# Supplementary material for: Novel Transcript Discovery Expands the Repertoire of Pathologically-Associated, Long Non-Coding RNAs in Vascular Smooth Muscle Cells
Source: Int J Mol Sci. 2021 Feb 2;22(3):1484. doi: 10.3390/ijms22031484 (PMC7867340; doi:10.3390/ijms22031484)
Supplement: Supplementary file 1 [file ijms-22-01484-s001.zip]

Archive with 21 entries (20 files):
- ijms-1092837-supplementary/
- ijms-1092837-supplementary/S1 Transcriptome Assembly + LncRNA Prediction in 3 VSMC datasets.xlsx
- ijms-1092837-supplementary/S10 svSMC_IP_numSix.genes.xlsx
- ijms-1092837-supplementary/S11 SS_numOne.genes.xlsx
- ijms-1092837-supplementary/S12 SS_numTwo.genes.xlsx
- ijms-1092837-supplementary/S13 SS_numThree.genes.xlsx
- ijms-1092837-supplementary/S14 SS_numFour.genes.xlsx
- ijms-1092837-supplementary/S15 SS_numFive.genes.xlsx
- ijms-1092837-supplementary/S16 SS_numSix.genes.xlsx
- ijms-1092837-supplementary/S17 VSMC Enrichment.xlsx
- ijms-1092837-supplementary/S18 VSMC elncRNAs.xlsx
- ijms-1092837-supplementary/S19 VSMC elncRNA-PCG predictions.xlsx
- ijms-1092837-supplementary/S2 Primers.xlsx
- ijms-1092837-supplementary/S3 qPCR_validation_Il1aPDGF_FC.xlsx
- ijms-1092837-supplementary/S4 Diff Express PCGs 3 VSMC RNAseqs.xlsx
- ijms-1092837-supplementary/S5 svSMC_IP_numOne.genes.xlsx
- ijms-1092837-supplementary/S6 svSMC_IP_numTwo.genes.xlsx
- ijms-1092837-supplementary/S7 svSMC_IP_numThree.genes.xlsx
- ijms-1092837-supplementary/S8 svSMC_IP_numFour.genes.xlsx
- ijms-1092837-supplementary/S9 svSMC_IP_numFive.genes.xlsx
- ijms-1092837-supplementary/Supplementary Materials.pptx
