# Supplementary material for: Novel Transcript Discovery Expands the Repertoire of Pathologically-Associated, Long Non-Coding RNAs in Vascular Smooth Muscle Cells
Source: Int J Mol Sci. 2021 Feb 2;22(3):1484. doi: 10.3390/ijms22031484 (PMC7867340; doi:10.3390/ijms22031484)
Supplement: Supplementary file 1 [file ijms-22-01484-s001.zip › ijms-1092837-supplementary/S1 Transcriptome Assembly + LncRNA Prediction in 3 VSMC datasets.xlsx]

## Sheet: Sheet1
Numbers of GENCODE and newly-assembled transcripts annotated as lncRNAs in 3 selected VSMC RNAseq datasets
VSMC type	Conditions	No. transcripts in full transcriptome (GENCODE + Newly-assembled)	No. transcripts from newly-assembled genes	High confidence lncRNA transcripts	High confidence lncRNA transcripts from newly-assembled genes
Saphenous vein	0.2% FBS, IL-1α, PDGF-BB, IL-1α + PDGF-BB	66500 (82%) + 14151 (18%)	1223 (1.5%)	3005 (3.7%)	213 (7.1% of lncRNAs)
Aortic, Coronary	Soft culture (2-4kPa), Stiff culture (25kPa)	74891 (82%) + 16037 (18%)	701 (0.8%)	2956 (3.3%)	195 (6.6% of lncRNAs)
Plaque-isolated	Symptomatic Plaques, Asymptomatic Plaques	69113 (87%) + 10303 (13%)	502 (0.6%)	2508 (3.2%)	143 (5.7% of lncRNAs)
