# Supplementary material for: Novel Transcript Discovery Expands the Repertoire of Pathologically-Associated, Long Non-Coding RNAs in Vascular Smooth Muscle Cells
Source: Int J Mol Sci. 2021 Feb 2;22(3):1484. doi: 10.3390/ijms22031484 (PMC7867340; doi:10.3390/ijms22031484)
Supplement: Supplementary file 1 [file ijms-22-01484-s001.zip › ijms-1092837-supplementary/S10 svSMC_IP_numSix.genes.xlsx]

## Sheet: SX svSMC_IP_numSix.genes
category	over_represented_pvalue	under_represented_pvalue	numDEInCat	numInCat	term	ontology
GO:0051301	1.5725e-18	1	75	479	cell division	BP
GO:0007059	4.59821e-18	1	52	255	chromosome segregation	BP
GO:0000280	5.05958e-18	1	57	302	nuclear division	BP
GO:0000278	6.87403e-17	1	101	826	mitotic cell cycle	BP
GO:0140014	1.10608e-16	1	47	227	mitotic nuclear division	BP
GO:0048285	2.20974e-16	1	58	337	organelle fission	BP
GO:0098813	5.10763e-16	1	43	200	nuclear chromosome segregation	BP
GO:1903047	6.16053e-16	1	90	713	mitotic cell cycle process	BP
GO:0007049	9.87136e-15	1	140	1438	cell cycle	BP
GO:0000779	1.20322e-14	1	30	108	condensed chromosome, centromeric region	CC
GO:0000819	3.74988e-14	1	36	161	sister chromatid segregation	BP
GO:0000776	1.21965e-13	1	31	125	kinetochore	CC
GO:0000777	1.86645e-13	1	27	96	condensed chromosome kinetochore	CC
GO:0022402	2.22645e-13	1	111	1074	cell cycle process	BP
GO:0000070	2.33645e-13	1	32	136	mitotic sister chromatid segregation	BP
GO:0000793	8.55972e-13	1	36	177	condensed chromosome	CC
GO:0000775	2.21953e-12	1	35	174	chromosome, centromeric region	CC
GO:1902850	7.91563e-11	1	26	114	microtubule cytoskeleton organization involved in mitosis	BP
GO:0006735	1.34829e-10	1	12	22	NADH regeneration	BP
GO:0061621	1.34829e-10	1	12	22	canonical glycolysis	BP
GO:0061718	1.34829e-10	1	12	22	glucose catabolic process to pyruvate	BP
GO:0005576	1.5683e-10	1	187	2396	extracellular region	CC
GO:0005615	2.03159e-10	1	159	1944	extracellular space	CC
GO:0007052	2.50521e-10	1	23	94	mitotic spindle organization	BP
GO:0061615	2.69605e-10	1	12	23	glycolytic process through fructose-6-phosphate	BP
GO:0061620	2.69605e-10	1	12	23	glycolytic process through glucose-6-phosphate	BP
GO:0007088	2.10351e-09	1	27	139	regulation of mitotic nuclear division	BP
GO:0006734	2.43129e-09	1	13	32	NADH metabolic process	BP
GO:0006007	4.91237e-09	1	12	28	glucose catabolic process	BP
GO:0051783	5.84897e-09	1	28	155	regulation of nuclear division	BP
GO:1903046	8.8181e-09	1	23	111	meiotic cell cycle process	BP
GO:0008608	1.28037e-08	1	12	30	attachment of spindle microtubules to kinetochore	BP
GO:0016020	1.41046e-08	1	348	5470	membrane	CC
GO:0140013	2.08436e-08	1	21	98	meiotic nuclear division	BP
GO:0044772	2.41464e-08	1	54	477	mitotic cell cycle phase transition	BP
GO:0019674	2.74591e-08	1	13	38	NAD metabolic process	BP
GO:0000780	2.81606e-08	1	10	21	condensed nuclear chromosome, centromeric region	CC
GO:0051983	3.58371e-08	1	20	92	regulation of chromosome segregation	BP
GO:0098687	4.62746e-08	1	40	305	chromosomal region	CC
GO:0005871	5.56609e-08	1	13	40	kinesin complex	CC
GO:0070062	5.67773e-08	1	120	1468	extracellular exosome	CC
GO:0099080	6.37003e-08	1	79	841	supramolecular complex	CC
GO:0005694	6.53395e-08	1	82	886	chromosome	CC
GO:0044770	7.01703e-08	1	55	506	cell cycle phase transition	BP
GO:0090068	7.09779e-08	1	33	228	positive regulation of cell cycle process	BP
GO:0000226	7.81906e-08	1	49	428	microtubule cytoskeleton organization	BP
GO:1903561	7.89044e-08	1	120	1477	extracellular vesicle	CC
GO:0045132	7.93393e-08	1	14	48	meiotic chromosome segregation	BP
GO:0051383	8.4148e-08	1	9	18	kinetochore organization	BP
GO:0043230	8.79683e-08	1	120	1480	extracellular organelle	CC
GO:0005819	1.00243e-07	1	39	301	spindle	CC
GO:0019320	1.10194e-07	1	13	42	hexose catabolic process	BP
GO:0046365	1.39823e-07	1	14	50	monosaccharide catabolic process	BP
GO:0007051	1.44354e-07	1	25	148	spindle organization	BP
GO:0051321	1.68446e-07	1	25	149	meiotic cell cycle	BP
GO:0051726	2.22541e-07	1	85	959	regulation of cell cycle	BP
GO:0006323	2.31849e-07	1	28	183	DNA packaging	BP
GO:0072686	2.54139e-07	1	19	94	mitotic spindle	CC
GO:0005874	3.10943e-07	1	39	314	microtubule	CC
GO:0010564	3.40434e-07	1	62	629	regulation of cell cycle process	BP
GO:0051276	4.44191e-07	1	86	990	chromosome organization	BP
GO:0005876	4.70647e-07	1	14	55	spindle microtubule	CC
GO:0051128	4.87108e-07	1	132	1725	regulation of cellular component organization	BP
GO:0008017	6.21877e-07	1	27	181	microtubule binding	MF
GO:0000778	6.40286e-07	1	7	12	condensed nuclear chromosome kinetochore	CC
GO:0005875	6.62854e-07	1	20	109	microtubule associated complex	CC
GO:0005737	6.8624e-07	1	464	7986	cytoplasm	CC
GO:1905819	8.91225e-07	1	11	35	negative regulation of chromosome separation	BP
GO:2000816	8.91225e-07	1	11	35	negative regulation of mitotic sister chromatid separation	BP
GO:0050896	1.07848e-06	1	334	5376	response to stimulus	BP
GO:0008284	1.13506e-06	1	57	574	positive regulation of cell population proliferation	BP
GO:0000940	1.24864e-06	1	7	13	condensed chromosome outer kinetochore	CC
GO:0034508	1.29146e-06	1	13	51	centromere complex assembly	BP
GO:0045787	1.46933e-06	0.999999	36	296	positive regulation of cell cycle	BP
GO:0000281	1.66411e-06	1	14	60	mitotic cytokinesis	BP
GO:0000086	1.67297e-06	0.999999	29	213	G2/M transition of mitotic cell cycle	BP
GO:0010965	1.71143e-06	1	13	52	regulation of mitotic sister chromatid separation	BP
GO:0006334	1.80289e-06	1	19	106	nucleosome assembly	BP
GO:0033048	2.21054e-06	1	11	38	negative regulation of mitotic sister chromatid segregation	BP
GO:0001525	2.7662e-06	0.999999	40	355	angiogenesis	BP
GO:0033046	2.95049e-06	1	11	39	negative regulation of sister chromatid segregation	BP
GO:0051985	2.95049e-06	1	11	39	negative regulation of chromosome segregation	BP
GO:0005886	2.97188e-06	0.999998	185	2666	plasma membrane	CC
GO:0044839	3.00456e-06	0.999999	30	231	cell cycle G2/M phase transition	BP
GO:0007094	3.01391e-06	1	10	32	mitotic spindle assembly checkpoint	BP
GO:0031577	3.01391e-06	1	10	32	spindle checkpoint	BP
GO:0071173	3.01391e-06	1	10	32	spindle assembly checkpoint	BP
GO:0071174	3.01391e-06	1	10	32	mitotic spindle checkpoint	BP
GO:0003777	3.25454e-06	0.999999	13	55	microtubule motor activity	MF
GO:0051310	3.29806e-06	1	12	47	metaphase plate congression	BP
GO:0033043	3.32929e-06	0.999998	85	1008	regulation of organelle organization	BP
GO:0051306	3.35604e-06	0.999999	13	55	mitotic sister chromatid separation	BP
GO:1905818	3.39648e-06	0.999999	13	55	regulation of chromosome separation	BP
GO:0008283	3.51217e-06	0.999998	102	1279	cell population proliferation	BP
GO:0016310	3.80597e-06	0.999998	127	1683	phosphorylation	BP
GO:0030496	3.89785e-06	0.999999	23	154	midbody	CC
GO:0007017	4.00946e-06	0.999998	56	581	microtubule-based process	BP
GO:0051784	4.27328e-06	0.999999	12	48	negative regulation of nuclear division	BP
GO:0030071	4.33283e-06	0.999999	12	48	regulation of mitotic metaphase/anaphase transition	BP
GO:1902099	4.33283e-06	0.999999	12	48	regulation of metaphase/anaphase transition of cell cycle	BP
GO:0090307	4.97759e-06	0.999999	12	49	mitotic spindle assembly	BP
GO:0071944	5.40564e-06	0.999997	188	2740	cell periphery	CC
GO:0045841	5.53226e-06	0.999999	10	34	negative regulation of mitotic metaphase/anaphase transition	BP
GO:1902100	5.53226e-06	0.999999	10	34	negative regulation of metaphase/anaphase transition of cell cycle	BP
GO:1901135	5.63826e-06	0.999997	73	837	carbohydrate derivative metabolic process	BP
GO:0005788	6.11249e-06	0.999998	28	215	endoplasmic reticulum lumen	CC
GO:0034728	6.3187e-06	0.999998	21	136	nucleosome organization	BP
GO:0051303	6.34388e-06	0.999999	13	58	establishment of chromosome localization	BP
GO:0044815	6.36045e-06	0.999999	15	76	DNA packaging complex	CC
GO:0015631	6.44535e-06	0.999998	31	252	tubulin binding	MF
GO:0001944	6.4716e-06	0.999997	50	504	vasculature development	BP
GO:0006793	7.27774e-06	0.999996	164	2333	phosphorus metabolic process	BP
GO:0023051	7.49313e-06	0.999995	166	2369	regulation of signaling	BP
GO:0061640	7.53922e-06	0.999998	15	77	cytoskeleton-dependent cytokinesis	BP
GO:0031262	7.65408e-06	1	4	4	Ndc80 complex	CC
GO:0031617	7.65408e-06	1	4	4	NMS complex	CC
GO:0050000	7.70667e-06	0.999999	13	59	chromosome localization	BP
GO:0015630	7.90366e-06	0.999996	79	937	microtubule cytoskeleton	CC
GO:0006090	8.07786e-06	0.999998	19	117	pyruvate metabolic process	BP
GO:0031055	8.17268e-06	0.999999	11	43	chromatin remodeling at centromere	BP
GO:0018126	8.30263e-06	0.999999	8	22	protein hydroxylation	BP
GO:0007091	8.48092e-06	0.999999	12	51	metaphase/anaphase transition of mitotic cell cycle	BP
GO:0044784	8.48092e-06	0.999999	12	51	metaphase/anaphase transition of cell cycle	BP
GO:0099513	8.49321e-06	0.999996	45	440	polymeric cytoskeletal fiber	CC
GO:0072358	9.01635e-06	0.999996	50	510	cardiovascular system development	BP
GO:0006796	9.73442e-06	0.999994	162	2308	phosphate-containing compound metabolic process	BP
GO:0023052	9.80838e-06	0.999994	244	3771	signaling	BP
GO:0009611	9.99807e-06	0.999996	44	428	response to wounding	BP
GO:0031497	1.01684e-05	0.999997	22	151	chromatin assembly	BP
GO:0045766	1.06813e-05	0.999997	19	119	positive regulation of angiogenesis	BP
GO:0007346	1.11633e-05	0.999995	51	528	regulation of mitotic cell cycle	BP
GO:0045839	1.34887e-05	0.999998	11	45	negative regulation of mitotic nuclear division	BP
GO:0019220	1.38699e-05	0.999992	96	1217	regulation of phosphate metabolic process	BP
GO:0000794	1.42111e-05	0.999997	13	62	condensed nuclear chromosome	CC
GO:0051716	1.42341e-05	0.999991	284	4530	cellular response to stimulus	BP
GO:0006468	1.4543e-05	0.999992	103	1331	protein phosphorylation	BP
GO:0071103	1.48147e-05	0.999994	33	288	DNA conformation change	BP
GO:0051174	1.48456e-05	0.999992	96	1219	regulation of phosphorus metabolic process	BP
GO:0001932	1.54865e-05	0.999992	80	967	regulation of protein phosphorylation	BP
GO:0006928	1.55056e-05	0.999991	102	1318	movement of cell or subcellular component	BP
GO:0006165	1.57929e-05	0.999996	17	101	nucleoside diphosphate phosphorylation	BP
GO:0001568	1.65496e-05	0.999992	47	479	blood vessel development	BP
GO:0033047	1.66853e-05	0.999997	13	63	regulation of mitotic sister chromatid segregation	BP
GO:0045931	1.73518e-05	0.999995	19	123	positive regulation of mitotic cell cycle	BP
GO:1904018	1.74223e-05	0.999995	20	134	positive regulation of vasculature development	BP
GO:0000022	1.76588e-05	1	5	8	mitotic spindle elongation	BP
GO:0017185	1.77888e-05	1	5	8	peptidyl-lysine hydroxylation	BP
GO:0033045	1.91119e-05	0.999996	14	73	regulation of sister chromatid segregation	BP
GO:1901137	1.97245e-05	0.999991	49	510	carbohydrate derivative biosynthetic process	BP
GO:0046939	2.0595e-05	0.999995	17	103	nucleotide phosphorylation	BP
GO:0006890	2.08361e-05	0.999996	14	74	retrograde vesicle-mediated transport, Golgi to endoplasmic reticulum	BP
GO:0034080	2.09178e-05	0.999997	10	39	CENP-A containing nucleosome assembly	BP
GO:0061641	2.09178e-05	0.999997	10	39	CENP-A containing chromatin organization	BP
GO:0042060	2.1096e-05	0.999991	38	359	wound healing	BP
GO:0051239	2.15332e-05	0.999987	141	1979	regulation of multicellular organismal process	BP
GO:0051304	2.19892e-05	0.999995	14	74	chromosome separation	BP
GO:0070192	2.42053e-05	0.999997	9	32	chromosome organization involved in meiotic cell cycle	BP
GO:0048514	2.45621e-05	0.999989	42	416	blood vessel morphogenesis	BP
GO:0065004	2.46244e-05	0.999992	25	195	protein-DNA complex assembly	BP
GO:0009135	2.60097e-05	0.999993	17	105	purine nucleoside diphosphate metabolic process	BP
GO:0009179	2.60097e-05	0.999993	17	105	purine ribonucleoside diphosphate metabolic process	BP
GO:0042127	2.70449e-05	0.999985	84	1046	regulation of cell population proliferation	BP
GO:0051179	2.71462e-05	0.999982	272	4337	localization	BP
GO:0010646	2.73946e-05	0.999982	162	2349	regulation of cell communication	BP
GO:0051781	2.76202e-05	0.999995	12	57	positive regulation of cell division	BP
GO:0006333	2.94798e-05	0.99999	23	173	chromatin assembly or disassembly	BP
GO:0031145	2.95979e-05	0.999994	14	76	anaphase-promoting complex-dependent catabolic process	BP
GO:0099512	3.05992e-05	0.999985	53	577	supramolecular fiber	CC
GO:0002274	3.09549e-05	0.999986	42	420	myeloid leukocyte activation	BP
GO:0031982	3.11609e-05	0.99998	174	2565	vesicle	CC
GO:0046031	3.13225e-05	0.999992	16	96	ADP metabolic process	BP
GO:0009653	3.28699e-05	0.999979	126	1740	anatomical structure morphogenesis	BP
GO:0000910	3.31988e-05	0.99999	19	129	cytokinesis	BP
GO:0009185	3.34027e-05	0.999991	17	107	ribonucleoside diphosphate metabolic process	BP
GO:0042325	3.48566e-05	0.99998	86	1084	regulation of phosphorylation	BP
GO:0048029	3.62875e-05	0.999994	11	50	monosaccharide binding	MF
GO:0000786	3.72557e-05	0.999992	13	68	nucleosome	CC
GO:0051231	3.76025e-05	0.999999	5	9	spindle elongation	BP
GO:0035404	3.89769e-05	0.999999	5	9	histone-serine phosphorylation	BP
GO:0009132	3.93869e-05	0.999989	18	119	nucleoside diphosphate metabolic process	BP
GO:0051382	3.98918e-05	0.999998	6	14	kinetochore assembly	BP
GO:0015036	4.0375e-05	0.999995	9	34	disulfide oxidoreductase activity	MF
GO:0032506	4.06286e-05	0.999995	9	34	cytokinetic process	BP
GO:0006163	4.18821e-05	0.999983	34	316	purine nucleotide metabolic process	BP
GO:0099081	4.2543e-05	0.999979	53	584	supramolecular polymer	CC
GO:0009986	4.27975e-05	0.999981	40	399	cell surface	CC
GO:0010562	4.40535e-05	0.999977	62	718	positive regulation of phosphorus metabolic process	BP
GO:0045937	4.40535e-05	0.999977	62	718	positive regulation of phosphate metabolic process	BP
GO:0110165	4.82616e-05	1	597	11208	cellular anatomical entity	CC
GO:2001251	4.9098e-05	0.999986	18	121	negative regulation of chromosome organization	BP
GO:0007154	4.93509e-05	0.999966	241	3792	cell communication	BP
GO:0032501	4.96958e-05	0.999965	265	4236	multicellular organismal process	BP
GO:0035295	5.18639e-05	0.999972	61	708	tube development	BP
GO:0040011	5.30346e-05	0.999969	88	1130	locomotion	BP
GO:0061982	5.65629e-05	0.999989	12	61	meiosis I cell cycle process	BP
GO:0050790	6.05104e-05	0.999962	116	1595	regulation of catalytic activity	BP
GO:0048870	6.55141e-05	0.999962	81	1024	cell motility	BP
GO:0051674	6.55141e-05	0.999962	81	1024	localization of cell	BP
GO:0072521	6.65315e-05	0.999971	35	337	purine-containing compound metabolic process	BP
GO:0003774	7.27147e-05	0.999983	14	82	motor activity	MF
GO:0051302	7.40059e-05	0.999979	17	114	regulation of cell division	BP
GO:0010389	7.73785e-05	0.999974	22	172	regulation of G2/M transition of mitotic cell cycle	BP
GO:0007010	7.77498e-05	0.999955	77	967	cytoskeleton organization	BP
GO:0030261	8.56711e-05	0.999987	9	37	chromosome condensation	BP
GO:0030334	8.64906e-05	0.999955	54	615	regulation of cell migration	BP
GO:0007080	8.67241e-05	0.999987	9	37	mitotic metaphase plate congression	BP
GO:0006006	8.77913e-05	0.999972	20	150	glucose metabolic process	BP
GO:0016051	8.97463e-05	0.999972	19	138	carbohydrate biosynthetic process	BP
GO:0051256	9.38447e-05	0.999998	4	6	mitotic spindle midzone assembly	BP
GO:0019886	9.67335e-05	0.999978	13	74	antigen processing and presentation of exogenous peptide antigen via MHC class II	BP
GO:0000912	9.81612e-05	0.999998	4	6	assembly of actomyosin apparatus involved in cytokinesis	BP
GO:0000915	9.81612e-05	0.999998	4	6	actomyosin contractile ring assembly	BP
GO:0044837	9.81612e-05	0.999998	4	6	actomyosin contractile ring organization	BP
GO:0051225	9.91821e-05	0.999974	15	95	spindle assembly	BP
GO:0016043	0.000100346	0.999929	280	4556	cellular component organization	BP
GO:0008150	0.000101044	0.999968	585	10898	biological_process	BP
GO:1901987	0.000103007	0.999953	38	386	regulation of cell cycle phase transition	BP
GO:0005793	0.000104374	0.999973	15	96	endoplasmic reticulum-Golgi intermediate compartment	CC
GO:0030335	0.000104387	0.999952	37	372	positive regulation of cell migration	BP
GO:1902749	0.0001071	0.999962	23	188	regulation of cell cycle G2/M phase transition	BP
GO:0071824	0.000109083	0.999958	26	226	protein-DNA complex subunit organization	BP
GO:0022414	0.000109832	0.999938	68	835	reproductive process	BP
GO:0040017	0.000111168	0.999949	38	387	positive regulation of locomotion	BP
GO:0002495	0.000111368	0.999974	13	75	antigen processing and presentation of peptide antigen via MHC class II	BP
GO:0000003	0.000113375	0.999936	68	836	reproduction	BP
GO:0072359	0.000113558	0.999937	63	758	circulatory system development	BP
GO:0005996	0.000118022	0.999956	24	202	monosaccharide metabolic process	BP
GO:0051246	0.000122959	0.999919	135	1945	regulation of protein metabolic process	BP
GO:0051272	0.000123438	0.999943	38	389	positive regulation of cellular component movement	BP
GO:0032153	0.000126419	0.999975	11	56	cell division site	CC
GO:0031399	0.000126676	0.999922	96	1288	regulation of protein modification process	BP
GO:0045765	0.000126709	0.999953	24	203	regulation of angiogenesis	BP
GO:0005975	0.000127233	0.99994	40	418	carbohydrate metabolic process	BP
GO:0002504	0.000128446	0.99997	13	76	antigen processing and presentation of peptide or polysaccharide antigen via MHC class II	BP
GO:0001775	0.000131481	0.999925	69	855	cell activation	BP
GO:0002376	0.000132946	0.999913	128	1826	immune system process	BP
GO:1901990	0.000134064	0.999939	36	363	regulation of mitotic cell cycle phase transition	BP
GO:0045840	0.000136257	0.999978	9	39	positive regulation of mitotic nuclear division	BP
GO:0016853	0.000136879	0.999958	18	131	isomerase activity	MF
GO:0007127	0.000137183	0.999972	11	57	meiosis I	BP
GO:0097149	0.000142045	1	3	3	centralspindlin complex	CC
GO:0006096	0.00014255	0.999964	14	87	glycolytic process	BP
GO:0016477	0.000142847	0.999916	75	952	cell migration	BP
GO:2000147	0.000145054	0.999933	37	378	positive regulation of cell motility	BP
GO:0048583	0.000146316	0.999899	178	2705	regulation of response to stimulus	BP
GO:0032268	0.00015069	0.999901	128	1833	regulation of cellular protein metabolic process	BP
GO:2000145	0.000160187	0.999914	55	645	regulation of cell motility	BP
GO:0006757	0.000161289	0.999958	14	88	ATP generation from ADP	BP
GO:0019318	0.000161998	0.999942	22	181	hexose metabolic process	BP
GO:0006336	0.000169051	0.999968	10	49	DNA replication-independent nucleosome assembly	BP
GO:0043486	0.000169542	0.999968	10	49	histone exchange	BP
GO:0002478	0.000185002	0.999941	18	134	antigen processing and presentation of exogenous peptide antigen	BP
GO:0048856	0.00018535	0.999868	227	3605	anatomical structure development	BP
GO:0042327	0.000186118	0.999898	57	678	positive regulation of phosphorylation	BP
GO:0030246	0.000191232	0.999939	18	135	carbohydrate binding	MF
GO:0150077	0.000197175	0.999982	6	18	regulation of neuroinflammatory response	BP
GO:0005575	0.000200474	1	600	11334	cellular_component	CC
GO:0034724	0.000200898	0.999962	10	50	DNA replication-independent nucleosome organization	BP
GO:0065009	0.000203828	0.999863	137	2001	regulation of molecular function	BP
GO:0007165	0.000206531	0.999853	221	3500	signal transduction	BP
GO:0005856	0.000207811	0.999866	109	1524	cytoskeleton	CC
GO:0050819	0.000209874	0.999969	8	33	negative regulation of coagulation	BP
GO:0001968	0.000210172	0.999975	7	25	fibronectin binding	MF
GO:0070486	0.000217563	0.999993	4	7	leukocyte aggregation	BP
GO:0051988	0.00021935	0.999986	5	12	regulation of attachment of spindle microtubules to kinetochore	BP
GO:0034113	0.000220999	0.999967	8	33	heterotypic cell-cell adhesion	BP
GO:0019884	0.000222581	0.999928	18	136	antigen processing and presentation of exogenous antigen	BP
GO:0016667	0.000223847	0.999957	10	51	oxidoreductase activity, acting on a sulfur group of donors	MF
GO:0010639	0.000241623	0.999893	31	304	negative regulation of organelle organization	BP
GO:0002275	0.000242429	0.999887	35	360	myeloid cell activation involved in immune response	BP
GO:0006996	0.000250092	0.999823	194	3020	organelle organization	BP
GO:0019900	0.000250624	0.999867	49	565	kinase binding	MF
GO:0048522	0.000255549	0.999816	232	3715	positive regulation of cellular process	BP
GO:0097367	0.000256901	0.999832	113	1599	carbohydrate derivative binding	MF
GO:1902751	0.000265485	0.999967	7	26	positive regulation of cell cycle G2/M phase transition	BP
GO:0032879	0.000270345	0.99982	122	1754	regulation of localization	BP
GO:0016572	0.000273037	0.999958	8	34	histone phosphorylation	BP
GO:1901342	0.000283336	0.999886	25	227	regulation of vasculature development	BP
GO:0002366	0.000287155	0.999856	41	449	leukocyte activation involved in immune response	BP
GO:0098772	0.000290507	0.999821	82	1089	molecular function regulator	MF
GO:0045321	0.000293152	0.999833	61	752	leukocyte activation	BP
GO:0055086	0.000313387	0.99984	43	481	nucleobase-containing small molecule metabolic process	BP
GO:0009966	0.000323125	0.999779	142	2108	regulation of signal transduction	BP
GO:0032467	0.000340862	0.999955	7	27	positive regulation of cytokinesis	BP
GO:0048585	0.00034588	0.999784	85	1142	negative regulation of response to stimulus	BP
GO:0002263	0.00034604	0.999825	41	453	cell activation involved in immune response	BP
GO:0048646	0.000373035	0.999788	58	713	anatomical structure formation involved in morphogenesis	BP
GO:0010632	0.000376456	0.99986	21	179	regulation of epithelial cell migration	BP
GO:0045859	0.000380305	0.999795	49	574	regulation of protein kinase activity	BP
GO:0032154	0.00038042	0.999929	9	44	cleavage furrow	CC
GO:0032940	0.000384351	0.999768	73	952	secretion by cell	BP
GO:0002040	0.000387308	0.999896	13	85	sprouting angiogenesis	BP
GO:0040012	0.000403205	0.999774	55	669	regulation of locomotion	BP
GO:0006753	0.000405624	0.999799	38	413	nucleoside phosphate metabolic process	BP
GO:1903862	0.000407423	0.999983	4	8	positive regulation of oxidative phosphorylation	BP
GO:0051656	0.000408653	0.999813	31	313	establishment of organelle localization	BP
GO:0048002	0.000414676	0.999858	18	143	antigen processing and presentation of peptide antigen	BP
GO:0046903	0.000422999	0.99974	77	1020	secretion	BP
GO:0140352	0.000431231	0.999737	74	972	export from cell	BP
GO:0009150	0.000445346	0.999798	30	301	purine ribonucleotide metabolic process	BP
GO:0005783	0.000447668	0.999727	74	974	endoplasmic reticulum	CC
GO:0000922	0.000449645	0.999845	18	144	spindle pole	CC
GO:0003756	0.000477167	0.999962	5	14	protein disulfide isomerase activity	MF
GO:0016864	0.000477167	0.999962	5	14	intramolecular oxidoreductase activity, transposing S-S bonds	MF
GO:0010634	0.00049929	0.999839	16	121	positive regulation of epithelial cell migration	BP
GO:0030234	0.000500537	0.999712	58	722	enzyme regulator activity	MF
GO:0070815	0.000501368	0.999993	3	4	peptidyl-lysine 5-dioxygenase activity	MF
GO:0016860	0.000503479	0.999915	8	37	intramolecular oxidoreductase activity	MF
GO:0032133	0.000505236	0.999993	3	4	chromosome passenger complex	CC
GO:0032465	0.000509691	0.999878	11	66	regulation of cytokinesis	BP
GO:0051640	0.000509905	0.999732	43	491	organelle localization	BP
GO:0001934	0.000524515	0.999705	53	644	positive regulation of protein phosphorylation	BP
GO:1900026	0.000537778	0.999922	7	29	positive regulation of substrate adhesion-dependent cell spreading	BP
GO:0051754	0.000538825	0.999993	3	4	meiotic sister chromatid cohesion, centromeric	BP
GO:0007275	0.000545777	0.999604	207	3299	multicellular organism development	BP
GO:0000942	0.000550854	0.999993	3	4	condensed nuclear chromosome outer kinetochore	CC
GO:0032502	0.000558742	0.999589	241	3927	developmental process	BP
GO:0050900	0.000565565	0.999756	26	250	leukocyte migration	BP
GO:0061045	0.00057549	0.999885	9	47	negative regulation of wound healing	BP
GO:0005515	0.000613802	0.999562	461	8232	protein binding	MF
GO:0007093	0.000629655	0.999776	18	148	mitotic cell cycle checkpoint	BP
GO:0051270	0.000634149	0.999635	56	697	regulation of cellular component movement	BP
GO:0009117	0.000635939	0.99968	37	408	nucleotide metabolic process	BP
GO:0022603	0.000664758	0.999611	59	746	regulation of anatomical structure morphogenesis	BP
GO:0048518	0.000672178	0.999503	245	4014	positive regulation of biological process	BP
GO:1903672	0.000677417	0.999898	7	30	positive regulation of sprouting angiogenesis	BP
GO:0070851	0.000694101	0.999801	13	90	growth factor receptor binding	MF
GO:0051255	0.000704639	0.999963	4	9	spindle midzone assembly	BP
GO:0006887	0.000708919	0.999605	49	591	exocytosis	BP
GO:0051785	0.000709315	0.999854	9	48	positive regulation of nuclear division	BP
GO:0031401	0.000713399	0.999572	64	826	positive regulation of protein modification process	BP
GO:0070161	0.000720527	0.999601	48	577	anchoring junction	CC
GO:0043407	0.000727848	0.999833	10	58	negative regulation of MAP kinase activity	BP
GO:0071349	0.000752228	0.999863	8	39	cellular response to interleukin-12	BP
GO:0043299	0.000762402	0.999628	33	354	leukocyte degranulation	BP
GO:0010631	0.000794088	0.999663	24	229	epithelial cell migration	BP
GO:0090132	0.000794088	0.999663	24	229	epithelium migration	BP
GO:0042116	0.000794381	0.999834	9	49	macrophage activation	BP
GO:0035239	0.000794495	0.999558	48	579	tube morphogenesis	BP
GO:0051233	0.000794734	0.999876	7	31	spindle midzone	CC
GO:0030141	0.000800331	0.99957	43	503	secretory granule	CC
GO:0051338	0.000807723	0.999527	57	719	regulation of transferase activity	BP
