# Supplementary material for: Novel Transcript Discovery Expands the Repertoire of Pathologically-Associated, Long Non-Coding RNAs in Vascular Smooth Muscle Cells
Source: Int J Mol Sci. 2021 Feb 2;22(3):1484. doi: 10.3390/ijms22031484 (PMC7867340; doi:10.3390/ijms22031484)
Supplement: Supplementary file 1 [file ijms-22-01484-s001.zip › ijms-1092837-supplementary/S11 SS_numOne.genes.xlsx]

## Sheet: SXI SS_numOne.genes
category	over_represented_pvalue	under_represented_pvalue	numDEInCat	numInCat	term	ontology
GO:0030545	1.7e-17	1	35	217	receptor regulator activity	MF
GO:0048018	5.58e-16	1	32	200	receptor ligand activity	MF
GO:0030546	9.96e-16	1	32	204	signaling receptor activator activity	MF
GO:0005102	2.47e-13	1	65	895	signaling receptor binding	MF
GO:0005576	4.45e-13	1	124	2466	extracellular region	CC
GO:0031012	1.85e-12	1	35	317	extracellular matrix	CC
GO:0005615	4.76e-12	1	105	1999	extracellular space	CC
GO:0003008	1.39e-11	1	62	908	system process	BP
GO:0005125	4.17e-10	1	17	91	cytokine activity	MF
GO:0032501	5.96e-10	1	173	4323	multicellular organismal process	BP
GO:0005886	6.96e-10	1	125	2775	plasma membrane	CC
GO:0071944	1.01e-09	1	127	2853	cell periphery	CC
GO:0023052	1.55e-09	1	158	3869	signaling	BP
GO:0007267	2.06e-09	1	64	1082	cell-cell signaling	BP
GO:0008283	3.37e-09	1	72	1304	cell population proliferation	BP
GO:0042127	6.07e-09	1	62	1060	regulation of cell population proliferation	BP
GO:0042221	6.53e-09	1	124	2841	response to chemical	BP
GO:0050896	8.14e-09	1	203	5520	response to stimulus	BP
GO:0062023	1.33e-08	1	26	259	collagen-containing extracellular matrix	CC
GO:0007165	1.57e-08	1	146	3591	signal transduction	BP
GO:0007154	1.59e-08	1	155	3890	cell communication	BP
GO:0007166	1.6e-08	1	92	1915	cell surface receptor signaling pathway	BP
GO:0006811	1.6e-08	1	55	910	ion transport	BP
GO:0065008	1.86e-08	1	114	2581	regulation of biological quality	BP
GO:0051239	4.39e-08	1	95	2044	regulation of multicellular organismal process	BP
GO:0031224	8.75e-08	1	115	2688	intrinsic component of membrane	CC
GO:0009605	8.93e-08	1	80	1638	response to external stimulus	BP
GO:0006812	9.93e-08	1	41	609	cation transport	BP
GO:0030001	1.07e-07	1	34	451	metal ion transport	BP
GO:0008284	1.77e-07	1	39	573	positive regulation of cell population proliferation	BP
GO:0008015	2.42e-07	1	26	297	blood circulation	BP
GO:0042445	2.73e-07	1	16	123	hormone metabolic process	BP
GO:0048583	2.91e-07	1	116	2777	regulation of response to stimulus	BP
GO:0070887	3.06e-07	1	97	2191	cellular response to chemical stimulus	BP
GO:0048731	3.19e-07	1	124	3036	system development	BP
GO:1901700	3.24e-07	1	59	1104	response to oxygen-containing compound	BP
GO:0003013	4.35e-07	1	26	306	circulatory system process	BP
GO:0007275	4.71e-07	1	134	3383	multicellular organism development	BP
GO:0061138	7.23e-07	1	16	132	morphogenesis of a branching epithelium	BP
GO:0051716	9.28e-07	1	170	4642	cellular response to stimulus	BP
GO:0016021	1.22e-06	1	109	2614	integral component of membrane	CC
GO:0010033	1.23e-06	1	96	2208	response to organic substance	BP
GO:0048585	1.61e-06	0.999999	60	1168	negative regulation of response to stimulus	BP
GO:0060688	1.73e-06	1	9	42	regulation of morphogenesis of a branching structure	BP
GO:0001763	1.94e-06	1	16	142	morphogenesis of a branching structure	BP
GO:0022008	2.15e-06	0.999999	56	1071	neurogenesis	BP
GO:0031960	2.55e-06	1	13	97	response to corticosteroid	BP
GO:0008201	2.82e-06	1	13	98	heparin binding	MF
GO:0040011	3.08e-06	0.999999	59	1161	locomotion	BP
GO:0005539	3.29e-06	0.999999	15	131	glycosaminoglycan binding	MF
GO:0044057	3.34e-06	0.999999	25	322	regulation of system process	BP
GO:0051241	3.77e-06	0.999998	45	798	negative regulation of multicellular organismal process	BP
GO:0009887	4.1e-06	0.999998	41	697	animal organ morphogenesis	BP
GO:0050679	4.12e-06	0.999999	15	133	positive regulation of epithelial cell proliferation	BP
GO:0048856	5.98e-06	0.999997	140	3698	anatomical structure development	BP
GO:0007399	6.53e-06	0.999997	72	1558	nervous system development	BP
GO:0010817	6.72e-06	0.999998	23	293	regulation of hormone levels	BP
GO:0003018	6.79e-06	0.999999	13	104	vascular process in circulatory system	BP
GO:0032502	8.05e-06	0.999996	149	4014	developmental process	BP
GO:0033993	8.61e-06	0.999997	36	596	response to lipid	BP
GO:0001523	9.62e-06	0.999999	9	51	retinoid metabolic process	BP
GO:1901681	1.01e-05	0.999998	16	161	sulfur compound binding	MF
GO:0048878	1.03e-05	0.999996	39	675	chemical homeostasis	BP
GO:0048754	1.16e-05	0.999998	13	111	branching morphogenesis of an epithelial tube	BP
GO:0048468	1.18e-05	0.999994	65	1381	cell development	BP
GO:0001101	1.2e-05	0.999997	20	240	response to acid chemical	BP
GO:0034220	1.21e-05	0.999995	37	630	ion transmembrane transport	BP
GO:0007610	1.21e-05	0.999996	24	322	behavior	BP
GO:0008083	1.24e-05	0.999998	11	80	growth factor activity	MF
GO:0098772	1.38e-05	0.999993	56	1137	molecular function regulator	MF
GO:0043271	1.46e-05	0.999998	11	82	negative regulation of ion transport	BP
GO:0016101	1.56e-05	0.999998	9	54	diterpenoid metabolic process	BP
GO:0048699	1.64e-05	0.999992	51	1005	generation of neurons	BP
GO:0050877	1.78e-05	0.999993	30	468	nervous system process	BP
GO:0060749	1.79e-05	0.999999	5	13	mammary gland alveolus development	BP
GO:0061377	1.79e-05	0.999999	5	13	mammary gland lobule development	BP
GO:0048513	1.82e-05	0.99999	92	2209	animal organ development	BP
GO:0006928	1.93e-05	0.99999	63	1346	movement of cell or subcellular component	BP
GO:0098655	1.99e-05	0.999993	29	449	cation transmembrane transport	BP
GO:0046873	1.99e-05	0.999995	16	170	metal ion transmembrane transporter activity	MF
GO:0043066	2e-05	0.999992	36	619	negative regulation of apoptotic process	BP
GO:0046903	2.05e-05	0.99999	52	1041	secretion	BP
GO:0047023	2.07e-05	1	3	3	androsterone dehydrogenase activity	MF
GO:0009753	2.07e-05	1	3	3	response to jasmonic acid	BP
GO:0018636	2.07e-05	1	3	3	phenanthrene 9,10-monooxygenase activity	MF
GO:0047086	2.07e-05	1	3	3	ketosteroid monooxygenase activity	MF
GO:0047115	2.07e-05	1	3	3	trans-1,2-dihydrobenzene-1,2-diol dehydrogenase activity	MF
GO:0071395	2.07e-05	1	3	3	cellular response to jasmonic acid stimulus	BP
GO:0001503	2.16e-05	0.999993	22	293	ossification	BP
GO:0050920	2.25e-05	0.999995	14	135	regulation of chemotaxis	BP
GO:0015318	2.35e-05	0.999992	26	383	inorganic molecular entity transmembrane transporter activity	MF
GO:0051384	2.36e-05	0.999996	11	86	response to glucocorticoid	BP
GO:0007186	2.47e-05	0.999991	26	384	G protein-coupled receptor signaling pathway	BP
GO:0042592	2.47e-05	0.999988	58	1215	homeostatic process	BP
GO:0016477	2.52e-05	0.999988	49	967	cell migration	BP
GO:0042573	2.54e-05	0.999999	5	14	retinoic acid metabolic process	BP
GO:0070838	2.61e-05	0.999992	20	254	divalent metal ion transport	BP
GO:0005179	2.67e-05	0.999998	7	33	hormone activity	MF
GO:0006820	2.82e-05	0.99999	25	364	anion transport	BP
GO:0098590	2.83e-05	0.999988	40	732	plasma membrane region	CC
GO:0006935	2.98e-05	0.999989	26	388	chemotaxis	BP
GO:0043069	3e-05	0.999987	36	631	negative regulation of programmed cell death	BP
GO:0072001	3.02e-05	0.999992	18	215	renal system development	BP
GO:0030449	3.03e-05	0.999998	6	23	regulation of complement activation	BP
GO:0032526	3.13e-05	0.999995	10	73	response to retinoic acid	BP
GO:0006936	3.19e-05	0.999991	17	194	muscle contraction	BP
GO:0042330	3.26e-05	0.999988	26	390	taxis	BP
GO:0072511	3.46e-05	0.999989	20	259	divalent inorganic cation transport	BP
GO:0043269	3.71e-05	0.999988	23	325	regulation of ion transport	BP
GO:0006721	3.79e-05	0.999995	9	60	terpenoid metabolic process	BP
GO:0030182	3.79e-05	0.999982	46	900	neuron differentiation	BP
GO:1905332	3.85e-05	0.999997	6	24	positive regulation of morphogenesis of an epithelium	BP
GO:0009888	3.91e-05	0.99998	59	1263	tissue development	BP
GO:0001655	3.94e-05	0.999988	19	240	urogenital system development	BP
GO:0016020	4.24e-05	0.999974	191	5604	membrane	CC
GO:0048870	4.55e-05	0.999978	51	1042	cell motility	BP
GO:0051674	4.55e-05	0.999978	51	1042	localization of cell	BP
GO:0003012	4.86e-05	0.999985	20	263	muscle system process	BP
GO:0001822	5e-05	0.999986	17	203	kidney development	BP
GO:0002920	5.05e-05	0.999996	6	25	regulation of humoral immune response	BP
GO:0010721	5.31e-05	0.999985	18	224	negative regulation of cell development	BP
GO:0022890	5.4e-05	0.999983	20	267	inorganic cation transmembrane transporter activity	MF
GO:2000027	5.4e-05	0.999986	16	184	regulation of animal organ morphogenesis	BP
GO:0050730	5.77e-05	0.999985	15	166	regulation of peptidyl-tyrosine phosphorylation	BP
GO:0030154	5.85e-05	0.999966	100	2527	cell differentiation	BP
GO:0023051	6.04e-05	0.999965	97	2437	regulation of signaling	BP
GO:0005201	6.2e-05	0.999987	12	112	extracellular matrix structural constituent	MF
GO:0050801	6.42e-05	0.999975	28	454	ion homeostasis	BP
GO:0048589	6.44e-05	0.999975	29	476	developmental growth	BP
GO:0035239	6.49e-05	0.999972	34	601	tube morphogenesis	BP
GO:0043395	6.5e-05	0.999998	4	9	heparan sulfate proteoglycan binding	MF
GO:0098660	6.58e-05	0.999975	27	431	inorganic ion transmembrane transport	BP
GO:1903522	7.11e-05	0.999983	14	150	regulation of blood circulation	BP
GO:0038023	7.15e-05	0.999973	26	409	signaling receptor activity	MF
GO:0060089	7.15e-05	0.999973	26	409	molecular transducer activity	MF
GO:0098771	7.44e-05	0.999972	26	410	inorganic ion homeostasis	BP
GO:0140352	7.74e-05	0.999962	48	983	export from cell	BP
GO:0050731	8.12e-05	0.999983	12	115	positive regulation of peptidyl-tyrosine phosphorylation	BP
GO:1901701	8.22e-05	0.999962	41	795	cellular response to oxygen-containing compound	BP
GO:0008324	8.47e-05	0.999972	21	298	cation transmembrane transporter activity	MF
GO:0001657	8.74e-05	0.999986	9	67	ureteric bud development	BP
GO:0034754	8.78e-05	0.999986	9	67	cellular hormone metabolic process	BP
GO:0048869	9.24e-05	0.999945	101	2586	cellular developmental process	BP
GO:0045211	9.38e-05	0.999975	15	173	postsynaptic membrane	CC
GO:0060548	9.74e-05	0.999956	37	694	negative regulation of cell death	BP
GO:0072163	9.85e-05	0.999984	9	68	mesonephric epithelium development	BP
GO:0072164	9.85e-05	0.999984	9	68	mesonephric tubule development	BP
GO:0006956	9.94e-05	0.999991	6	28	complement activation	BP
GO:0016229	0.0001	0.999994	5	18	steroid dehydrogenase activity	MF
GO:0035150	0.000101856	0.999981	10	82	regulation of tube size	BP
GO:0035296	0.000101856	0.999981	10	82	regulation of tube diameter	BP
GO:0097746	0.000101856	0.999981	10	82	regulation of blood vessel diameter	BP
GO:2000026	0.000102225	0.999945	62	1394	regulation of multicellular organismal development	BP
GO:0007167	0.00010257	0.999953	38	723	enzyme linked receptor protein signaling pathway	BP
GO:0032940	0.000103637	0.999948	47	967	secretion by cell	BP
GO:0042448	0.000103757	0.999997	4	10	progesterone metabolic process	BP
GO:0010646	0.000114488	0.999932	95	2413	regulation of cell communication	BP
GO:0015075	0.000114802	0.999955	26	421	ion transmembrane transporter activity	MF
GO:0035295	0.000122905	0.999943	38	726	tube development	BP
GO:0055085	0.000123002	0.99994	44	889	transmembrane transport	BP
GO:0060349	0.000123267	0.999977	10	86	bone morphogenesis	BP
GO:0001823	0.000123704	0.999979	9	70	mesonephros development	BP
GO:0022610	0.000124651	0.999939	43	864	biological adhesion	BP
GO:1905330	0.000128911	0.999969	13	139	regulation of morphogenesis of an epithelium	BP
GO:0006954	0.000130287	0.99995	25	400	inflammatory response	BP
GO:0071310	0.000136156	0.999922	76	1827	cellular response to organic substance	BP
GO:0044706	0.000139253	0.999966	13	140	multi-multicellular organism process	BP
GO:0005267	0.000146063	0.999986	6	30	potassium channel activity	MF
GO:0010959	0.00014914	0.999956	16	201	regulation of metal ion transport	BP
GO:0055080	0.000149866	0.999942	25	404	cation homeostasis	BP
GO:0048523	0.000158778	0.9999	125	3407	negative regulation of cellular process	BP
GO:0048245	0.000159521	0.999994	4	11	eosinophil chemotaxis	BP
GO:0007565	0.000169808	0.99996	12	124	female pregnancy	BP
GO:0051926	0.000172115	0.999983	6	31	negative regulation of calcium ion transport	BP
GO:0009612	0.000180069	0.999955	13	142	response to mechanical stimulus	BP
GO:0009986	0.000181284	0.999929	25	408	cell surface	CC
GO:0009653	0.00018156	0.999895	74	1780	anatomical structure morphogenesis	BP
GO:0005623	0.00018806	0.999976	7	44	cell	CC
GO:0012505	0.000191111	0.99988	116	3126	endomembrane system	CC
GO:0006813	0.000191927	0.999962	10	90	potassium ion transport	BP
GO:0051093	0.000193008	0.999912	34	638	negative regulation of developmental process	BP
GO:0045595	0.000201603	0.999892	55	1223	regulation of cell differentiation	BP
GO:0030278	0.000203777	0.999948	13	146	regulation of ossification	BP
GO:0042981	0.000205523	0.999892	50	1081	regulation of apoptotic process	BP
GO:0065007	0.000205859	0.999873	245	7752	biological regulation	BP
GO:0045202	0.000210231	0.9999	38	748	synapse	CC
GO:0022857	0.000217651	0.999907	29	513	transmembrane transporter activity	MF
GO:0008207	0.000217777	0.999984	5	21	C21-steroid hormone metabolic process	BP
GO:0007155	0.000220868	0.99989	42	859	cell adhesion	BP
GO:0072677	0.000234107	0.99999	4	12	eosinophil migration	BP
GO:0051049	0.000237765	0.999874	51	1117	regulation of transport	BP
GO:0010648	0.000241776	0.999875	47	1003	negative regulation of cell communication	BP
GO:0051179	0.000249617	0.999838	153	4397	localization	BP
GO:0015079	0.000250664	0.999966	7	46	potassium ion transmembrane transporter activity	MF
GO:0023057	0.00025317	0.999869	47	1005	negative regulation of signaling	BP
GO:0036477	0.000254014	0.999891	29	518	somatodendritic compartment	CC
GO:0072073	0.000262118	0.999946	10	94	kidney epithelium development	BP
GO:0032101	0.000271796	0.999876	33	621	regulation of response to external stimulus	BP
GO:0006720	0.000272508	0.999949	9	77	isoprenoid metabolic process	BP
GO:0015077	0.000273079	0.999923	14	170	monovalent inorganic cation transmembrane transporter activity	MF
GO:0030509	0.000284849	0.99994	10	95	BMP signaling pathway	BP
GO:0043067	0.000284937	0.999849	50	1096	regulation of programmed cell death	BP
GO:0031091	0.000285903	0.999953	8	62	platelet alpha granule	CC
GO:0098662	0.000286536	0.999886	24	397	inorganic cation transmembrane transport	BP
GO:0071542	0.000292756	0.999977	5	22	dopaminergic neuron differentiation	BP
GO:0050866	0.000295556	0.999932	11	113	negative regulation of cell activation	BP
GO:0060562	0.00031159	0.999898	17	234	epithelial tube morphogenesis	BP
GO:0045596	0.000318881	0.999865	27	474	negative regulation of cell differentiation	BP
GO:0070374	0.000319543	0.999926	11	114	positive regulation of ERK1 and ERK2 cascade	BP
GO:0043025	0.000328233	0.999881	20	305	neuronal cell body	CC
GO:0030198	0.000328768	0.999888	18	260	extracellular matrix organization	BP
GO:0043062	0.000328768	0.999888	18	260	extracellular structure organization	BP
GO:0009966	0.000333254	0.999797	85	2164	regulation of signal transduction	BP
GO:0048729	0.000343495	0.999854	27	474	tissue morphogenesis	BP
GO:0006958	0.000356984	0.999982	4	13	complement activation, classical pathway	BP
GO:0005796	0.000379994	0.999945	7	49	Golgi lumen	CC
GO:0060429	0.000382246	0.999812	38	769	epithelium development	BP
GO:0060485	0.000386141	0.999882	15	197	mesenchyme development	BP
GO:0043524	0.000386806	0.999916	10	98	negative regulation of neuron apoptotic process	BP
GO:0048584	0.000396639	0.999772	63	1495	positive regulation of response to stimulus	BP
GO:0050435	0.000405725	0.999952	6	36	amyloid-beta metabolic process	BP
GO:0055117	0.000412697	0.999939	7	50	regulation of cardiac muscle contraction	BP
GO:0048844	0.000417532	0.999939	7	50	artery morphogenesis	BP
GO:0009719	0.000432163	0.999766	50	1113	response to endogenous stimulus	BP
GO:0006816	0.000433156	0.99986	16	221	calcium ion transport	BP
GO:0090066	0.00043703	0.999829	22	357	regulation of anatomical structure size	BP
GO:0005215	0.000437057	0.999797	32	614	transporter activity	MF
GO:0048762	0.000449505	0.999874	13	158	mesenchymal cell differentiation	BP
GO:0007613	0.000456293	0.99992	8	66	memory	BP
GO:0030133	0.000458466	0.999839	18	266	transport vesicle	CC
GO:0033764	0.000463756	0.999974	4	14	steroid dehydrogenase activity, acting on the CH-OH group of donors, NAD or NADP as acceptor	MF
GO:0071772	0.000472172	0.999894	10	101	response to BMP	BP
GO:0071773	0.000472172	0.999894	10	101	cellular response to BMP stimulus	BP
GO:0010941	0.000482918	0.999734	52	1179	regulation of cell death	BP
GO:0015081	0.000489788	0.999926	7	51	sodium ion transmembrane transporter activity	MF
GO:0015672	0.000492641	0.999826	18	268	monovalent inorganic cation transport	BP
GO:0050865	0.000509794	0.999808	20	316	regulation of cell activation	BP
GO:0050793	0.000521683	0.999688	71	1750	regulation of developmental process	BP
GO:0060348	0.00053595	0.999847	13	161	bone development	BP
GO:0001664	0.00054463	0.999854	12	141	G protein-coupled receptor binding	MF
GO:0043523	0.000571626	0.999846	12	141	regulation of neuron apoptotic process	BP
GO:0071495	0.000579137	0.999693	44	956	cellular response to endogenous stimulus	BP
GO:0008219	0.000583347	0.999659	63	1517	cell death	BP
