# Supplementary material for: Novel Transcript Discovery Expands the Repertoire of Pathologically-Associated, Long Non-Coding RNAs in Vascular Smooth Muscle Cells
Source: Int J Mol Sci. 2021 Feb 2;22(3):1484. doi: 10.3390/ijms22031484 (PMC7867340; doi:10.3390/ijms22031484)
Supplement: Supplementary file 1 [file ijms-22-01484-s001.zip › ijms-1092837-supplementary/S13 SS_numThree.genes.xlsx]

## Sheet: SXIII SS_numThree.genes
category	over_represented_pvalue	under_represented_pvalue	numDEInCat	numInCat	term	ontology
GO:0031012	3.5e-12	1	26	317	extracellular matrix	CC
GO:0005201	1.71e-11	1	16	112	extracellular matrix structural constituent	MF
GO:0062023	9.12e-11	1	22	259	collagen-containing extracellular matrix	CC
GO:0030198	2.61e-08	1	19	260	extracellular matrix organization	BP
GO:0043062	2.61e-08	1	19	260	extracellular structure organization	BP
GO:0007155	4.56e-07	1	34	859	cell adhesion	BP
GO:0022610	5.23e-07	1	34	864	biological adhesion	BP
GO:0005576	1.11e-06	1	67	2466	extracellular region	CC
GO:0023052	1.39e-06	0.999999	92	3869	signaling	BP
GO:0002063	1.46e-06	1	7	37	chondrocyte development	BP
GO:0007154	3.68e-06	0.999998	91	3890	cell communication	BP
GO:0005581	5.81e-06	1	7	45	collagen trimer	CC
GO:0050896	1.07e-05	0.999995	116	5520	response to stimulus	BP
GO:0030168	2.34e-05	0.999997	9	98	platelet activation	BP
GO:0005615	2.41e-05	0.999989	54	1999	extracellular space	CC
GO:0007165	2.52e-05	0.999987	83	3591	signal transduction	BP
GO:0030277	2.64e-05	0.999999	4	12	maintenance of gastrointestinal epithelium	BP
GO:0005886	3.59e-05	0.999982	68	2775	plasma membrane	CC
