# Supplementary material for: Novel Transcript Discovery Expands the Repertoire of Pathologically-Associated, Long Non-Coding RNAs in Vascular Smooth Muscle Cells
Source: Int J Mol Sci. 2021 Feb 2;22(3):1484. doi: 10.3390/ijms22031484 (PMC7867340; doi:10.3390/ijms22031484)
Supplement: Supplementary file 1 [file ijms-22-01484-s001.zip › ijms-1092837-supplementary/S14 SS_numFour.genes.xlsx]

## Sheet: SXIV SS_numFour.genes
category	over_represented_pvalue	under_represented_pvalue	numDEInCat	numInCat	term	ontology
GO:0005788	1.56083e-17	1	76	213	endoplasmic reticulum lumen	CC
GO:0043202	4.46475e-17	1	39	71	lysosomal lumen	CC
GO:0031224	6.10584e-17	1	482	2688	intrinsic component of membrane	CC
GO:0016021	1.11367e-16	1	470	2614	integral component of membrane	CC
GO:0031226	1.61999e-16	1	175	738	intrinsic component of plasma membrane	CC
GO:0005887	7.47069e-16	1	165	692	integral component of plasma membrane	CC
GO:0005886	1.61985e-14	1	483	2775	plasma membrane	CC
GO:0031012	1.81835e-14	1	92	317	extracellular matrix	CC
GO:0030198	3.10521e-14	1	80	260	extracellular matrix organization	BP
GO:0043062	3.10521e-14	1	80	260	extracellular structure organization	BP
GO:0001944	3.5309e-14	1	130	522	vasculature development	BP
GO:0072358	3.80192e-14	1	131	528	cardiovascular system development	BP
GO:0040011	5.39623e-14	1	237	1161	locomotion	BP
GO:0051239	5.70307e-14	1	373	2044	regulation of multicellular organismal process	BP
GO:0071944	6.87503e-14	1	491	2853	cell periphery	CC
GO:0005201	1.05181e-13	1	46	112	extracellular matrix structural constituent	MF
GO:0010033	1.09721e-13	1	396	2208	response to organic substance	BP
GO:0072359	1.7716e-13	1	171	770	circulatory system development	BP
GO:0062023	2.17775e-13	1	78	259	collagen-containing extracellular matrix	CC
GO:0001568	3.24101e-13	1	123	498	blood vessel development	BP
GO:0009653	4.78013e-13	1	329	1780	anatomical structure morphogenesis	BP
GO:0042221	2.19948e-12	1	481	2841	response to chemical	BP
GO:1901700	6.06052e-12	1	220	1104	response to oxygen-containing compound	BP
GO:0048870	6.08471e-12	1	210	1042	cell motility	BP
GO:0051674	6.08471e-12	1	210	1042	localization of cell	BP
GO:0046872	7.23295e-12	1	488	2909	metal ion binding	MF
GO:0009719	7.32178e-12	1	221	1113	response to endogenous stimulus	BP
GO:0007275	8.64778e-12	1	554	3383	multicellular organism development	BP
GO:0043169	8.94573e-12	1	493	2948	cation binding	MF
GO:0032501	1.40281e-11	1	682	4323	multicellular organismal process	BP
GO:0048731	1.41439e-11	1	504	3036	system development	BP
GO:0005775	2.0269e-11	1	45	123	vacuolar lumen	CC
GO:0000981	3.10383e-11	1	208	1046	DNA-binding transcription factor activity, RNA polymerase II-specific	MF
GO:0071310	3.60445e-11	1	327	1827	cellular response to organic substance	BP
GO:0007154	4.1961e-11	1	620	3890	cell communication	BP
GO:0006928	4.24921e-11	1	254	1346	movement of cell or subcellular component	BP
GO:0070887	4.57532e-11	1	380	2191	cellular response to chemical stimulus	BP
GO:0040012	5.64245e-11	1	148	684	regulation of locomotion	BP
GO:0016477	6.70424e-11	1	194	967	cell migration	BP
GO:0050896	7.60901e-11	1	837	5520	response to stimulus	BP
GO:0003700	8.43873e-11	1	218	1121	DNA-binding transcription factor activity	MF
GO:0048514	9.17968e-11	1	104	431	blood vessel morphogenesis	BP
GO:0035295	1.07159e-10	1	154	726	tube development	BP
GO:0051270	1.07827e-10	1	152	714	regulation of cellular component movement	BP
GO:0023052	1.26457e-10	1	614	3869	signaling	BP
GO:0048856	1.43331e-10	1	590	3698	anatomical structure development	BP
GO:0005576	1.51131e-10	1	417	2466	extracellular region	CC
GO:0009888	2.19065e-10	1	238	1263	tissue development	BP
GO:0035239	2.26798e-10	1	132	601	tube morphogenesis	BP
GO:0048646	4.44398e-10	1	153	733	anatomical structure formation involved in morphogenesis	BP
GO:2000145	5.41206e-10	1	141	663	regulation of cell motility	BP
GO:0012505	5.49504e-10	1	507	3126	endomembrane system	CC
GO:0005783	5.84427e-10	1	192	979	endoplasmic reticulum	CC
GO:2000026	5.87933e-10	1	256	1394	regulation of multicellular organismal development	BP
GO:0038023	9.95002e-10	1	97	409	signaling receptor activity	MF
GO:0060089	9.95002e-10	1	97	409	molecular transducer activity	MF
GO:0030334	1.13725e-09	1	134	627	regulation of cell migration	BP
GO:0071495	1.17131e-09	1	187	956	cellular response to endogenous stimulus	BP
GO:0050793	1.43679e-09	1	307	1750	regulation of developmental process	BP
GO:0032502	1.65159e-09	1	626	4014	developmental process	BP
GO:0009986	1.78786e-09	1	96	408	cell surface	CC
GO:0048513	2.16078e-09	1	373	2209	animal organ development	BP
GO:1901701	2.66361e-09	1	160	795	cellular response to oxygen-containing compound	BP
GO:0032879	2.90026e-09	1	309	1774	regulation of localization	BP
GO:0065007	3.1123e-09	1	1112	7752	biological regulation	BP
GO:0007166	3.68364e-09	1	329	1915	cell surface receptor signaling pathway	BP
GO:0030154	3.75381e-09	1	417	2527	cell differentiation	BP
GO:0048869	4.19012e-09	1	425	2586	cellular developmental process	BP
GO:0005615	4.23529e-09	1	341	1999	extracellular space	CC
GO:0048699	4.64825e-09	1	192	1005	generation of neurons	BP
GO:0007165	4.70713e-09	1	565	3591	signal transduction	BP
GO:0050789	5.87867e-09	1	1059	7346	regulation of biological process	BP
GO:0005581	6.5518e-09	1	22	45	collagen trimer	CC
GO:0031410	7.97634e-09	1	279	1587	cytoplasmic vesicle	CC
GO:0004888	8.23373e-09	1	75	301	transmembrane signaling receptor activity	MF
GO:0048468	8.27883e-09	1	248	1381	cell development	BP
GO:0006357	8.92873e-09	1	316	1840	regulation of transcription by RNA polymerase II	BP
GO:0097708	9.00767e-09	1	279	1589	intracellular vesicle	CC
GO:0005773	9.41193e-09	1	121	569	vacuole	CC
GO:0045595	9.52914e-09	1	224	1223	regulation of cell differentiation	BP
GO:0051241	1.00845e-08	1	158	798	negative regulation of multicellular organismal process	BP
GO:0001525	1.01771e-08	1	86	364	angiogenesis	BP
GO:0030182	1.04922e-08	1	174	900	neuron differentiation	BP
GO:0019838	1.12352e-08	1	36	103	growth factor binding	MF
GO:0051240	1.42084e-08	1	209	1131	positive regulation of multicellular organismal process	BP
GO:0042330	1.50581e-08	1	90	390	taxis	BP
GO:0009887	1.5169e-08	1	141	697	animal organ morphogenesis	BP
GO:0050794	1.57138e-08	1	1012	7001	regulation of cellular process	BP
GO:0140110	1.91844e-08	1	252	1419	transcription regulator activity	MF
GO:0043167	2.06953e-08	1	660	4324	ion binding	MF
GO:1901698	2.25596e-08	1	152	770	response to nitrogen compound	BP
GO:0071417	2.29377e-08	1	96	428	cellular response to organonitrogen compound	BP
GO:0006026	2.35388e-08	1	21	44	aminoglycan catabolic process	BP
GO:0006027	2.35388e-08	1	21	44	glycosaminoglycan catabolic process	BP
GO:0006935	2.40864e-08	1	89	388	chemotaxis	BP
GO:1901699	3.08183e-08	1	102	466	cellular response to nitrogen compound	BP
GO:0040017	3.1689e-08	1	90	396	positive regulation of locomotion	BP
GO:0022008	3.4641e-08	1	198	1071	neurogenesis	BP
GO:0051272	3.58311e-08	1	90	397	positive regulation of cellular component movement	BP
GO:0010243	3.66056e-08	1	143	719	response to organonitrogen compound	BP
GO:0051716	4.28964e-08	1	700	4642	cellular response to stimulus	BP
GO:0014070	4.68393e-08	1	127	622	response to organic cyclic compound	BP
GO:0007399	4.80259e-08	1	270	1558	nervous system development	BP
GO:2000147	4.90507e-08	1	88	388	positive regulation of cell motility	BP
GO:0022610	5.86604e-08	1	165	864	biological adhesion	BP
GO:0007155	6.53055e-08	1	164	859	cell adhesion	BP
GO:0009605	6.71384e-08	1	281	1638	response to external stimulus	BP
GO:0030335	7.59022e-08	1	86	380	positive regulation of cell migration	BP
GO:0001501	7.98197e-08	1	82	358	skeletal system development	BP
GO:0005102	8.61725e-08	1	169	895	signaling receptor binding	MF
GO:0023051	1.27716e-07	1	394	2437	regulation of signaling	BP
GO:0048661	1.6385e-07	1	25	64	positive regulation of smooth muscle cell proliferation	BP
GO:0033002	1.73658e-07	1	43	147	muscle cell proliferation	BP
GO:0022617	1.77157e-07	1	22	52	extracellular matrix disassembly	BP
GO:0061061	1.86458e-07	1	94	435	muscle structure development	BP
GO:0032963	2.25188e-07	1	29	82	collagen metabolic process	BP
GO:0005518	2.62065e-07	1	22	53	collagen binding	MF
GO:0010646	2.90658e-07	1	388	2413	regulation of cell communication	BP
GO:0005604	3.26017e-07	1	25	66	basement membrane	CC
GO:0006022	3.36044e-07	1	36	116	aminoglycan metabolic process	BP
GO:0030020	3.70866e-07	1	15	28	extracellular matrix structural constituent conferring tensile strength	MF
GO:0045597	3.73066e-07	1	128	652	positive regulation of cell differentiation	BP
GO:0051094	4.19313e-07	1	167	905	positive regulation of developmental process	BP
GO:0060284	4.68766e-07	1	125	636	regulation of cell development	BP
GO:0030203	5.13371e-07	1	35	113	glycosaminoglycan metabolic process	BP
GO:0051960	5.19453e-07	1	121	612	regulation of nervous system development	BP
GO:0042127	5.64454e-07	1	190	1060	regulation of cell population proliferation	BP
GO:0098802	7.90928e-07	1	30	91	plasma membrane signaling receptor complex	CC
GO:0048660	9.21919e-07	1	32	101	regulation of smooth muscle cell proliferation	BP
GO:0043410	1.01933e-06	1	77	346	positive regulation of MAPK cascade	BP
GO:0005764	1.08232e-06	1	102	497	lysosome	CC
GO:0000323	1.18922e-06	1	102	498	lytic vacuole	CC
GO:0048589	1.41345e-06	0.999999	98	476	developmental growth	BP
GO:0048659	1.49782e-06	1	32	103	smooth muscle cell proliferation	BP
GO:0030574	1.51795e-06	1	16	34	collagen catabolic process	BP
GO:0000421	1.52274e-06	1	14	27	autophagosome membrane	CC
GO:0009966	1.56318e-06	0.999999	350	2164	regulation of signal transduction	BP
GO:0071230	1.60832e-06	1	22	58	cellular response to amino acid stimulus	BP
GO:0004553	1.63486e-06	1	22	58	hydrolase activity, hydrolyzing O-glycosyl compounds	MF
GO:0048583	1.79046e-06	0.999999	436	2777	regulation of response to stimulus	BP
GO:0061448	2.09165e-06	0.999999	50	198	connective tissue development	BP
GO:0006366	2.23507e-06	0.999999	321	1964	transcription by RNA polymerase II	BP
GO:0098644	2.29265e-06	1	10	15	complex of collagen trimers	CC
GO:0003013	2.34511e-06	0.999999	69	306	circulatory system process	BP
GO:0042493	2.59032e-06	0.999999	126	655	response to drug	BP
GO:0043235	2.6177e-06	0.999999	49	193	receptor complex	CC
GO:0050767	2.75183e-06	0.999999	110	555	regulation of neurogenesis	BP
GO:0031982	2.79582e-06	0.999998	412	2612	vesicle	CC
GO:0001934	3.04522e-06	0.999998	126	657	positive regulation of protein phosphorylation	BP
GO:0005539	3.10311e-06	0.999999	37	131	glycosaminoglycan binding	MF
GO:0048598	3.38785e-06	0.999998	83	392	embryonic morphogenesis	BP
GO:0065008	3.54423e-06	0.999998	407	2581	regulation of biological quality	BP
GO:0071363	3.56105e-06	0.999998	99	489	cellular response to growth factor stimulus	BP
GO:0045944	3.80324e-06	0.999998	150	813	positive regulation of transcription by RNA polymerase II	BP
GO:0045778	3.93365e-06	0.999999	23	65	positive regulation of ossification	BP
GO:0070848	4.04831e-06	0.999998	102	508	response to growth factor	BP
GO:0007507	4.05855e-06	0.999998	86	411	heart development	BP
GO:0048705	4.44005e-06	0.999998	43	164	skeletal system morphogenesis	BP
GO:0010876	4.5733e-06	0.999998	58	247	lipid localization	BP
GO:0005583	4.6015e-06	1	7	8	fibrillar collagen trimer	CC
GO:0098643	4.6015e-06	1	7	8	banded collagen fibril	CC
GO:0001503	4.76101e-06	0.999998	66	293	ossification	BP
GO:0006954	4.82879e-06	0.999998	84	400	inflammatory response	BP
GO:0031667	5.38875e-06	0.999997	73	336	response to nutrient levels	BP
GO:0030199	5.97127e-06	0.999999	18	45	collagen fibril organization	BP
GO:1904705	6.1331e-06	0.999999	17	41	regulation of vascular smooth muscle cell proliferation	BP
GO:1990874	6.1331e-06	0.999999	17	41	vascular smooth muscle cell proliferation	BP
GO:0008015	6.86337e-06	0.999997	66	297	blood circulation	BP
GO:0031669	6.91085e-06	0.999997	46	183	cellular response to nutrient levels	BP
GO:0019955	6.98348e-06	0.999998	23	67	cytokine binding	MF
GO:0005178	8.49511e-06	0.999997	29	96	integrin binding	MF
GO:0045669	8.71317e-06	0.999998	18	46	positive regulation of osteoblast differentiation	BP
GO:0019216	8.79654e-06	0.999996	64	287	regulation of lipid metabolic process	BP
GO:0009611	8.88654e-06	0.999995	89	436	response to wounding	BP
GO:0014812	9.1302e-06	0.999998	23	68	muscle cell migration	BP
GO:0042327	9.82546e-06	0.999994	129	689	positive regulation of phosphorylation	BP
GO:0007167	1.13984e-05	0.999993	134	723	enzyme linked receptor protein signaling pathway	BP
GO:0010562	1.1583e-05	0.999993	135	730	positive regulation of phosphorus metabolic process	BP
GO:0045937	1.1583e-05	0.999993	135	730	positive regulation of phosphate metabolic process	BP
GO:0023014	1.22518e-05	0.999993	120	634	signal transduction by protein phosphorylation	BP
GO:0050900	1.24489e-05	0.999994	56	243	leukocyte migration	BP
GO:0001667	1.38851e-05	0.999993	67	308	ameboidal-type cell migration	BP
GO:0048666	1.39713e-05	0.999991	137	746	neuron development	BP
GO:0003018	1.42021e-05	0.999995	30	104	vascular process in circulatory system	BP
GO:0006811	1.4667e-05	0.999991	162	910	ion transport	BP
GO:0048667	1.48003e-05	0.999992	83	405	cell morphogenesis involved in neuron differentiation	BP
GO:0043408	1.62864e-05	0.999991	97	492	regulation of MAPK cascade	BP
GO:0000165	1.62917e-05	0.99999	118	625	MAPK cascade	BP
GO:0023057	1.65128e-05	0.999989	176	1005	negative regulation of signaling	BP
GO:0045596	1.66984e-05	0.999991	94	474	negative regulation of cell differentiation	BP
GO:0010631	1.677e-05	0.999992	54	234	epithelial cell migration	BP
GO:0090132	1.677e-05	0.999992	54	234	epithelium migration	BP
GO:0048585	1.71076e-05	0.999988	200	1168	negative regulation of response to stimulus	BP
GO:0009725	1.77061e-05	0.999989	122	653	response to hormone	BP
GO:0008283	1.79104e-05	0.999988	220	1304	cell population proliferation	BP
GO:0048407	1.79558e-05	0.999999	7	9	platelet-derived growth factor binding	MF
GO:0014911	1.89376e-05	0.999997	14	32	positive regulation of smooth muscle cell migration	BP
GO:0007160	1.93413e-05	0.999992	40	157	cell-matrix adhesion	BP
GO:0010648	2.17437e-05	0.999986	175	1003	negative regulation of cell communication	BP
GO:0006869	2.29982e-05	0.999989	52	225	lipid transport	BP
GO:0050431	2.32715e-05	0.999998	10	18	transforming growth factor beta binding	MF
GO:0060349	2.4567e-05	0.999992	26	86	bone morphogenesis	BP
GO:0035150	2.48688e-05	0.999992	25	82	regulation of tube size	BP
GO:0035296	2.48688e-05	0.999992	25	82	regulation of tube diameter	BP
GO:0097746	2.48688e-05	0.999992	25	82	regulation of blood vessel diameter	BP
GO:0006355	2.49709e-05	0.999981	383	2453	regulation of transcription, DNA-templated	BP
GO:0090130	2.81065e-05	0.999987	54	238	tissue migration	BP
GO:0003008	2.82627e-05	0.999981	160	908	system process	BP
GO:0007568	2.83808e-05	0.999987	52	227	aging	BP
GO:1903510	2.84155e-05	0.999991	25	82	mucopolysaccharide metabolic process	BP
GO:0031401	2.92759e-05	0.999981	149	835	positive regulation of protein modification process	BP
GO:0043542	3.08981e-05	0.999987	42	171	endothelial cell migration	BP
GO:0051216	3.27036e-05	0.999987	37	145	cartilage development	BP
GO:0048844	3.30382e-05	0.999992	18	50	artery morphogenesis	BP
GO:0009991	3.33006e-05	0.999982	74	359	response to extracellular stimulus	BP
GO:0001932	3.50001e-05	0.999977	172	991	regulation of protein phosphorylation	BP
GO:0010632	3.5253e-05	0.999984	44	183	regulation of epithelial cell migration	BP
GO:1901342	3.86419e-05	0.999981	53	235	regulation of vasculature development	BP
GO:0048812	3.90316e-05	0.999978	87	440	neuron projection morphogenesis	BP
GO:0005509	4.34347e-05	0.999976	74	361	calcium ion binding	MF
GO:0060412	4.44541e-05	0.999991	14	34	ventricular septum morphogenesis	BP
GO:0030278	4.48457e-05	0.999981	37	146	regulation of ossification	BP
GO:0061564	4.85739e-05	0.999974	72	350	axon development	BP
GO:0042592	5.07228e-05	0.999965	204	1215	homeostatic process	BP
GO:1902533	5.11825e-05	0.999967	125	686	positive regulation of intracellular signal transduction	BP
GO:0098590	5.28711e-05	0.999966	132	732	plasma membrane region	CC
GO:0030207	5.4107e-05	0.999997	7	10	chondroitin sulfate catabolic process	BP
GO:0009100	5.71617e-05	0.99997	63	297	glycoprotein metabolic process	BP
GO:0048568	5.72567e-05	0.99997	61	286	embryonic organ development	BP
GO:1901652	5.77932e-05	0.999968	74	364	response to peptide	BP
GO:0045664	5.82067e-05	0.999966	88	451	regulation of neuron differentiation	BP
GO:0098588	5.89801e-05	0.999957	243	1486	bounding membrane of organelle	CC
GO:0000904	6.1815e-05	0.999963	99	521	cell morphogenesis involved in differentiation	BP
GO:0005794	6.34199e-05	0.999956	192	1137	Golgi apparatus	CC
GO:0043394	6.36466e-05	0.999989	12	27	proteoglycan binding	MF
GO:0120039	6.37753e-05	0.999963	88	452	plasma membrane bounded cell projection morphogenesis	BP
GO:0032989	6.37765e-05	0.999961	99	522	cellular component morphogenesis	BP
GO:0007411	6.64916e-05	0.99997	43	182	axon guidance	BP
GO:0051093	6.66968e-05	0.999958	117	638	negative regulation of developmental process	BP
GO:0003281	6.83308e-05	0.999981	19	57	ventricular septum development	BP
GO:0005776	6.83353e-05	0.999978	23	76	autophagosome	CC
GO:0007517	6.85861e-05	0.999965	56	257	muscle organ development	BP
GO:1903506	7.08598e-05	0.999946	386	2502	regulation of nucleic acid-templated transcription	BP
GO:0042476	7.10302e-05	0.999976	24	81	odontogenesis	BP
GO:1901214	7.1719e-05	0.999965	49	217	regulation of neuron death	BP
GO:0071559	7.19947e-05	0.999967	44	188	response to transforming growth factor beta	BP
GO:0008285	7.26224e-05	0.999957	90	466	negative regulation of cell population proliferation	BP
GO:0040013	7.33798e-05	0.999964	49	217	negative regulation of locomotion	BP
GO:0097485	7.61172e-05	0.999965	43	183	neuron projection guidance	BP
GO:2001141	7.64114e-05	0.999941	386	2504	regulation of RNA biosynthetic process	BP
GO:0051491	7.67903e-05	0.99999	10	20	positive regulation of filopodium assembly	BP
GO:0071560	7.89534e-05	0.999964	43	183	cellular response to transforming growth factor beta stimulus	BP
GO:0031668	7.90686e-05	0.999962	47	206	cellular response to extracellular stimulus	BP
GO:0060348	8.16469e-05	0.999964	39	161	bone development	BP
GO:0048858	8.19818e-05	0.999951	88	455	cell projection morphogenesis	BP
GO:0060840	8.43181e-05	0.999973	22	72	artery development	BP
GO:0009968	8.55742e-05	0.999942	160	926	negative regulation of signal transduction	BP
GO:0080090	8.56509e-05	0.999932	624	4254	regulation of primary metabolic process	BP
GO:0014909	8.84407e-05	0.999975	19	58	smooth muscle cell migration	BP
GO:0060411	9.00408e-05	0.999974	19	58	cardiac septum morphogenesis	BP
GO:0031175	9.0203e-05	0.999942	122	675	neuron projection development	BP
GO:0010647	9.02277e-05	0.999936	209	1260	positive regulation of cell communication	BP
GO:0007423	9.31968e-05	0.999949	67	326	sensory organ development	BP
GO:0050654	9.75747e-05	0.999981	13	32	chondroitin sulfate proteoglycan metabolic process	BP
GO:0043583	9.95012e-05	0.99996	32	124	ear development	BP
GO:0001649	0.000100381	0.999955	40	168	osteoblast differentiation	BP
GO:0051963	0.000105435	0.999971	18	54	regulation of synapse assembly	BP
GO:0016798	0.000106391	0.999965	23	78	hydrolase activity, acting on glycosyl bonds	MF
GO:1905952	0.000107646	0.999963	24	83	regulation of lipid localization	BP
GO:0042340	0.000108668	0.999995	6	8	keratan sulfate catabolic process	BP
GO:0070997	0.000110152	0.999944	53	244	neuron death	BP
GO:0045893	0.000114003	0.99992	181	1073	positive regulation of transcription, DNA-templated	BP
GO:0023056	0.000114937	0.999918	209	1265	positive regulation of signaling	BP
GO:0048523	0.000116128	0.999908	508	3407	negative regulation of cellular process	BP
GO:0007186	0.0001176	0.999932	76	384	G protein-coupled receptor signaling pathway	BP
GO:0009267	0.000120911	0.999951	31	120	cellular response to starvation	BP
GO:0032990	0.000121334	0.999927	90	473	cell part morphogenesis	BP
GO:0060037	0.000124221	0.999988	8	14	pharyngeal system development	BP
GO:0014065	0.000124706	0.999953	27	99	phosphatidylinositol 3-kinase signaling	BP
GO:0007267	0.000128471	0.99991	182	1082	cell-cell signaling	BP
GO:0003174	0.000132551	0.99999	7	11	mitral valve development	BP
GO:0051271	0.000133775	0.999933	49	222	negative regulation of cellular component movement	BP
GO:0010594	0.00014685	0.999938	33	132	regulation of endothelial cell migration	BP
GO:0040007	0.000147507	0.999903	126	710	growth	BP
GO:0045177	0.00014769	0.999926	48	217	apical part of cell	CC
GO:0048286	0.000148046	0.999972	12	29	lung alveolus development	BP
GO:0045834	0.000155432	0.999944	25	90	positive regulation of lipid metabolic process	BP
GO:0016705	0.000158681	0.999942	25	90	oxidoreductase activity, acting on paired donors, with incorporation or reduction of molecular oxygen	MF
GO:0014910	0.000160764	0.999956	17	51	regulation of smooth muscle cell migration	BP
GO:0008083	0.00016084	0.999945	23	80	growth factor activity	MF
GO:0005506	0.000164117	0.999943	23	80	iron ion binding	MF
GO:0042325	0.000165393	0.999883	185	1108	regulation of phosphorylation	BP
GO:0071407	0.000171444	0.999899	79	407	cellular response to organic cyclic compound	BP
GO:0098805	0.000175083	0.999874	198	1198	whole membrane	CC
GO:1904738	0.000176507	0.999977	9	18	vascular associated smooth muscle cell migration	BP
GO:1904752	0.000176507	0.999977	9	18	regulation of vascular associated smooth muscle cell migration	BP
GO:0003007	0.000181018	0.999914	41	179	heart morphogenesis	BP
GO:0022603	0.000187544	0.999874	134	766	regulation of anatomical structure morphogenesis	BP
GO:0010942	0.000187777	0.999882	97	523	positive regulation of cell death	BP
GO:0005801	0.000189011	0.99995	16	47	cis-Golgi network	CC
GO:0030141	0.000191454	0.99988	96	517	secretory granule	CC
GO:0060021	0.000196776	0.999937	20	66	roof of mouth development	BP
GO:0014066	0.00019794	0.999929	24	86	regulation of phosphatidylinositol 3-kinase signaling	BP
GO:0006029	0.000197963	0.999937	20	66	proteoglycan metabolic process	BP
GO:0060537	0.000197989	0.999895	54	255	muscle tissue development	BP
GO:0048608	0.000198417	0.999891	60	292	reproductive structure development	BP
GO:0097755	0.00019965	0.999953	14	39	positive regulation of blood vessel diameter	BP
GO:0034219	0.000202622	0.999933	21	71	carbohydrate transmembrane transport	BP
GO:0005138	0.000203707	0.999995	5	6	interleukin-6 receptor binding	MF
GO:0140352	0.000210137	0.999853	166	983	export from cell	BP
GO:1903523	0.000210425	0.999967	10	22	negative regulation of blood circulation	BP
GO:0050801	0.000210585	0.999872	86	454	ion homeostasis	BP
GO:0030204	0.000214803	0.999957	12	30	chondroitin sulfate metabolic process	BP
GO:0035924	0.000218284	0.999945	15	43	cellular response to vascular endothelial growth factor stimulus	BP
GO:0046466	0.00021881	0.99996	11	26	membrane lipid catabolic process	BP
GO:1904707	0.000220014	0.99996	11	26	positive regulation of vascular smooth muscle cell proliferation	BP
GO:0030214	0.000220976	0.999975	8	15	hyaluronan catabolic process	BP
GO:0015294	0.000221652	0.999944	15	43	solute:cation symporter activity	MF
GO:0035025	0.000228297	0.999974	8	15	positive regulation of Rho protein signal transduction	BP
GO:0007416	0.000231333	0.999914	25	92	synapse assembly	BP
GO:0010595	0.000239724	0.999912	24	87	positive regulation of endothelial cell migration	BP
GO:0003279	0.000239728	0.999912	24	87	cardiac septum development	BP
GO:0031214	0.000243347	0.999903	28	108	biomineral tissue development	BP
GO:0110148	0.000243347	0.999903	28	108	biomineralization	BP
GO:2000146	0.000246059	0.999878	44	198	negative regulation of cell motility	BP
GO:0009790	0.000246127	0.999835	129	738	embryo development	BP
GO:0046903	0.00024951	0.999823	174	1041	secretion	BP
GO:0051145	0.000249752	0.999932	16	48	smooth muscle cell differentiation	BP
GO:0010718	0.000250163	0.99994	14	39	positive regulation of epithelial to mesenchymal transition	BP
GO:0006629	0.000254509	0.999822	157	926	lipid metabolic process	BP
GO:0015108	0.000255833	0.999938	14	39	chloride transmembrane transporter activity	MF
GO:0071236	0.000261892	0.999893	29	114	cellular response to antibiotic	BP
GO:0060326	0.000264501	0.999876	38	164	cell chemotaxis	BP
GO:0061458	0.000264809	0.999853	60	295	reproductive system development	BP
GO:0051049	0.00026499	0.99981	185	1117	regulation of transport	BP
GO:0001655	0.000267419	0.99986	51	240	urogenital system development	BP
GO:0008201	0.000269162	0.999896	26	98	heparin binding	MF
GO:0031589	0.000270783	0.999856	53	252	cell-substrate adhesion	BP
GO:0048017	0.000272482	0.999884	31	125	inositol lipid-mediated signaling	BP
GO:0008217	0.000273587	0.999894	26	99	regulation of blood pressure	BP
GO:0003170	0.000276715	0.99992	17	53	heart valve development	BP
GO:0030165	0.000278568	0.999919	17	53	PDZ domain binding	MF
GO:0007409	0.000289944	0.999835	64	320	axonogenesis	BP
GO:0072110	0.00029215	0.999982	6	9	glomerular mesangial cell proliferation	BP
GO:0098797	0.000293771	0.999839	57	277	plasma membrane protein complex	CC
GO:0004630	0.000298031	1	4	4	phospholipase D activity	MF
GO:0001775	0.00030179	0.999791	147	861	cell activation	BP
GO:0004222	0.000305296	0.999899	20	68	metalloendopeptidase activity	MF
GO:0048878	0.000321905	0.999785	119	675	chemical homeostasis	BP
GO:0003171	0.000323314	0.999945	10	23	atrioventricular valve development	BP
GO:0005796	0.000324105	0.999909	16	49	Golgi lumen	CC
GO:2000826	0.000327177	0.999937	11	27	regulation of heart morphogenesis	BP
GO:0009967	0.000331798	0.99976	187	1136	positive regulation of signal transduction	BP
GO:0014706	0.000333065	0.999823	51	242	striated muscle tissue development	BP
GO:1904888	0.000336002	0.999905	16	49	cranial skeletal system development	BP
GO:0022853	0.00033717	0.999857	30	121	active ion transmembrane transporter activity	MF
GO:0042594	0.000346526	0.999841	35	149	response to starvation	BP
GO:0043200	0.000346733	0.999869	24	89	response to amino acid	BP
GO:0061035	0.000352152	0.999895	17	54	regulation of cartilage development	BP
GO:0006023	0.000355609	0.999869	23	84	aminoglycan biosynthetic process	BP
GO:0007492	0.00035918	0.999893	17	54	endoderm development	BP
GO:0071496	0.000360637	0.999804	54	261	cellular response to external stimulus	BP
GO:0001704	0.000360671	0.999867	23	84	formation of primary germ layer	BP
GO:0014068	0.000367481	0.999885	18	59	positive regulation of phosphatidylinositol 3-kinase signaling	BP
GO:1903508	0.00036778	0.999733	188	1145	positive regulation of nucleic acid-templated transcription	BP
GO:0007229	0.00036824	0.999876	20	69	integrin-mediated signaling pathway	BP
GO:0032940	0.000371999	0.999736	162	967	secretion by cell	BP
GO:0032368	0.00037664	0.999877	19	64	regulation of lipid transport	BP
GO:0097306	0.000377241	0.999877	19	64	cellular response to alcohol	BP
GO:0099503	0.000382237	0.999748	109	612	secretory vesicle	CC
GO:0051174	0.000383186	0.999719	202	1243	regulation of phosphorus metabolic process	BP
GO:1902680	0.000384817	0.999721	188	1146	positive regulation of RNA biosynthetic process	BP
GO:0003179	0.000391746	0.999894	15	45	heart valve morphogenesis	BP
GO:0035987	0.000394357	0.999906	13	36	endodermal cell differentiation	BP
GO:0010634	0.000395576	0.99983	30	122	positive regulation of epithelial cell migration	BP
GO:1903522	0.000399795	0.999815	35	150	regulation of blood circulation	BP
GO:0016324	0.000404259	0.999804	39	173	apical plasma membrane	CC
GO:0072111	0.000408398	0.999947	8	16	cell proliferation involved in kidney development	BP
GO:0045598	0.00041528	0.999841	24	90	regulation of fat cell differentiation	BP
GO:0098609	0.000415851	0.999738	88	476	cell-cell adhesion	BP
GO:0045667	0.000420456	0.999839	24	90	regulation of osteoblast differentiation	BP
GO:1901888	0.000427175	0.999813	31	128	regulation of cell junction assembly	BP
GO:0042475	0.000428949	0.999876	16	50	odontogenesis of dentin-containing tooth	BP
GO:0030246	0.000436089	0.999805	32	134	carbohydrate binding	MF
GO:0034329	0.000441032	0.999755	56	275	cell junction assembly	BP
GO:1904645	0.000443625	0.999901	12	32	response to amyloid-beta	BP
GO:0072001	0.000445478	0.999769	46	215	renal system development	BP
GO:0034330	0.000453379	0.999718	83	445	cell junction organization	BP
GO:0044255	0.000459226	0.999688	123	708	cellular lipid metabolic process	BP
GO:0051179	0.000464851	0.99962	635	4397	localization	BP
GO:0015749	0.00047089	0.999838	20	70	monosaccharide transmembrane transport	BP
GO:0019220	0.000475681	0.999649	201	1241	regulation of phosphate metabolic process	BP
GO:0015291	0.000490225	0.99979	29	118	secondary active transmembrane transporter activity	MF
GO:0033993	0.000493493	0.999674	106	596	response to lipid	BP
GO:0051057	0.000499638	0.99986	15	46	positive regulation of small GTPase mediated signal transduction	BP
GO:0006821	0.000520181	0.999854	15	46	chloride transport	BP
GO:0048584	0.000523932	0.999604	237	1495	positive regulation of response to stimulus	BP
GO:0045599	0.000528325	0.999869	13	37	negative regulation of fat cell differentiation	BP
GO:0006024	0.000534611	0.999802	22	81	glycosaminoglycan biosynthetic process	BP
GO:1902476	0.000539693	0.999866	13	37	chloride transmembrane transport	BP
GO:0097756	0.000542578	0.999846	15	47	negative regulation of blood vessel diameter	BP
GO:0001935	0.000574204	0.99976	27	108	endothelial cell proliferation	BP
GO:0098771	0.000580301	0.999642	77	410	inorganic ion homeostasis	BP
GO:0044242	0.000589441	0.999721	35	153	cellular lipid catabolic process	BP
GO:0055080	0.000598524	0.999632	76	404	cation homeostasis	BP
GO:0005770	0.000603794	0.999689	43	200	late endosome	CC
GO:0044057	0.00060552	0.999646	63	322	regulation of system process	BP
GO:0071248	0.000608596	0.999739	28	114	cellular response to metal ion	BP
GO:0000186	0.000612551	0.999834	14	42	activation of MAPKK activity	BP
GO:0001217	0.000616937	0.9997	37	165	DNA-binding transcription repressor activity	MF
GO:0001227	0.000616937	0.9997	37	165	DNA-binding transcription repressor activity, RNA polymerase II-specific	MF
GO:0001816	0.000617498	0.999606	88	482	cytokine production	BP
GO:0022836	0.000618434	0.999745	26	103	gated channel activity	MF
GO:0048839	0.000624847	0.999742	26	103	inner ear development	BP
GO:0062013	0.000641227	0.999758	22	82	positive regulation of small molecule metabolic process	BP
GO:1901617	0.000643955	0.999679	39	177	organic hydroxy compound biosynthetic process	BP
GO:0005402	0.00065151	0.999946	6	10	carbohydrate:cation symporter activity	MF
GO:0001618	0.00065331	0.999811	15	47	virus receptor activity	MF
GO:0140272	0.00065331	0.999811	15	47	exogenous protein binding	MF
GO:0003183	0.000653619	0.999946	6	10	mitral valve morphogenesis	BP
GO:0010941	0.00065774	0.999515	191	1179	regulation of cell death	BP
GO:0000902	0.000659602	0.999547	124	721	cell morphogenesis	BP
GO:0009889	0.000661089	0.999466	451	3043	regulation of biosynthetic process	BP
GO:1905953	0.000670572	0.999854	11	29	negative regulation of lipid localization	BP
GO:0090184	0.000674092	0.999854	11	29	positive regulation of kidney development	BP
GO:0031323	0.000675106	0.999445	635	4410	regulation of cellular metabolic process	BP
GO:0051489	0.000680443	0.999852	11	29	regulation of filopodium assembly	BP
GO:0009617	0.000687572	0.999594	64	330	response to bacterium	BP
GO:0044273	0.000699912	0.99982	13	38	sulfur compound catabolic process	BP
GO:0015293	0.000710912	0.999753	19	67	symporter activity	MF
GO:0001706	0.00071896	0.999814	13	38	endoderm formation	BP
GO:0005774	0.000719767	0.999578	62	318	vacuolar membrane	CC
GO:0003181	0.000733814	0.999872	9	21	atrioventricular valve morphogenesis	BP
GO:0097305	0.000736462	0.99965	34	149	response to alcohol	BP
GO:0045165	0.000737981	0.999664	31	132	cell fate commitment	BP
GO:0070371	0.000745247	0.999618	41	190	ERK1 and ERK2 cascade	BP
GO:0050673	0.000756083	0.999571	55	275	epithelial cell proliferation	BP
GO:0051480	0.000778589	0.99962	36	161	regulation of cytosolic calcium ion concentration	BP
GO:0002224	0.000783672	0.999677	25	99	toll-like receptor signaling pathway	BP
GO:0051962	0.00078588	0.999525	68	357	positive regulation of nervous system development	BP
GO:0045211	0.000795778	0.999602	38	173	postsynaptic membrane	CC
GO:0010975	0.000804147	0.999516	67	351	regulation of neuron projection development	BP
GO:0022414	0.000807041	0.999427	144	861	reproductive process	BP
GO:0050678	0.000818572	0.999554	48	233	regulation of epithelial cell proliferation	BP
GO:0001936	0.000823219	0.999667	24	94	regulation of endothelial cell proliferation	BP
GO:0048562	0.000825294	0.999587	38	174	embryonic organ morphogenesis	BP
GO:0055065	0.000830354	0.999499	67	351	metal ion homeostasis	BP
GO:0060485	0.000834931	0.999565	42	197	mesenchyme development	BP
GO:0001822	0.000835467	0.999562	43	203	kidney development	BP
GO:0019915	0.000840614	0.99975	15	48	lipid storage	BP
GO:0006820	0.000841051	0.999488	69	364	anion transport	BP
GO:0045913	0.000846962	0.999747	15	48	positive regulation of carbohydrate metabolic process	BP
GO:0006351	0.000866454	0.999305	389	2599	transcription, DNA-templated	BP
GO:0042035	0.00086976	0.999727	16	53	regulation of cytokine biosynthetic process	BP
GO:0032874	0.00088021	0.999606	29	122	positive regulation of stress-activated MAPK cascade	BP
GO:0048015	0.000884765	0.999604	29	122	phosphatidylinositol-mediated signaling	BP
GO:0000003	0.000891212	0.999365	144	863	reproduction	BP
GO:0001101	0.000893881	0.999507	49	240	response to acid chemical	BP
GO:0043406	0.000925871	0.999524	40	186	positive regulation of MAP kinase activity	BP
GO:0007178	0.000934806	0.999487	48	234	transmembrane receptor protein serine/threonine kinase signaling pathway	BP
GO:0007369	0.000940061	0.99957	30	129	gastrulation	BP
GO:0015037	0.000956014	0.999879	7	14	peptide disulfide oxidoreductase activity	MF
GO:1904754	0.000958592	0.999878	7	14	positive regulation of vascular associated smooth muscle cell migration	BP
GO:0003756	0.000960222	0.999878	7	14	protein disulfide isomerase activity	MF
GO:0016864	0.000960222	0.999878	7	14	intramolecular oxidoreductase activity, transposing S-S bonds	MF
GO:0062009	0.000975356	0.999876	7	14	secondary palate development	BP
GO:0019725	0.000978106	0.999344	102	581	cellular homeostasis	BP
GO:0030282	0.000979341	0.999627	21	79	bone mineralization	BP
GO:0042060	0.00100005	0.999387	69	366	wound healing	BP
GO:0070304	0.00101018	0.999543	29	123	positive regulation of stress-activated protein kinase signaling cascade	BP
GO:0051961	0.00101732	0.99946	43	205	negative regulation of nervous system development	BP
GO:0006687	0.00101754	0.999706	14	44	glycosphingolipid metabolic process	BP
GO:0048518	0.00102006	0.999158	589	4083	positive regulation of biological process	BP
GO:0045137	0.00102974	0.999512	32	141	development of primary sexual characteristics	BP
GO:0035556	0.00103707	0.999184	302	1976	intracellular signal transduction	BP
GO:0050769	0.00104588	0.999373	63	329	positive regulation of neurogenesis	BP
GO:0007179	0.00105274	0.999494	33	146	transforming growth factor beta receptor signaling pathway	BP
GO:0008645	0.00105921	0.999618	19	69	hexose transmembrane transport	BP
GO:0031904	0.00107142	0.999828	8	18	endosome lumen	CC
GO:0050920	0.00109252	0.999488	31	135	regulation of chemotaxis	BP
GO:0002685	0.00109634	0.999509	28	118	regulation of leukocyte migration	BP
GO:0010721	0.00110442	0.999397	46	224	negative regulation of cell development	BP
GO:0097242	0.00111476	0.99979	9	22	amyloid-beta clearance	BP
GO:0010676	0.00111868	0.999714	12	35	positive regulation of cellular carbohydrate metabolic process	BP
GO:0048701	0.00112605	0.999712	12	35	embryonic cranial skeleton morphogenesis	BP
GO:0021915	0.00114906	0.999475	29	124	neural tube development	BP
GO:0004930	0.00115033	0.999475	29	124	G protein-coupled receptor activity	MF
GO:0010720	0.00116737	0.999277	70	375	positive regulation of cell development	BP
GO:0045665	0.00117338	0.999425	34	153	negative regulation of neuron differentiation	BP
GO:0042692	0.00118069	0.999339	49	243	muscle cell differentiation	BP
