# Supplementary material for: Novel Transcript Discovery Expands the Repertoire of Pathologically-Associated, Long Non-Coding RNAs in Vascular Smooth Muscle Cells
Source: Int J Mol Sci. 2021 Feb 2;22(3):1484. doi: 10.3390/ijms22031484 (PMC7867340; doi:10.3390/ijms22031484)
Supplement: Supplementary file 1 [file ijms-22-01484-s001.zip › ijms-1092837-supplementary/S15 SS_numFive.genes.xlsx]

## Sheet: SXV SS_numFive.genes
category	over_represented_pvalue	under_represented_pvalue	numDEInCat	numInCat	term	ontology
GO:0005694	9.97477e-51	1	197	899	chromosome	CC
GO:0007049	2.46665e-49	1	259	1454	cell cycle	BP
GO:0000278	1.2853e-48	1	187	842	mitotic cell cycle	BP
GO:0022402	2.59643e-47	1	214	1082	cell cycle process	BP
GO:1903047	2.98389e-47	1	170	728	mitotic cell cycle process	BP
GO:0006259	9.43846e-40	1	163	764	DNA metabolic process	BP
GO:0051276	8.98211e-38	1	188	1005	chromosome organization	BP
GO:0098687	2.37673e-37	1	96	309	chromosomal region	CC
GO:0006260	6.33946e-37	1	84	240	DNA replication	BP
GO:0007059	1.65752e-36	1	87	261	chromosome segregation	BP
GO:0000280	1.17237e-35	1	94	309	nuclear division	BP
GO:0051301	2.41838e-34	1	119	492	cell division	BP
GO:0048285	4.50379e-34	1	97	341	organelle fission	BP
GO:0006281	6.96178e-33	1	116	484	DNA repair	BP
GO:0098813	1.14375e-32	1	73	206	nuclear chromosome segregation	BP
GO:0043232	1.63307e-32	1	388	3250	intracellular non-membrane-bounded organelle	CC
GO:0043228	2.88777e-32	1	388	3258	non-membrane-bounded organelle	CC
GO:0006261	1.08069e-31	1	59	138	DNA-dependent DNA replication	BP
GO:0000775	2.1831e-31	1	66	176	chromosome, centromeric region	CC
GO:0000819	5.26338e-31	1	63	162	sister chromatid segregation	BP
GO:0044770	1.23228e-29	1	115	515	cell cycle phase transition	BP
GO:0044772	1.59985e-29	1	111	486	mitotic cell cycle phase transition	BP
GO:0071103	3.22759e-29	1	84	299	DNA conformation change	BP
GO:0140014	3.868e-29	1	73	230	mitotic nuclear division	BP
GO:0000228	4.36493e-28	1	108	483	nuclear chromosome	CC
GO:0000070	4.68303e-28	1	55	137	mitotic sister chromatid segregation	BP
GO:0000793	6.46605e-28	1	62	175	condensed chromosome	CC
GO:0006974	2.27128e-27	1	140	753	cellular response to DNA damage stimulus	BP
GO:0000779	3.17869e-26	1	47	107	condensed chromosome, centromeric region	CC
GO:0031981	5.89753e-26	1	386	3459	nuclear lumen	CC
GO:0000776	2.5657e-25	1	50	126	kinetochore	CC
GO:0005819	3.06366e-24	1	78	305	spindle	CC
GO:0044786	6.46571e-24	1	35	64	cell cycle DNA replication	BP
GO:0033260	7.82993e-24	1	32	53	nuclear DNA replication	BP
GO:0006310	9.22803e-24	1	65	222	DNA recombination	BP
GO:0000777	1.81347e-23	1	42	96	condensed chromosome kinetochore	CC
GO:0005634	3.9129e-23	1	541	5635	nucleus	CC
GO:0031974	3.41049e-22	1	440	4301	membrane-enclosed lumen	CC
GO:0043233	3.41049e-22	1	440	4301	organelle lumen	CC
GO:0070013	3.41049e-22	1	440	4301	intracellular organelle lumen	CC
GO:0010564	3.88275e-22	1	115	623	regulation of cell cycle process	BP
GO:0006302	5.43624e-22	1	62	218	double-strand break repair	BP
GO:0051321	2.05547e-21	1	51	155	meiotic cell cycle	BP
GO:0007346	9.34494e-21	1	102	533	regulation of mitotic cell cycle	BP
GO:0005654	2.07427e-20	1	330	2984	nucleoplasm	CC
GO:0051726	3.42947e-20	1	148	963	regulation of cell cycle	BP
GO:1903046	9.11099e-19	1	41	116	meiotic cell cycle process	BP
GO:0000075	1.18931e-18	1	54	196	cell cycle checkpoint	BP
GO:1901990	1.55504e-18	1	77	364	regulation of mitotic cell cycle phase transition	BP
GO:0065004	2.71639e-18	1	55	206	protein-DNA complex assembly	BP
GO:0007051	3.30997e-18	1	46	149	spindle organization	BP
GO:1901987	5.93587e-18	1	79	388	regulation of cell cycle phase transition	BP
GO:0140097	7.45074e-18	1	51	184	catalytic activity, acting on DNA	MF
GO:1902850	8.86787e-18	1	40	117	microtubule cytoskeleton organization involved in mitosis	BP
GO:0006996	2.00216e-17	1	325	3043	organelle organization	BP
GO:0051983	2.11611e-17	1	35	92	regulation of chromosome segregation	BP
GO:0006323	4.00446e-17	1	51	191	DNA packaging	BP
GO:0140013	1.83838e-16	1	36	103	meiotic nuclear division	BP
GO:0008094	6.05604e-16	1	35	101	DNA-dependent ATPase activity	MF
GO:0007052	7.46486e-16	1	34	96	mitotic spindle organization	BP
GO:0006334	9.67918e-16	1	37	114	nucleosome assembly	BP
GO:0034508	1.17188e-15	1	25	52	centromere complex assembly	BP
GO:0007093	1.20133e-15	1	43	151	mitotic cell cycle checkpoint	BP
GO:0051304	1.28555e-15	1	30	76	chromosome separation	BP
GO:0031055	1.43385e-15	1	23	44	chromatin remodeling at centromere	BP
GO:0034080	1.4565e-15	1	22	40	CENP-A containing nucleosome assembly	BP
GO:0061641	1.4565e-15	1	22	40	CENP-A containing chromatin organization	BP
GO:0000226	1.46338e-15	1	79	426	microtubule cytoskeleton organization	BP
GO:0071824	1.70369e-15	1	55	236	protein-DNA complex subunit organization	BP
GO:0000725	2.39613e-15	1	37	116	recombinational repair	BP
GO:0032392	8.41447e-15	1	35	109	DNA geometric change	BP
GO:0000724	1.10234e-14	1	36	115	double-strand break repair via homologous recombination	BP
GO:0000922	1.69057e-14	1	40	142	spindle pole	CC
GO:0033045	2.85646e-14	1	28	73	regulation of sister chromatid segregation	BP
GO:0051783	3.72922e-14	1	41	152	regulation of nuclear division	BP
GO:0007088	4.02693e-14	1	39	139	regulation of mitotic nuclear division	BP
GO:0005657	4.0781e-14	1	26	64	replication fork	CC
GO:0006336	4.88175e-14	1	23	50	DNA replication-independent nucleosome assembly	BP
GO:0034724	8.2995e-14	1	23	51	DNA replication-independent nucleosome organization	BP
GO:0000785	9.53429e-14	1	79	461	chromatin	CC
GO:0015630	9.6005e-14	1	129	941	microtubule cytoskeleton	CC
GO:0044843	9.7529e-14	1	51	228	cell cycle G1/S phase transition	BP
GO:0000794	9.79624e-14	1	25	61	condensed nuclear chromosome	CC
GO:0000082	1.29984e-13	1	49	215	G1/S transition of mitotic cell cycle	BP
GO:0010965	1.57502e-13	1	23	52	regulation of mitotic sister chromatid separation	BP
GO:0000086	1.70957e-13	1	49	215	G2/M transition of mitotic cell cycle	BP
GO:0072686	1.73506e-13	1	31	95	mitotic spindle	CC
GO:0022616	1.77476e-13	1	15	21	DNA strand elongation	BP
GO:0044839	2.7927e-13	1	51	233	cell cycle G2/M phase transition	BP
GO:0034641	3.07059e-13	1	439	4751	cellular nitrogen compound metabolic process	BP
GO:0006271	4.68208e-13	1	13	16	DNA strand elongation involved in DNA replication	BP
GO:0043486	5.71606e-13	1	22	50	histone exchange	BP
GO:0090068	6.14535e-13	1	50	231	positive regulation of cell cycle process	BP
GO:0045786	6.36588e-13	1	83	510	negative regulation of cell cycle	BP
GO:1905818	6.59441e-13	1	23	55	regulation of chromosome separation	BP
GO:0051306	6.59441e-13	1	23	55	mitotic sister chromatid separation	BP
GO:0031497	7.74278e-13	1	40	159	chromatin assembly	BP
GO:0032508	8.38265e-13	1	31	100	DNA duplex unwinding	BP
GO:0007091	9.97636e-13	1	22	51	metaphase/anaphase transition of mitotic cell cycle	BP
GO:0044784	9.97636e-13	1	22	51	metaphase/anaphase transition of cell cycle	BP
GO:0003678	1.01383e-12	1	26	72	DNA helicase activity	MF
GO:0046483	1.24942e-12	1	405	4331	heterocycle metabolic process	BP
GO:0007017	1.57172e-12	1	89	575	microtubule-based process	BP
GO:0010948	1.73306e-12	1	56	284	negative regulation of cell cycle process	BP
GO:0071840	1.9409e-12	1	439	4795	cellular component organization or biogenesis	BP
GO:0006725	2.31238e-12	1	405	4347	cellular aromatic compound metabolic process	BP
GO:0034728	2.36824e-12	1	37	143	nucleosome organization	BP
GO:1905819	2.59275e-12	1	18	35	negative regulation of chromosome separation	BP
GO:2000816	2.59275e-12	1	18	35	negative regulation of mitotic sister chromatid separation	BP
GO:0090305	2.59595e-12	1	51	244	nucleic acid phosphodiester bond hydrolysis	BP
GO:0030071	3.56672e-12	1	21	49	regulation of mitotic metaphase/anaphase transition	BP
GO:1902099	3.56672e-12	1	21	49	regulation of metaphase/anaphase transition of cell cycle	BP
GO:0045930	3.79336e-12	1	54	271	negative regulation of mitotic cell cycle	BP
GO:0033046	4.35317e-12	1	19	40	negative regulation of sister chromatid segregation	BP
GO:0051985	4.35317e-12	1	19	40	negative regulation of chromosome segregation	BP
GO:0016887	7.10723e-12	1	61	337	ATPase activity	MF
GO:0006270	1.01803e-11	1	17	33	DNA replication initiation	BP
GO:0006333	1.25937e-11	1	41	180	chromatin assembly or disassembly	BP
GO:0043231	1.30891e-11	1	658	8009	intracellular membrane-bounded organelle	CC
GO:0003697	1.36709e-11	1	29	97	single-stranded DNA binding	MF
GO:1901360	1.39037e-11	1	411	4477	organic cyclic compound metabolic process	BP
GO:0033048	1.58121e-11	1	18	38	negative regulation of mitotic sister chromatid segregation	BP
GO:0061982	1.58953e-11	1	24	68	meiosis I cell cycle process	BP
GO:0051225	1.81182e-11	1	28	92	spindle assembly	BP
GO:0033047	1.877e-11	1	23	63	regulation of mitotic sister chromatid segregation	BP
GO:0045841	1.90806e-11	1	17	34	negative regulation of mitotic metaphase/anaphase transition	BP
GO:1902100	1.90806e-11	1	17	34	negative regulation of metaphase/anaphase transition of cell cycle	BP
GO:0006139	2.02175e-11	1	392	4235	nucleobase-containing compound metabolic process	BP
GO:0051784	2.08974e-11	1	20	48	negative regulation of nuclear division	BP
GO:2001251	2.11198e-11	1	33	125	negative regulation of chromosome organization	BP
GO:0045787	2.45973e-11	1	55	296	positive regulation of cell cycle	BP
GO:0032201	3.36181e-11	1	14	23	telomere maintenance via semi-conservative replication	BP
GO:0005730	3.76327e-11	1	110	826	nucleolus	CC
GO:0045839	5.07082e-11	1	19	45	negative regulation of mitotic nuclear division	BP
GO:0017116	5.14593e-11	1	13	20	single-stranded DNA helicase activity	MF
GO:0010389	5.22929e-11	1	39	171	regulation of G2/M transition of mitotic cell cycle	BP
GO:0032200	5.26215e-11	1	37	158	telomere organization	BP
GO:1902749	5.96836e-11	1	41	187	regulation of cell cycle G2/M phase transition	BP
GO:0007094	7.58654e-11	1	16	32	mitotic spindle assembly checkpoint	BP
GO:0031577	7.58654e-11	1	16	32	spindle checkpoint	BP
GO:0071173	7.58654e-11	1	16	32	spindle assembly checkpoint	BP
GO:0071174	7.58654e-11	1	16	32	mitotic spindle checkpoint	BP
GO:0032991	9.50187e-11	1	360	3857	protein-containing complex	CC
GO:0043044	1.30075e-10	1	24	74	ATP-dependent chromatin remodeling	BP
GO:1901991	1.57123e-10	1	42	201	negative regulation of mitotic cell cycle phase transition	BP
GO:0000723	1.61818e-10	1	35	148	telomere maintenance	BP
GO:0005813	1.81602e-10	1	69	434	centrosome	CC
GO:0005815	1.98946e-10	1	86	600	microtubule organizing center	CC
GO:0045132	2.19728e-10	1	20	53	meiotic chromosome segregation	BP
GO:0007127	2.22921e-10	1	22	64	meiosis I	BP
GO:0043229	2.52122e-10	1	716	9007	intracellular organelle	CC
GO:0006275	2.53329e-10	1	27	95	regulation of DNA replication	BP
GO:0016043	2.91994e-10	1	415	4617	cellular component organization	BP
GO:1901988	2.92915e-10	1	43	213	negative regulation of cell cycle phase transition	BP
GO:0000784	3.19822e-10	1	29	109	nuclear chromosome, telomeric region	CC
GO:0033554	4.28289e-10	1	184	1688	cellular response to stress	BP
GO:0003688	6.27994e-10	1	13	23	DNA replication origin binding	MF
GO:0051310	6.74604e-10	1	19	51	metaphase plate congression	BP
GO:0031570	6.76034e-10	1	34	147	DNA integrity checkpoint	BP
GO:0036297	8.48017e-10	1	19	51	interstrand cross-link repair	BP
GO:0000780	1.15822e-09	1	12	20	condensed nuclear chromosome, centromeric region	CC
GO:0051303	1.43366e-09	1	21	64	establishment of chromosome localization	BP
GO:0003676	1.68133e-09	1	290	3033	nucleic acid binding	MF
GO:0000781	1.79977e-09	1	32	138	chromosome, telomeric region	CC
GO:0050000	1.97215e-09	1	21	65	chromosome localization	BP
GO:0034622	3.47643e-09	1	106	848	cellular protein-containing complex assembly	BP
GO:0090304	4.3252e-09	1	350	3841	nucleic acid metabolic process	BP
GO:1901363	5.17276e-09	1	387	4336	heterocyclic compound binding	MF
GO:0030496	5.49636e-09	1	33	152	midbody	CC
GO:0032993	7.05108e-09	1	33	153	protein-DNA complex	CC
GO:0000778	8.37433e-09	1	9	12	condensed nuclear chromosome kinetochore	CC
GO:0097159	8.62774e-09	1	389	4380	organic cyclic compound binding	MF
GO:0043226	1.28605e-08	1	742	9544	organelle	CC
GO:0005622	1.31529e-08	1	774	10077	intracellular	CC
GO:0051052	1.55701e-08	1	48	288	regulation of DNA metabolic process	BP
GO:0090307	2.01873e-08	1	17	49	mitotic spindle assembly	BP
GO:0000940	2.5942e-08	1	9	13	condensed chromosome outer kinetochore	CC
GO:0044815	2.63307e-08	1	23	87	DNA packaging complex	CC
GO:0090329	2.90588e-08	1	17	50	regulation of DNA-dependent DNA replication	BP
GO:0000018	3.30801e-08	1	21	75	regulation of DNA recombination	BP
GO:0007080	3.84314e-08	1	15	40	mitotic metaphase plate congression	BP
GO:0008608	4.05697e-08	1	13	30	attachment of spindle microtubules to kinetochore	BP
GO:0070192	4.52299e-08	1	14	35	chromosome organization involved in meiotic cell cycle	BP
GO:0004386	5.2454e-08	1	30	142	helicase activity	MF
GO:0003682	5.45402e-08	1	62	433	chromatin binding	MF
GO:0007062	6.07512e-08	1	17	52	sister chromatid cohesion	BP
GO:0043596	6.43554e-08	1	14	36	nuclear replication fork	CC
GO:0031967	6.48005e-08	1	113	977	organelle envelope	CC
GO:0031975	6.48005e-08	1	113	977	envelope	CC
GO:0042555	8.77863e-08	1	8	11	MCM complex	CC
GO:0000727	8.8411e-08	1	8	11	double-strand break repair via break-induced replication	BP
GO:0007143	9.37858e-08	1	11	22	female meiotic nuclear division	BP
GO:0005876	1.05289e-07	1	17	54	spindle microtubule	CC
GO:1901989	1.25844e-07	1	21	80	positive regulation of cell cycle phase transition	BP
GO:0033044	1.35723e-07	1	47	298	regulation of chromosome organization	BP
GO:1902969	1.52575e-07	1	9	15	mitotic DNA replication	BP
GO:0030261	1.62798e-07	1	14	38	chromosome condensation	BP
GO:0004518	1.85508e-07	1	32	162	nuclease activity	MF
GO:0051383	1.86996e-07	1	10	19	kinetochore organization	BP
GO:0003677	2.42033e-07	1	174	1727	DNA binding	MF
GO:0045005	2.61359e-07	1	14	39	DNA-dependent DNA replication maintenance of fidelity	BP
GO:0071897	2.61683e-07	1	32	168	DNA biosynthetic process	BP
GO:0000790	2.7349e-07	1	47	303	nuclear chromatin	CC
GO:0006325	3.15857e-07	1	80	645	chromatin organization	BP
GO:0042575	3.1646e-07	1	9	16	DNA polymerase complex	CC
GO:0005871	3.35715e-07	1	14	40	kinesin complex	CC
GO:0000083	3.97861e-07	1	11	25	regulation of transcription involved in G1/S transition of mitotic cell cycle	BP
GO:0043227	4.11567e-07	1	698	8963	membrane-bounded organelle	CC
GO:0044085	4.21532e-07	1	238	2532	cellular component biogenesis	BP
GO:0006338	4.28323e-07	1	33	180	chromatin remodeling	BP
GO:0022414	6.26156e-07	1	99	861	reproductive process	BP
GO:2000779	6.41926e-07	1	18	67	regulation of double-strand break repair	BP
GO:0034501	6.42925e-07	1	9	17	protein localization to kinetochore	BP
GO:0000003	6.92111e-07	1	99	863	reproduction	BP
GO:0007098	6.926e-07	1	24	110	centrosome cycle	BP
GO:0005875	7.02846e-07	1	23	103	microtubule associated complex	CC
GO:0000077	9.07944e-07	1	27	135	DNA damage checkpoint	BP
GO:0072331	9.29944e-07	1	39	239	signal transduction by p53 class mediator	BP
GO:0007131	9.39005e-07	1	12	32	reciprocal meiotic recombination	BP
GO:0000217	9.89775e-07	1	10	22	DNA secondary structure binding	MF
GO:0006335	1.04779e-06	1	11	27	DNA replication-dependent nucleosome assembly	BP
GO:0034723	1.04779e-06	1	11	27	DNA replication-dependent nucleosome organization	BP
GO:0005874	1.07046e-06	1	47	316	microtubule	CC
GO:0099080	1.12363e-06	1	96	836	supramolecular complex	CC
GO:1901992	1.12771e-06	1	18	69	positive regulation of mitotic cell cycle phase transition	BP
GO:1902751	1.15356e-06	1	11	27	positive regulation of cell cycle G2/M phase transition	BP
GO:0000731	1.25763e-06	1	14	44	DNA synthesis involved in DNA repair	BP
GO:0035825	1.37776e-06	1	12	33	homologous recombination	BP
GO:0005524	1.39896e-06	0.999999	118	1088	ATP binding	MF
GO:0044774	1.56968e-06	1	22	99	mitotic DNA integrity checkpoint	BP
GO:0043933	1.71873e-06	0.999999	165	1642	protein-containing complex subunit organization	BP
GO:0008144	1.77409e-06	0.999999	129	1217	drug binding	MF
GO:0031023	2.21048e-06	0.999999	24	117	microtubule organizing center organization	BP
GO:0032465	2.39486e-06	1	17	66	regulation of cytokinesis	BP
GO:0045814	2.66742e-06	0.999999	20	88	negative regulation of gene expression, epigenetic	BP
GO:0010971	2.85446e-06	1	10	24	positive regulation of G2/M transition of mitotic cell cycle	BP
GO:0000400	2.87038e-06	1	8	15	four-way junction DNA binding	MF
GO:0045931	2.94303e-06	0.999999	25	127	positive regulation of mitotic cell cycle	BP
GO:0031298	3.09064e-06	1	6	8	replication fork protection complex	CC
GO:0031390	3.10686e-06	1	6	8	Ctf18 RFC-like complex	CC
GO:0071459	3.6335e-06	1	9	20	protein localization to chromosome, centromeric region	BP
GO:0042276	3.6987e-06	1	9	20	error-prone translesion synthesis	BP
GO:0000076	3.76814e-06	1	8	15	DNA replication checkpoint	BP
GO:0000796	3.87026e-06	1	6	8	condensin complex	CC
GO:0006301	3.99223e-06	0.999999	14	48	postreplication repair	BP
GO:0060968	4.02405e-06	0.999999	24	121	regulation of gene silencing	BP
GO:0016895	4.22073e-06	1	9	20	exodeoxyribonuclease activity, producing 5'-phosphomonoesters	MF
GO:0016796	4.28258e-06	0.999999	15	52	exonuclease activity, active with either ribo- or deoxyribonucleic acids and producing 5'-phosphomonoesters	MF
GO:0051290	4.49186e-06	0.999999	13	42	protein heterotetramerization	BP
GO:0000281	4.50994e-06	0.999999	16	62	mitotic cytokinesis	BP
GO:0051233	4.84052e-06	0.999999	11	31	spindle midzone	CC
GO:0000910	4.89373e-06	0.999999	25	131	cytokinesis	BP
GO:0045910	5.26267e-06	0.999999	12	37	negative regulation of DNA recombination	BP
GO:0010569	5.48238e-06	0.999999	12	37	regulation of double-strand break repair via homologous recombination	BP
GO:0003684	6.23459e-06	0.999999	16	63	damaged DNA binding	MF
GO:1901796	6.63954e-06	0.999998	28	158	regulation of signal transduction by p53 class mediator	BP
GO:0034502	6.69956e-06	0.999998	18	78	protein localization to chromosome	BP
GO:0005732	7.01235e-06	0.999999	9	21	small nucleolar ribonucleoprotein complex	CC
GO:0032559	7.65402e-06	0.999996	119	1131	adenyl ribonucleotide binding	MF
GO:0016893	8.05222e-06	0.999999	12	38	endonuclease activity, active with either ribo- or deoxyribonucleic acids and producing 5'-phosphomonoesters	MF
GO:0051302	8.24258e-06	0.999998	23	118	regulation of cell division	BP
GO:0051445	8.36716e-06	0.999999	11	32	regulation of meiotic cell cycle	BP
GO:0006297	9.15338e-06	0.999999	9	22	nucleotide-excision repair, DNA gap filling	BP
GO:0005856	9.31441e-06	0.999994	153	1540	cytoskeleton	CC
GO:0051053	9.32927e-06	0.999997	21	103	negative regulation of DNA metabolic process	BP
GO:0016891	9.38248e-06	0.999999	10	27	endoribonuclease activity, producing 5'-phosphomonoesters	MF
GO:0008017	1.02419e-05	0.999996	31	188	microtubule binding	MF
GO:0010369	1.04536e-05	0.999999	7	13	chromocenter	CC
GO:0065003	1.0491e-05	0.999994	143	1420	protein-containing complex assembly	BP
GO:0016462	1.07953e-05	0.999994	76	649	pyrophosphatase activity	MF
GO:0004529	1.10118e-05	0.999999	9	22	exodeoxyribonuclease activity	MF
GO:0003777	1.10387e-05	0.999998	14	52	microtubule motor activity	MF
GO:1990904	1.1182e-05	0.999994	74	626	ribonucleoprotein complex	CC
GO:1904029	1.15716e-05	0.999997	19	88	regulation of cyclin-dependent protein kinase activity	BP
GO:0030554	1.19112e-05	0.999993	119	1141	adenyl nucleotide binding	MF
GO:0040029	1.20083e-05	0.999995	40	275	regulation of gene expression, epigenetic	BP
GO:0016817	1.27006e-05	0.999993	76	652	hydrolase activity, acting on acid anhydrides	MF
GO:0016818	1.27006e-05	0.999993	76	652	hydrolase activity, acting on acid anhydrides, in phosphorus-containing anhydrides	MF
GO:0045911	1.2874e-05	0.999998	10	28	positive regulation of DNA recombination	BP
GO:0040001	1.32375e-05	0.999998	10	28	establishment of mitotic spindle localization	BP
GO:0017111	1.36398e-05	0.999993	72	609	nucleoside-triphosphatase activity	MF
GO:0004519	1.38473e-05	0.999996	20	97	endonuclease activity	MF
GO:0042558	1.38883e-05	0.999998	10	28	pteridine-containing compound metabolic process	BP
GO:0005721	1.41019e-05	0.999999	8	18	pericentric heterochromatin	CC
GO:0010639	1.65498e-05	0.999993	44	314	negative regulation of organelle organization	BP
GO:0006298	1.73338e-05	0.999998	10	29	mismatch repair	BP
GO:0000166	1.74748e-05	0.999989	155	1583	nucleotide binding	MF
GO:1901265	1.74748e-05	0.999989	155	1583	nucleoside phosphate binding	MF
GO:0006282	1.76556e-05	0.999995	21	107	regulation of DNA repair	BP
GO:0006284	1.8581e-05	0.999997	12	41	base-excision repair	BP
GO:0006268	2.00615e-05	0.999999	7	14	DNA unwinding involved in DNA replication	BP
GO:0016458	2.14113e-05	0.999992	33	214	gene silencing	BP
GO:0097431	2.16663e-05	0.999998	9	24	mitotic spindle pole	CC
GO:0051382	2.19851e-05	0.999999	7	14	kinetochore assembly	BP
GO:0042559	2.25642e-05	0.999998	7	14	pteridine-containing compound biosynthetic process	BP
GO:0032133	2.49106e-05	1	4	4	chromosome passenger complex	CC
GO:0000942	2.49106e-05	1	4	4	condensed nuclear chromosome outer kinetochore	CC
GO:0031262	2.49106e-05	1	4	4	Ndc80 complex	CC
GO:0031617	2.49106e-05	1	4	4	NMS complex	CC
GO:0005658	2.4924e-05	1	4	4	alpha DNA polymerase:primase complex	CC
GO:0006289	2.58165e-05	0.999993	20	101	nucleotide-excision repair	BP
GO:0033683	2.74041e-05	0.999996	11	36	nucleotide-excision repair, DNA incision	BP
GO:0000079	3.05392e-05	0.999992	18	86	regulation of cyclin-dependent protein serine/threonine kinase activity	BP
GO:0031297	3.07915e-05	0.999996	10	30	replication fork processing	BP
GO:0061640	3.21889e-05	0.999992	17	79	cytoskeleton-dependent cytokinesis	BP
GO:0000786	3.23344e-05	0.999992	17	79	nucleosome	CC
GO:0003723	3.27559e-05	0.999979	142	1443	RNA binding	MF
GO:0044771	3.30267e-05	1	4	4	meiotic cell cycle phase transition	BP
GO:1901993	3.30267e-05	1	4	4	regulation of meiotic cell cycle phase transition	BP
GO:1900262	3.31949e-05	0.999999	5	7	regulation of DNA-directed DNA polymerase activity	BP
GO:1900264	3.31949e-05	0.999999	5	7	positive regulation of DNA-directed DNA polymerase activity	BP
GO:0032467	3.33472e-05	0.999996	9	25	positive regulation of cytokinesis	BP
GO:0006267	3.45278e-05	0.999999	5	7	pre-replicative complex assembly involved in nuclear cell cycle DNA replication	BP
GO:0036388	3.45278e-05	0.999999	5	7	pre-replicative complex assembly	BP
GO:1902299	3.45278e-05	0.999999	5	7	pre-replicative complex assembly involved in cell cycle DNA replication	BP
GO:0090501	3.49404e-05	0.999989	23	125	RNA phosphodiester bond hydrolysis	BP
GO:1904666	3.56978e-05	0.999996	8	20	regulation of ubiquitin protein ligase activity	BP
GO:0090224	3.63111e-05	0.999994	11	37	regulation of spindle organization	BP
GO:0005739	3.72739e-05	0.999976	130	1300	mitochondrion	CC
GO:0006303	4.00825e-05	0.99999	17	80	double-strand break repair via nonhomologous end joining	BP
GO:0000726	4.06503e-05	0.999989	18	88	non-recombinational repair	BP
GO:0070507	4.63006e-05	0.999983	26	156	regulation of microtubule cytoskeleton organization	BP
GO:0010997	4.78092e-05	0.999999	5	7	anaphase-promoting complex binding	MF
GO:0019985	4.80216e-05	0.999992	11	38	translesion synthesis	BP
GO:0051653	4.86495e-05	0.999992	11	38	spindle localization	BP
GO:0035639	5.63201e-05	0.999964	133	1348	purine ribonucleoside triphosphate binding	MF
GO:0070182	5.74311e-05	0.999995	7	16	DNA polymerase binding	MF
GO:0007076	5.94433e-05	0.999995	7	16	mitotic chromosome condensation	BP
GO:0046653	5.99236e-05	0.999995	7	16	tetrahydrofolate metabolic process	BP
GO:0004527	6.06832e-05	0.999985	16	72	exonuclease activity	MF
GO:0044773	6.13434e-05	0.999983	18	90	mitotic DNA damage checkpoint	BP
GO:0051307	6.19542e-05	0.999995	7	16	meiotic chromosome separation	BP
GO:0005740	6.53518e-05	0.999963	71	624	mitochondrial envelope	CC
GO:0072395	6.88651e-05	0.999983	15	68	signal transduction involved in cell cycle checkpoint	BP
GO:0072401	6.88651e-05	0.999983	15	68	signal transduction involved in DNA integrity checkpoint	BP
GO:0072422	6.88651e-05	0.999983	15	68	signal transduction involved in DNA damage checkpoint	BP
GO:0006409	6.91744e-05	0.999989	10	33	tRNA export from nucleus	BP
GO:0071431	6.91744e-05	0.999989	10	33	tRNA-containing ribonucleoprotein complex export from nucleus	BP
GO:0045143	7.06619e-05	0.99999	9	27	homologous chromosome segregation	BP
GO:0007276	7.18935e-05	0.999964	49	385	gamete generation	BP
GO:2001020	7.41532e-05	0.999971	29	189	regulation of response to DNA damage stimulus	BP
GO:0060964	7.61803e-05	0.999977	19	100	regulation of gene silencing by miRNA	BP
GO:0007292	8.05234e-05	0.999978	17	84	female gamete generation	BP
GO:0030894	8.19009e-05	0.999991	8	22	replisome	CC
GO:0051054	8.51619e-05	0.999968	26	163	positive regulation of DNA metabolic process	BP
GO:0006760	8.58774e-05	0.99999	8	22	folic acid-containing compound metabolic process	BP
GO:0000459	8.62938e-05	0.999997	5	8	exonucleolytic trimming involved in rRNA processing	BP
GO:0000467	8.62938e-05	0.999997	5	8	exonucleolytic trimming to generate mature 3'-end of 5.8S rRNA from tricistronic rRNA transcript (SSU-rRNA, 5.8S rRNA, LSU-rRNA)	BP
GO:0016078	8.62938e-05	0.999997	5	8	tRNA catabolic process	BP
GO:0000466	8.63389e-05	0.99999	8	22	maturation of 5.8S rRNA from tricistronic rRNA transcript (SSU-rRNA, 5.8S rRNA, LSU-rRNA)	BP
GO:0060236	8.8045e-05	0.999986	10	34	regulation of mitotic spindle organization	BP
GO:0043240	8.85464e-05	0.999994	6	12	Fanconi anaemia nuclear complex	CC
GO:0004540	8.88828e-05	0.999974	18	90	ribonuclease activity	MF
GO:0051293	9.09659e-05	0.999985	10	34	establishment of spindle localization	BP
GO:0051031	9.14566e-05	0.999985	10	34	tRNA transport	BP
GO:0006296	9.19663e-05	0.999985	10	34	nucleotide-excision repair, DNA incision, 5'-to lesion	BP
GO:0097549	9.21405e-05	0.999972	19	102	chromatin organization involved in negative regulation of transcription	BP
GO:0031970	9.89196e-05	0.999974	16	75	organelle envelope lumen	CC
GO:0060147	0.000100285	0.999969	19	102	regulation of posttranscriptional gene silencing	BP
GO:0060966	0.000100285	0.999969	19	102	regulation of gene silencing by RNA	BP
GO:0036094	0.000103573	0.999929	167	1786	small molecule binding	MF
GO:0000792	0.000111181	0.999971	15	71	heterochromatin	CC
GO:0016321	0.000117533	0.999998	4	5	female meiosis chromosome segregation	BP
GO:0005663	0.000117535	0.999998	4	5	DNA replication factor C complex	CC
GO:0005655	0.000117919	0.999998	4	5	nucleolar ribonuclease P complex	CC
GO:0004523	0.000125582	0.999998	4	5	RNA-DNA hybrid ribonuclease activity	MF
GO:0033313	0.000125919	0.999998	4	5	meiotic cell cycle checkpoint	BP
GO:0009314	0.00013142	0.999936	43	335	response to radiation	BP
GO:0015631	0.000132779	0.999941	35	254	tubulin binding	MF
GO:0017056	0.000135356	0.999983	8	23	structural constituent of nuclear pore	MF
GO:0051299	0.000146748	0.999989	6	13	centrosome separation	BP
GO:0035173	0.000147733	0.999989	6	13	histone kinase activity	MF
GO:0005515	0.000150138	0.999891	645	8356	protein binding	MF
GO:0032553	0.000150886	0.999899	135	1402	ribonucleotide binding	MF
GO:0005758	0.000154845	0.999959	15	70	mitochondrial intermembrane space	CC
GO:0017076	0.000155366	0.999896	135	1403	purine nucleotide binding	MF
GO:0032555	0.000157383	0.999895	134	1391	purine ribonucleotide binding	MF
GO:0005635	0.000160509	0.999919	46	371	nuclear envelope	CC
GO:0010212	0.000162351	0.999943	22	132	response to ionizing radiation	BP
GO:0004536	0.000163181	0.999964	12	50	deoxyribonuclease activity	MF
GO:0006406	0.000169787	0.999947	18	98	mRNA export from nucleus	BP
GO:0071427	0.000169787	0.999947	18	98	mRNA-containing ribonucleoprotein complex export from nucleus	BP
GO:0031145	0.000172037	0.999954	15	73	anaphase-promoting complex-dependent catabolic process	BP
GO:2000104	0.000174463	0.999977	8	24	negative regulation of DNA-dependent DNA replication	BP
GO:0042769	0.000179781	0.999968	10	37	DNA damage response, detection of DNA damage	BP
GO:0031125	0.000181702	0.999991	5	9	rRNA 3'-end processing	BP
GO:0003689	0.000186272	0.999991	5	9	DNA clamp loader activity	MF
GO:0033170	0.000186272	0.999991	5	9	protein-DNA loading ATPase activity	MF
GO:0009396	0.000188472	0.99999	5	9	folic acid-containing compound biosynthetic process	BP
GO:1900034	0.000189203	0.999949	15	74	regulation of cellular response to heat	BP
GO:0018995	0.000190388	0.999951	14	66	host cellular component	CC
GO:0043657	0.000190388	0.999951	14	66	host cell	CC
GO:0002562	0.000194153	0.999961	11	44	somatic diversification of immune receptors via germline recombination within a single locus	BP
GO:0016444	0.000194153	0.999961	11	44	somatic cell DNA recombination	BP
GO:0097064	0.000197797	0.999964	10	37	ncRNA export from nucleus	BP
GO:0004521	0.000198646	0.999956	12	51	endoribonuclease activity	MF
GO:0006396	0.000199931	0.999877	86	821	RNA processing	BP
GO:0097367	0.000214856	0.999852	149	1587	carbohydrate derivative binding	MF
GO:0043138	0.000217174	0.999976	7	19	3'-5' DNA helicase activity	MF
GO:0070125	0.000217523	0.999937	16	83	mitochondrial translational elongation	BP
GO:2000045	0.000218768	0.999921	22	135	regulation of G1/S transition of mitotic cell cycle	BP
GO:0022613	0.000226122	0.999882	48	397	ribonucleoprotein complex biogenesis	BP
GO:0022607	0.000230092	0.999834	206	2307	cellular component assembly	BP
GO:0032154	0.000238996	0.99995	11	45	cleavage furrow	CC
GO:0022412	0.000252534	0.999895	28	189	cellular process involved in reproduction in multicellular organism	BP
GO:0045740	0.00027948	0.999953	9	32	positive regulation of DNA replication	BP
GO:0060249	0.00028431	0.99986	40	313	anatomical structure homeostasis	BP
GO:0070126	0.000291028	0.999913	16	85	mitochondrial translational termination	BP
GO:0034401	0.000294089	0.999901	19	111	chromatin organization involved in regulation of transcription	BP
GO:0002200	0.000294753	0.999931	12	53	somatic diversification of immune receptors	BP
GO:1902806	0.00030885	0.999882	23	147	regulation of cell cycle G1/S phase transition	BP
GO:0009124	0.000311738	0.999939	10	39	nucleoside monophosphate biosynthetic process	BP
GO:0019953	0.000312661	0.999829	53	453	sexual reproduction	BP
GO:0007140	0.000312663	0.999962	7	20	male meiotic nuclear division	BP
GO:0031123	0.000318928	0.999884	21	127	RNA 3'-end processing	BP
GO:0000788	0.000324728	0.999952	8	26	nuclear nucleosome	CC
GO:0070987	0.000326903	0.99996	7	20	error-free translesion synthesis	BP
GO:0007077	0.000328472	0.99998	5	10	mitotic nuclear envelope disassembly	BP
GO:0000022	0.000332773	0.99999	4	6	mitotic spindle elongation	BP
GO:0072687	0.000333064	0.99999	4	6	meiotic spindle	CC
GO:0000800	0.000333378	0.99999	4	6	lateral element	CC
GO:0007135	0.000336645	0.99999	4	6	meiosis II	BP
GO:0061983	0.000336645	0.99999	4	6	meiosis II cell cycle process	BP
GO:0043515	0.00033784	0.99999	4	6	kinetochore binding	MF
GO:0045835	0.000344509	0.99999	4	6	negative regulation of meiotic nuclear division	BP
GO:0043633	0.000346661	0.999982	5	8	polyadenylation-dependent RNA catabolic process	BP
GO:0071029	0.000351448	0.999989	4	6	nuclear ncRNA surveillance	BP
GO:0071035	0.000351448	0.999989	4	6	nuclear polyadenylation-dependent rRNA catabolic process	BP
GO:0071038	0.000351448	0.999989	4	6	nuclear polyadenylation-dependent tRNA catabolic process	BP
GO:0071046	0.000351448	0.999989	4	6	nuclear polyadenylation-dependent ncRNA catabolic process	BP
GO:0043137	0.000353184	1	3	3	DNA replication, removal of RNA primer	BP
GO:0032954	0.000353184	1	3	3	regulation of cytokinetic process	BP
GO:0006272	0.000353374	1	3	3	leading strand elongation	BP
GO:0000799	0.000354303	1	3	3	nuclear condensin complex	CC
GO:0010032	0.000356844	0.999989	4	6	meiotic chromosome condensation	BP
GO:0030681	0.000359259	0.999977	5	10	multimeric ribonuclease P complex	CC
GO:0033204	0.000359259	0.999977	5	10	ribonuclease P RNA binding	MF
GO:2000134	0.000364924	0.999883	17	95	negative regulation of G1/S transition of mitotic cell cycle	BP
GO:0035194	0.000367635	0.999858	23	149	post-transcriptional gene silencing by RNA	BP
GO:0000172	0.000376583	0.999988	4	6	ribonuclease MRP complex	CC
GO:0051447	0.000380705	0.999976	5	10	negative regulation of meiotic cell cycle	BP
GO:0042770	0.000381274	0.999864	20	122	signal transduction in response to DNA damage	BP
GO:0007144	0.000385916	0.999988	4	6	female meiosis I	BP
GO:0043168	0.000402057	0.999711	178	1974	anion binding	MF
GO:0003774	0.000404072	0.999881	15	79	motor activity	MF
GO:0072431	0.000405393	0.999901	12	55	signal transduction involved in mitotic G1 DNA damage checkpoint	BP
GO:1902400	0.000405393	0.999901	12	55	intracellular signal transduction involved in G1 DNA damage checkpoint	BP
GO:0016441	0.000405398	0.999842	23	150	posttranscriptional gene silencing	BP
GO:0098798	0.000418889	0.999807	32	236	mitochondrial protein complex	CC
GO:0051984	0.000420072	0.999934	8	27	positive regulation of chromosome segregation	BP
GO:0035195	0.000423449	0.999838	22	141	gene silencing by miRNA	BP
GO:0044611	0.00044395	1	3	3	nuclear pore inner ring	CC
GO:0000460	0.00044758	0.999929	8	27	maturation of 5.8S rRNA	BP
GO:0090502	0.000450785	0.99988	13	63	RNA phosphodiester bond hydrolysis, endonucleolytic	BP
GO:0008315	0.000466637	1	3	3	G2/MI transition of meiotic cell cycle	BP
GO:0110030	0.000466637	1	3	3	regulation of G2/MI transition of meiotic cell cycle	BP
GO:0110032	0.000466637	1	3	3	positive regulation of G2/MI transition of meiotic cell cycle	BP
GO:1901995	0.000466637	1	3	3	positive regulation of meiotic cell cycle phase transition	BP
GO:1902807	0.000470531	0.999846	17	97	negative regulation of cell cycle G1/S phase transition	BP
GO:0072413	0.000482374	0.999879	12	56	signal transduction involved in mitotic cell cycle checkpoint	BP
GO:1902402	0.000482374	0.999879	12	56	signal transduction involved in mitotic DNA damage checkpoint	BP
GO:1902403	0.000482374	0.999879	12	56	signal transduction involved in mitotic DNA integrity checkpoint	BP
GO:0005814	0.0004825	0.999829	19	114	centriole	CC
GO:0006807	0.000492059	0.999623	554	7101	nitrogen compound metabolic process	BP
GO:0044818	0.000494447	0.999921	8	27	mitotic G2/M transition checkpoint	BP
GO:0099513	0.000499588	0.999724	51	445	polymeric cytoskeletal fiber	CC
GO:0032886	0.000532746	0.999774	26	178	regulation of microtubule-based process	BP
GO:0006415	0.000534482	0.999823	17	98	translational termination	BP
GO:2000781	0.000547396	0.99991	8	28	positive regulation of double-strand break repair	BP
GO:0097711	0.000548322	0.999825	16	89	ciliary basal body-plasma membrane docking	BP
GO:0000795	0.000549958	0.999942	6	16	synaptonemal complex	CC
GO:0099086	0.000549958	0.999942	6	16	synaptonemal structure	CC
GO:0031491	0.000551112	0.999841	14	73	nucleosome binding	MF
GO:0032153	0.000561577	0.999857	12	57	cell division site	CC
GO:0016075	0.000562186	0.99994	6	16	rRNA catabolic process	BP
GO:0031047	0.000565108	0.999769	24	163	gene silencing by RNA	BP
GO:1990023	0.000565301	0.999958	5	11	mitotic spindle midzone	CC
GO:1904668	0.000565566	0.999958	5	11	positive regulation of ubiquitin protein ligase activity	BP
GO:0032506	0.000574482	0.99989	9	35	cytokinetic process	BP
GO:0004549	0.000578388	0.999938	6	16	tRNA-specific ribonuclease activity	MF
GO:0007010	0.000579299	0.999621	96	965	cytoskeleton organization	BP
GO:0072697	0.000579794	0.999957	5	11	protein localization to cell cortex	BP
GO:0051704	0.000590785	0.999644	67	624	multi-organism process	BP
GO:0004526	0.000625475	0.999953	5	11	ribonuclease P activity	MF
GO:0033043	0.000638863	0.999577	100	1016	regulation of organelle organization	BP
GO:0005643	0.000647682	0.999809	14	74	nuclear pore	CC
GO:0034661	0.000649019	0.999892	8	26	ncRNA catabolic process	BP
GO:0016787	0.000696395	0.999502	156	1716	hydrolase activity	MF
GO:0046983	0.000702789	0.999544	89	892	protein dimerization activity	MF
GO:0051231	0.000732919	0.999967	4	7	spindle elongation	BP
GO:0051255	0.000732919	0.999967	4	7	spindle midzone assembly	BP
GO:0070652	0.0007332	0.999967	4	7	HAUS complex	CC
GO:0046654	0.000734184	0.999967	4	7	tetrahydrofolate biosynthetic process	BP
GO:0090734	0.000738178	0.999792	13	66	site of DNA damage	CC
GO:0035312	0.000739988	0.999967	4	7	5'-3' exodeoxyribonuclease activity	MF
GO:0085020	0.000757237	0.999966	4	7	protein K6-linked ubiquitination	BP
GO:0043634	0.000772345	0.999965	4	7	polyadenylation-dependent ncRNA catabolic process	BP
GO:0008156	0.000780548	0.999843	9	36	negative regulation of DNA replication	BP
GO:1901976	0.000789395	0.999862	8	29	regulation of cell cycle checkpoint	BP
GO:0009117	0.000794937	0.999562	47	407	nucleotide metabolic process	BP
GO:0006266	0.000796318	0.999907	6	17	DNA ligation	BP
GO:0008574	0.00079679	0.999907	6	17	ATP-dependent microtubule motor activity, plus-end-directed	MF
GO:0042254	0.000816083	0.999594	35	279	ribosome biogenesis	BP
GO:0090543	0.000817389	0.999879	7	23	Flemming body	CC
GO:0045830	0.000823221	0.999903	6	17	positive regulation of isotype switching	BP
GO:0045653	0.000841382	0.999901	6	17	negative regulation of megakaryocyte differentiation	BP
GO:0008297	0.000847003	0.999961	4	7	single-stranded DNA exodeoxyribonuclease activity	MF
GO:0051028	0.000855245	0.999672	20	130	mRNA transport	BP
GO:2000780	0.000887233	0.999841	8	30	negative regulation of double-strand break repair	BP
GO:0051988	0.000912765	0.999921	5	12	regulation of attachment of spindle microtubules to kinetochore	BP
GO:0051782	0.000926804	0.99992	5	12	negative regulation of cell division	BP
GO:0070925	0.000939564	0.999421	68	646	organelle assembly	BP
GO:0009112	0.000943979	0.999829	8	30	nucleobase metabolic process	BP
GO:0034660	0.00095084	0.999467	48	420	ncRNA metabolic process	BP
GO:0045120	0.000956828	0.999917	5	12	pronucleus	CC
GO:0070316	0.000963153	0.9998	9	37	regulation of G0 to G1 transition	BP
GO:0007100	0.000967526	0.999915	5	12	mitotic centrosome separation	BP
GO:0006753	0.00097809	0.999455	47	411	nucleoside phosphate metabolic process	BP
GO:0048232	0.000989126	0.999497	36	289	male gamete generation	BP
GO:0031492	0.00100011	0.999767	10	45	nucleosomal DNA binding	MF
GO:0001682	0.00100038	0.999912	5	12	tRNA 5'-leader removal	BP
GO:0006399	0.00103373	0.999556	24	170	tRNA metabolic process	BP
GO:0000132	0.00107797	0.99983	7	24	establishment of mitotic spindle orientation	BP
GO:0003887	0.00108666	0.999829	7	24	DNA-directed DNA polymerase activity	MF
GO:2000042	0.00109995	0.999861	6	18	negative regulation of double-strand break repair via homologous recombination	BP
GO:0075733	0.00110259	0.999715	11	53	intracellular transport of virus	BP
GO:0040020	0.00111279	0.999859	6	18	regulation of meiotic nuclear division	BP
GO:0016447	0.00111759	0.999761	9	38	somatic recombination of immunoglobulin gene segments	BP
GO:0045738	0.00112213	0.999789	8	31	negative regulation of DNA repair	BP
GO:0071426	0.00113327	0.99958	18	114	ribonucleoprotein complex export from nucleus	BP
GO:0031571	0.0011354	0.999683	12	61	mitotic G1 DNA damage checkpoint	BP
GO:0044819	0.0011354	0.999683	12	61	mitotic G1/S transition checkpoint	BP
GO:0045023	0.00118961	0.999744	9	38	G0 to G1 transition	BP
GO:0006283	0.00120735	0.999638	13	70	transcription-coupled nucleotide-excision repair	BP
GO:0016072	0.00122206	0.99943	28	212	rRNA metabolic process	BP
GO:0071166	0.00125659	0.99953	18	115	ribonucleoprotein complex localization	BP
GO:0006611	0.00127082	0.999457	23	163	protein export from nucleus	BP
GO:0006977	0.00128463	0.999661	11	54	DNA damage response, signal transduction by p53 class mediator resulting in cell cycle arrest	BP
GO:0016445	0.0013075	0.999683	10	46	somatic diversification of immunoglobulins	BP
