# Supplementary material for: Novel Transcript Discovery Expands the Repertoire of Pathologically-Associated, Long Non-Coding RNAs in Vascular Smooth Muscle Cells
Source: Int J Mol Sci. 2021 Feb 2;22(3):1484. doi: 10.3390/ijms22031484 (PMC7867340; doi:10.3390/ijms22031484)
Supplement: Supplementary file 1 [file ijms-22-01484-s001.zip › ijms-1092837-supplementary/S16 SS_numSix.genes.xlsx]

## Sheet: SXVI SS_numSix.genes
category	over_represented_pvalue	under_represented_pvalue	numDEInCat	numInCat	term	ontology
GO:0003723	5.31499e-27	1	301	1443	RNA binding	MF
GO:0022613	1.10005e-24	1	121	397	ribonucleoprotein complex biogenesis	BP
GO:0042254	8.24238e-23	1	94	279	ribosome biogenesis	BP
GO:0043232	3.32584e-22	1	535	3250	intracellular non-membrane-bounded organelle	CC
GO:0043228	3.39643e-22	1	536	3258	non-membrane-bounded organelle	CC
GO:1990904	1.73553e-21	1	156	626	ribonucleoprotein complex	CC
GO:0000786	2.74302e-20	1	43	79	nucleosome	CC
GO:0044815	5.24005e-20	1	45	87	DNA packaging complex	CC
GO:0006364	1.50893e-19	1	73	205	rRNA processing	BP
GO:0044085	4.15405e-19	1	428	2532	cellular component biogenesis	BP
GO:0016072	1.33564e-18	1	73	212	rRNA metabolic process	BP
GO:0070062	5.11869e-17	1	278	1502	extracellular exosome	CC
GO:0030684	7.29763e-17	1	37	71	preribosome	CC
GO:0034470	1.0022e-16	1	97	352	ncRNA processing	BP
GO:0034660	1.16022e-16	1	109	420	ncRNA metabolic process	BP
GO:1903561	1.51542e-16	1	278	1514	extracellular vesicle	CC
GO:0071840	1.84929e-16	1	702	4795	cellular component organization or biogenesis	BP
GO:0043230	2.16345e-16	1	278	1518	extracellular organelle	CC
GO:0043933	2.68326e-15	1	291	1642	protein-containing complex subunit organization	BP
GO:0032993	3.1286e-15	1	55	153	protein-DNA complex	CC
GO:0034622	3.53379e-15	1	175	848	cellular protein-containing complex assembly	BP
GO:0065003	7.91372e-14	1	254	1420	protein-containing complex assembly	BP
GO:0005829	1.67412e-13	1	591	4012	cytosol	CC
GO:0006396	2.58419e-13	1	165	821	RNA processing	BP
GO:0006334	4.72492e-13	1	43	114	nucleosome assembly	BP
GO:1901363	8.40295e-13	1	627	4336	heterocyclic compound binding	MF
GO:0032991	9.20043e-13	1	568	3857	protein-containing complex	CC
GO:0097159	9.70025e-13	1	632	4380	organic cyclic compound binding	MF
GO:0005615	1.70112e-12	1	328	1999	extracellular space	CC
GO:0042273	3.70462e-12	1	30	65	ribosomal large subunit biogenesis	BP
GO:0006996	9.47813e-12	1	460	3043	organelle organization	BP
GO:0005743	1.15679e-11	1	94	402	mitochondrial inner membrane	CC
GO:0032200	1.29978e-11	1	50	158	telomere organization	BP
GO:0019866	1.70113e-11	1	100	441	organelle inner membrane	CC
GO:0005739	2.62726e-11	1	227	1300	mitochondrion	CC
GO:0034728	4.39706e-11	1	46	143	nucleosome organization	BP
GO:0031974	5.09236e-11	1	612	4301	membrane-enclosed lumen	CC
GO:0043233	5.09236e-11	1	612	4301	organelle lumen	CC
GO:0070013	5.09236e-11	1	612	4301	intracellular organelle lumen	CC
GO:0003735	6.07353e-11	1	46	144	structural constituent of ribosome	MF
GO:1904874	6.0785e-11	1	13	15	positive regulation of telomerase RNA localization to Cajal body	BP
GO:0005198	1.66266e-10	1	98	446	structural molecule activity	MF
GO:0022607	1.90552e-10	1	358	2307	cellular component assembly	BP
GO:0016043	2.24908e-10	1	646	4617	cellular component organization	BP
GO:0005740	2.72007e-10	1	125	624	mitochondrial envelope	CC
GO:0031966	4.16041e-10	1	119	588	mitochondrial membrane	CC
GO:1903405	4.77955e-10	1	10	10	protein localization to nuclear body	BP
GO:1904851	4.77955e-10	1	10	10	positive regulation of establishment of protein localization to telomere	BP
GO:1904867	4.77955e-10	1	10	10	protein localization to Cajal body	BP
GO:0090670	5.84575e-10	1	14	19	RNA localization to Cajal body	BP
GO:0090671	5.84575e-10	1	14	19	telomerase RNA localization to Cajal body	BP
GO:0090672	5.84575e-10	1	14	19	telomerase RNA localization	BP
GO:0090685	5.84575e-10	1	14	19	RNA localization to nucleus	BP
GO:0000723	7.66503e-10	1	45	148	telomere maintenance	BP
GO:0031497	9.36954e-10	1	47	159	chromatin assembly	BP
GO:0005759	1.47919e-09	1	89	407	mitochondrial matrix	CC
GO:0006412	2.11049e-09	1	111	551	translation	BP
GO:0022618	2.5932e-09	1	48	169	ribonucleoprotein complex assembly	BP
GO:0003676	2.88849e-09	1	444	3033	nucleic acid binding	MF
GO:0006333	2.94219e-09	1	50	180	chromatin assembly or disassembly	BP
GO:1904872	3.6789e-09	1	13	18	regulation of telomerase RNA localization to Cajal body	BP
GO:0005576	3.98593e-09	1	371	2466	extracellular region	CC
GO:1904869	4.03712e-09	1	9	9	regulation of protein localization to Cajal body	BP
GO:1904871	4.03712e-09	1	9	9	positive regulation of protein localization to Cajal body	BP
GO:0070203	4.5032e-09	1	10	11	regulation of establishment of protein localization to telomere	BP
GO:0032040	4.8744e-09	1	18	34	small-subunit processome	CC
GO:0043043	6.03458e-09	1	112	568	peptide biosynthetic process	BP
GO:0005737	6.41378e-09	1	1031	8032	cytoplasm	CC
GO:0030055	8.08339e-09	1	81	371	cell-substrate junction	CC
GO:0042274	8.24074e-09	1	25	62	ribosomal small subunit biogenesis	BP
GO:0030686	8.65521e-09	1	16	28	90S preribosome	CC
GO:0006323	8.78217e-09	1	51	191	DNA packaging	BP
GO:0070161	1.04921e-08	1	114	587	anchoring junction	CC
GO:0005925	1.07465e-08	1	80	367	focal adhesion	CC
GO:0055086	1.07826e-08	1	97	476	nucleobase-containing small molecule metabolic process	BP
GO:0071826	1.11304e-08	1	48	176	ribonucleoprotein complex subunit organization	BP
GO:0034641	1.77026e-08	1	649	4751	cellular nitrogen compound metabolic process	BP
GO:0045296	1.83706e-08	1	67	291	cadherin binding	MF
GO:0006259	1.84324e-08	1	139	764	DNA metabolic process	BP
GO:0050839	2.11491e-08	1	85	404	cell adhesion molecule binding	MF
GO:0030515	2.12879e-08	1	15	26	snoRNA binding	MF
GO:0070200	2.28499e-08	1	12	17	establishment of protein localization to telomere	BP
GO:0070202	2.44203e-08	1	10	12	regulation of establishment of protein localization to chromosome	BP
GO:1904816	2.55083e-08	1	10	12	positive regulation of protein localization to chromosome, telomeric region	BP
GO:1990173	2.56677e-08	1	10	12	protein localization to nucleoplasm	BP
GO:0043604	4.05625e-08	1	124	670	amide biosynthetic process	BP
GO:0005840	4.55652e-08	1	52	209	ribosome	CC
GO:0005730	4.96405e-08	1	146	826	nucleolus	CC
GO:0042255	5.22401e-08	1	22	54	ribosome assembly	BP
GO:0006518	5.30686e-08	1	124	673	peptide metabolic process	BP
GO:0071103	5.42197e-08	1	67	299	DNA conformation change	BP
GO:0044391	5.44843e-08	1	46	173	ribosomal subunit	CC
GO:0015629	6.59755e-08	1	76	357	actin cytoskeleton	CC
GO:0065004	7.51638e-08	1	51	206	protein-DNA complex assembly	BP
GO:0098798	7.78242e-08	1	56	236	mitochondrial protein complex	CC
GO:0009116	1.44126e-07	1	28	84	nucleoside metabolic process	BP
GO:0046540	1.57536e-07	1	15	29	U4/U6 x U5 tri-snRNP complex	CC
GO:0097526	1.57536e-07	1	15	29	spliceosomal tri-snRNP complex	CC
GO:0071897	1.6933e-07	1	44	168	DNA biosynthetic process	BP
GO:0072521	1.69937e-07	1	72	340	purine-containing compound metabolic process	BP
GO:0071824	1.99261e-07	1	55	236	protein-DNA complex subunit organization	BP
GO:0070199	2.22036e-07	1	14	26	establishment of protein localization to chromosome	BP
GO:0031967	2.36869e-07	1	164	977	organelle envelope	CC
GO:0031975	2.36869e-07	1	164	977	envelope	CC
GO:0060249	2.78401e-07	1	67	313	anatomical structure homeostasis	BP
GO:0005832	2.87972e-07	1	8	9	chaperonin-containing T-complex	CC
GO:1904814	2.99022e-07	1	10	14	regulation of protein localization to chromosome, telomeric region	BP
GO:0051290	3.26173e-07	1	18	42	protein heterotetramerization	BP
GO:0006753	3.3255e-07	1	82	411	nucleoside phosphate metabolic process	BP
GO:0006335	3.96607e-07	1	14	27	DNA replication-dependent nucleosome assembly	BP
GO:0034723	3.96607e-07	1	14	27	DNA replication-dependent nucleosome organization	BP
GO:0070198	4.01358e-07	1	14	27	protein localization to chromosome, telomeric region	BP
GO:0009117	4.3033e-07	1	81	407	nucleotide metabolic process	BP
GO:0009123	4.75028e-07	1	22	60	nucleoside monophosphate metabolic process	BP
GO:0051052	6.9633e-07	1	62	288	regulation of DNA metabolic process	BP
GO:0046982	7.62508e-07	1	71	343	protein heterodimerization activity	MF
GO:0032206	7.6789e-07	1	19	48	positive regulation of telomere maintenance	BP
GO:0000183	8.72702e-07	1	16	36	rDNA heterochromatin assembly	BP
GO:0009141	8.99137e-07	1	28	91	nucleoside triphosphate metabolic process	BP
GO:0099512	1.03208e-06	1	106	579	supramolecular fiber	CC
GO:0043603	1.03911e-06	1	145	855	cellular amide metabolic process	BP
GO:0019439	1.17278e-06	1	91	480	aromatic compound catabolic process	BP
GO:0005622	1.2565e-06	1	1237	10077	intracellular	CC
GO:0031982	1.29811e-06	0.999999	375	2612	vesicle	CC
GO:0046700	1.60774e-06	0.999999	89	470	heterocycle catabolic process	BP
GO:0000788	1.71848e-06	1	13	26	nuclear nucleosome	CC
GO:0044270	1.74866e-06	0.999999	89	471	cellular nitrogen compound catabolic process	BP
GO:1901361	1.75585e-06	0.999999	93	498	organic cyclic compound catabolic process	BP
GO:0097525	1.84375e-06	1	20	55	spliceosomal snRNP complex	CC
GO:0099081	2.01728e-06	0.999999	106	585	supramolecular polymer	CC
GO:0006403	2.1945e-06	0.999999	47	202	RNA localization	BP
GO:0031981	2.3027e-06	0.999999	479	3459	nuclear lumen	CC
GO:0030687	2.63233e-06	1	12	23	preribosome, large subunit precursor	CC
GO:0015934	2.68734e-06	0.999999	31	111	large ribosomal subunit	CC
GO:0005938	2.71367e-06	0.999999	51	227	cell cortex	CC
GO:0030532	2.87955e-06	0.999999	21	61	small nuclear ribonucleoprotein complex	CC
GO:2000573	2.92567e-06	0.999999	21	61	positive regulation of DNA biosynthetic process	BP
GO:0009142	3.0934e-06	0.999999	22	66	nucleoside triphosphate biosynthetic process	BP
GO:0006278	3.15317e-06	0.999999	22	66	RNA-dependent DNA biosynthetic process	BP
GO:1904358	3.43783e-06	0.999999	15	35	positive regulation of telomere maintenance via telomere lengthening	BP
GO:0009201	3.51276e-06	0.999999	20	57	ribonucleoside triphosphate biosynthetic process	BP
GO:0101031	3.5542e-06	1	11	20	chaperone complex	CC
GO:0051262	3.96203e-06	0.999999	32	119	protein tetramerization	BP
GO:0006144	4.17052e-06	1	10	17	purine nucleobase metabolic process	BP
GO:0001054	4.2883e-06	1	8	11	RNA polymerase I activity	MF
GO:0034709	4.33108e-06	1	8	11	methylosome	CC
GO:0046483	5.05228e-06	0.999996	583	4331	heterocycle metabolic process	BP
GO:0034655	5.96997e-06	0.999997	84	448	nucleobase-containing compound catabolic process	BP
GO:0007015	6.06488e-06	0.999997	61	297	actin filament organization	BP
GO:0007005	6.08586e-06	0.999997	85	455	mitochondrion organization	BP
GO:0000470	6.25584e-06	0.999999	11	21	maturation of LSU-rRNA	BP
GO:0000375	6.28142e-06	0.999997	61	296	RNA splicing, via transesterification reactions	BP
GO:0045652	6.55628e-06	0.999998	21	64	regulation of megakaryocyte differentiation	BP
GO:0007004	6.93592e-06	0.999998	21	64	telomere maintenance via telomerase	BP
GO:0016853	7.05657e-06	0.999997	33	127	isomerase activity	MF
GO:0006413	7.91402e-06	0.999997	41	174	translational initiation	BP
GO:0030017	8.22572e-06	0.999997	31	117	sarcomere	CC
GO:0006163	8.87522e-06	0.999996	64	319	purine nucleotide metabolic process	BP
GO:0009199	9.1678e-06	0.999998	22	70	ribonucleoside triphosphate metabolic process	BP
GO:0010833	9.20995e-06	0.999997	23	75	telomere maintenance via telomere lengthening	BP
GO:0000377	9.40925e-06	0.999996	60	293	RNA splicing, via transesterification reactions with bulged adenosine as nucleophile	BP
GO:0000398	9.40925e-06	0.999996	60	293	mRNA splicing, via spliceosome	BP
GO:0051054	9.42566e-06	0.999996	39	163	positive regulation of DNA metabolic process	BP
GO:1901293	9.67568e-06	0.999996	48	218	nucleoside phosphate biosynthetic process	BP
GO:0034404	1.02315e-05	0.999997	25	86	nucleobase-containing small molecule biosynthetic process	BP
GO:0003779	1.05172e-05	0.999995	61	301	actin binding	MF
GO:0005694	1.05676e-05	0.999993	147	899	chromosome	CC
GO:0005736	1.13049e-05	0.999999	8	12	RNA polymerase I complex	CC
GO:0005200	1.14691e-05	0.999997	21	66	structural constituent of cytoskeleton	MF
GO:2000278	1.21138e-05	0.999996	27	97	regulation of DNA biosynthetic process	BP
GO:0006614	1.27421e-05	0.999996	26	92	SRP-dependent cotranslational protein targeting to membrane	BP
GO:0009112	1.29314e-05	0.999998	13	30	nucleobase metabolic process	BP
GO:1901657	1.33465e-05	0.999996	28	103	glycosyl compound metabolic process	BP
GO:0097435	1.37603e-05	0.999992	90	499	supramolecular fiber organization	BP
GO:0006415	1.45735e-05	0.999995	27	98	translational termination	BP
GO:0009144	1.4898e-05	0.999996	22	72	purine nucleoside triphosphate metabolic process	BP
GO:0120114	1.52293e-05	0.999996	22	72	Sm-like protein family complex	CC
GO:0006725	1.55335e-05	0.999988	581	4347	cellular aromatic compound metabolic process	BP
GO:0007006	1.55988e-05	0.999995	30	115	mitochondrial membrane organization	BP
GO:1901566	1.59189e-05	0.999989	211	1384	organonitrogen compound biosynthetic process	BP
GO:0046112	1.59736e-05	0.999998	10	19	nucleobase biosynthetic process	BP
GO:0046983	1.64617e-05	0.99999	145	892	protein dimerization activity	MF
GO:0010638	1.66754e-05	0.999991	91	507	positive regulation of organelle organization	BP
GO:0060968	1.72327e-05	0.999994	31	121	regulation of gene silencing	BP
GO:0006139	1.78992e-05	0.999986	567	4235	nucleobase-containing compound metabolic process	BP
GO:0003899	1.82338e-05	0.999997	14	35	DNA-directed 5'-3' RNA polymerase activity	MF
GO:0070125	1.82342e-05	0.999994	24	83	mitochondrial translational elongation	BP
GO:0099513	1.82513e-05	0.99999	82	445	polymeric cytoskeletal fiber	CC
GO:0000184	1.82624e-05	0.999994	29	110	nuclear-transcribed mRNA catabolic process, nonsense-mediated decay	BP
GO:0030036	1.82886e-05	0.99999	87	481	actin cytoskeleton organization	BP
GO:0009161	1.92613e-05	0.999996	16	44	ribonucleoside monophosphate metabolic process	BP
GO:0030490	1.93215e-05	0.999996	16	44	maturation of SSU-rRNA	BP
GO:0034502	1.95357e-05	0.999994	23	78	protein localization to chromosome	BP
GO:0051276	1.99872e-05	0.999987	160	1005	chromosome organization	BP
GO:0002181	2.01227e-05	0.999994	25	89	cytoplasmic translation	BP
GO:0019843	2.01807e-05	0.999995	19	58	rRNA binding	MF
GO:0060964	2.12812e-05	0.999993	27	100	regulation of gene silencing by miRNA	BP
GO:0090666	2.13044e-05	1	5	5	scaRNA localization to Cajal body	BP
GO:0016779	2.25544e-05	0.999992	29	112	nucleotidyltransferase activity	MF
GO:0006613	2.37876e-05	0.999992	26	95	cotranslational protein targeting to membrane	BP
GO:0030018	2.43972e-05	0.999993	22	74	Z disc	CC
GO:0030029	2.46355e-05	0.999986	94	533	actin filament-based process	BP
GO:0019693	2.47744e-05	0.999987	63	322	ribose phosphate metabolic process	BP
GO:0000054	2.54737e-05	0.999998	8	13	ribosomal subunit export from nucleus	BP
GO:0033750	2.54737e-05	0.999998	8	13	ribosome localization	BP
GO:0005856	2.5854e-05	0.999982	230	1540	cytoskeleton	CC
GO:0005687	2.64706e-05	0.999999	7	10	U4 snRNP	CC
GO:0006091	2.74001e-05	0.999985	76	411	generation of precursor metabolites and energy	BP
GO:0070126	2.80821e-05	0.999991	24	85	mitochondrial translational termination	BP
GO:0051287	2.99155e-05	0.999993	17	50	NAD binding	MF
GO:0042278	3.08323e-05	0.999993	17	50	purine nucleoside metabolic process	BP
GO:0032212	3.10353e-05	0.999995	13	32	positive regulation of telomere maintenance via telomerase	BP
GO:0060147	3.12905e-05	0.999989	27	102	regulation of posttranscriptional gene silencing	BP
GO:0060966	3.12905e-05	0.999989	27	102	regulation of gene silencing by RNA	BP
GO:0009165	3.19418e-05	0.999985	46	215	nucleotide biosynthetic process	BP
GO:0000166	3.29064e-05	0.999977	235	1583	nucleotide binding	MF
GO:1901265	3.29064e-05	0.999977	235	1583	nucleoside phosphate binding	MF
GO:0036094	3.46626e-05	0.999975	261	1786	small molecule binding	MF
GO:0031674	3.63225e-05	0.999989	23	81	I band	CC
GO:0046390	3.75155e-05	0.999985	36	155	ribose phosphate biosynthetic process	BP
GO:0034062	3.82314e-05	0.999992	14	37	5'-3' RNA polymerase activity	MF
GO:0097747	3.82314e-05	0.999992	14	37	RNA polymerase activity	MF
GO:0032204	3.91424e-05	0.999988	22	76	regulation of telomere maintenance	BP
GO:0034724	4.02663e-05	0.99999	17	51	DNA replication-independent nucleosome organization	BP
GO:0009206	4.06216e-05	0.99999	17	51	purine ribonucleoside triphosphate biosynthetic process	BP
GO:0030016	4.2037e-05	0.999984	32	132	myofibril	CC
GO:0000462	4.34031e-05	0.999992	13	33	maturation of SSU-rRNA from tricistronic rRNA transcript (SSU-rRNA, 5.8S rRNA, LSU-rRNA)	BP
GO:0022626	4.34741e-05	0.999985	26	98	cytosolic ribosome	CC
GO:0051973	4.55862e-05	0.999992	13	33	positive regulation of telomerase activity	BP
GO:0045047	4.67176e-05	0.999984	27	104	protein targeting to ER	BP
GO:1901360	4.97564e-05	0.999961	592	4477	organic cyclic compound metabolic process	BP
GO:0043292	5.03489e-05	0.99998	33	139	contractile fiber	CC
GO:0090051	5.28832e-05	0.999995	8	14	negative regulation of cell migration involved in sprouting angiogenesis	BP
GO:0071428	5.3679e-05	0.999995	8	14	rRNA-containing ribonucleoprotein complex export from nucleus	BP
GO:0030864	5.38844e-05	0.999985	20	67	cortical actin cytoskeleton	CC
GO:0009145	5.39312e-05	0.999987	17	52	purine nucleoside triphosphate biosynthetic process	BP
GO:0009163	6.26134e-05	0.999988	13	34	nucleoside biosynthetic process	BP
GO:0009113	6.30988e-05	0.999996	7	11	purine nucleobase biosynthetic process	BP
GO:0006353	6.4733e-05	0.99998	21	73	DNA-templated transcription, termination	BP
GO:0000387	6.56163e-05	0.999987	13	34	spliceosomal snRNP assembly	BP
GO:0005681	6.64507e-05	0.999971	38	171	spliceosomal complex	CC
GO:0046128	6.88071e-05	0.999983	16	48	purine ribonucleoside metabolic process	BP
GO:0030863	7.04878e-05	0.999977	23	84	cortical cytoskeleton	CC
GO:0009156	7.06054e-05	0.999987	12	30	ribonucleoside monophosphate biosynthetic process	BP
GO:0006363	7.37478e-05	0.999987	12	30	termination of RNA polymerase I transcription	BP
GO:0009124	7.503e-05	0.999984	14	39	nucleoside monophosphate biosynthetic process	BP
GO:0099080	7.59176e-05	0.99995	134	836	supramolecular complex	CC
GO:0072522	7.79216e-05	0.999967	36	160	purine-containing compound biosynthetic process	BP
GO:0005689	7.91399e-05	0.999987	11	26	U12-type spliceosomal complex	CC
GO:0072599	7.97539e-05	0.999971	27	107	establishment of protein localization to endoplasmic reticulum	BP
GO:0031055	8.39935e-05	0.99998	15	44	chromatin remodeling at centromere	BP
GO:0009260	8.85138e-05	0.999963	34	149	ribonucleotide biosynthetic process	BP
GO:0009205	8.88304e-05	0.999974	19	64	purine ribonucleoside triphosphate metabolic process	BP
GO:0071005	8.90638e-05	0.999978	16	49	U2-type precatalytic spliceosome	CC
GO:0001836	8.95831e-05	0.999978	16	49	release of cytochrome c from mitochondria	BP
GO:0001725	9.26238e-05	0.999976	17	54	stress fiber	CC
GO:0097517	9.26238e-05	0.999976	17	54	contractile actin filament bundle	CC
GO:0034080	0.000103583	0.999977	14	40	CENP-A containing nucleosome assembly	BP
GO:0061641	0.000103583	0.999977	14	40	CENP-A containing chromatin organization	BP
GO:0006936	0.000105095	0.999951	41	194	muscle contraction	BP
GO:0016071	0.000115239	0.999926	117	720	mRNA metabolic process	BP
GO:0016776	0.000115865	0.999972	15	45	phosphotransferase activity, phosphate group as acceptor	MF
GO:0071011	0.000117277	0.99997	16	50	precatalytic spliceosome	CC
GO:0007010	0.000117828	0.99992	150	965	cytoskeleton organization	BP
GO:0006336	0.000117871	0.99997	16	50	DNA replication-independent nucleosome assembly	BP
GO:0002199	0.000117899	0.999997	5	6	zona pellucida receptor complex	CC
GO:0000460	0.000118246	0.99998	11	27	maturation of 5.8S rRNA	BP
GO:0000027	0.000122977	0.999979	11	27	ribosomal large subunit assembly	BP
GO:0005697	0.000124961	0.999984	9	19	telomerase holoenzyme complex	CC
GO:0045214	0.000125984	0.999981	10	23	sarcomere organization	BP
GO:0009259	0.00013262	0.999929	59	313	ribonucleotide metabolic process	BP
GO:0110053	0.00013947	0.999934	42	203	regulation of actin filament organization	BP
GO:0030219	0.000144476	0.999953	21	77	megakaryocyte differentiation	BP
GO:0009126	0.000152667	0.99997	12	32	purine nucleoside monophosphate metabolic process	BP
GO:0009167	0.000152667	0.99997	12	32	purine ribonucleoside monophosphate metabolic process	BP
GO:0001765	0.000154307	0.999991	6	9	membrane raft assembly	BP
GO:0002227	0.000155452	0.999991	6	9	innate immune response in mucosa	BP
GO:0000956	0.000155932	0.999927	40	190	nuclear-transcribed mRNA catabolic process	BP
GO:0072594	0.000157347	0.999905	84	487	establishment of protein localization to organelle	BP
GO:0006164	0.000157464	0.999933	33	147	purine nucleotide biosynthetic process	BP
GO:0051495	0.000165334	0.999925	37	172	positive regulation of cytoskeleton organization	BP
GO:0006362	0.000179225	0.999967	11	28	transcription elongation from RNA polymerase I promoter	BP
GO:0051015	0.000186905	0.999922	31	136	actin filament binding	MF
GO:0005884	0.000189597	0.999937	21	78	actin filament	CC
GO:0002054	0.000193359	1	4	4	nucleobase binding	MF
GO:1903671	0.000202116	0.999971	9	20	negative regulation of sprouting angiogenesis	BP
GO:0044877	0.00021578	0.999854	133	848	protein-containing complex binding	MF
GO:0005634	0.000216174	0.999826	723	5635	nucleus	CC
GO:0006839	0.000218972	0.999891	45	226	mitochondrial transport	BP
GO:1902905	0.00022975	0.999898	34	156	positive regulation of supramolecular fiber organization	BP
GO:0031507	0.000233951	0.999929	18	63	heterochromatin assembly	BP
GO:1901659	0.000236834	0.999946	13	38	glycosyl compound biosynthetic process	BP
GO:0098800	0.000243103	0.999902	28	120	inner mitochondrial membrane protein complex	CC
GO:0043021	0.000245991	0.9999	28	120	ribonucleoprotein complex binding	MF
GO:0032432	0.00024703	0.999928	17	58	actin filament bundle	CC
GO:0140053	0.000251331	0.999889	33	151	mitochondrial gene expression	BP
GO:0032956	0.000254204	0.999868	49	254	regulation of actin cytoskeleton organization	BP
GO:0051017	0.000290444	0.999883	27	116	actin filament bundle assembly	BP
GO:0061844	0.000290938	0.999949	10	25	antimicrobial humoral immune response mediated by antimicrobial peptide	BP
GO:0051291	0.000299019	0.999887	24	98	protein heterooligomerization	BP
GO:0006361	0.00030063	0.999935	12	34	transcription initiation from RNA polymerase I promoter	BP
GO:1904356	0.000304878	0.999909	17	59	regulation of telomere maintenance via telomere lengthening	BP
GO:0045653	0.000308652	0.999961	8	17	negative regulation of megakaryocyte differentiation	BP
GO:0005732	0.00030867	0.999953	9	21	small nucleolar ribonucleoprotein complex	CC
GO:0005685	0.000314336	0.99996	8	17	U1 snRNP	CC
GO:0033043	0.000320497	0.999775	154	1016	regulation of organelle organization	BP
GO:0098641	0.000321025	0.999959	8	17	cadherin binding involved in cell-cell adhesion	MF
GO:0034719	0.000324911	0.999958	8	17	SMN-Sm protein complex	CC
GO:0044281	0.000336623	0.999754	202	1385	small molecule metabolic process	BP
GO:0006414	0.000337618	0.99986	28	122	translational elongation	BP
GO:0035195	0.000362912	0.999841	31	141	gene silencing by miRNA	BP
GO:0032471	0.000380005	0.999984	5	7	negative regulation of endoplasmic reticulum calcium ion concentration	BP
GO:0008380	0.000380212	0.999778	66	373	RNA splicing	BP
GO:0005844	0.000381155	0.999878	18	66	polysome	CC
GO:0005683	0.000387942	0.999983	5	7	U7 snRNP	CC
GO:0061572	0.000390719	0.99984	27	118	actin filament bundle organization	BP
GO:1990542	0.00041085	0.999854	21	83	mitochondrial transmembrane transport	BP
GO:0043486	0.000411651	0.999885	15	50	histone exchange	BP
GO:0042641	0.00043423	0.99986	18	66	actomyosin	CC
GO:0051972	0.000437882	0.999884	14	45	regulation of telomerase activity	BP
GO:0031032	0.000442179	0.999807	30	137	actomyosin structure organization	BP
GO:0031492	0.000447524	0.999881	14	45	nucleosomal DNA binding	MF
GO:0044283	0.000451531	0.999718	83	496	small molecule biosynthetic process	BP
GO:0009150	0.00045643	0.999746	55	300	purine ribonucleotide metabolic process	BP
GO:0009152	0.000478914	0.99979	30	137	purine ribonucleotide biosynthetic process	BP
GO:0030688	0.000484274	0.999946	7	14	preribosome, small subunit precursor	CC
GO:0017144	0.000503934	0.999704	65	370	drug metabolic process	BP
GO:0009127	0.000507605	0.999928	8	18	purine nucleoside monophosphate biosynthetic process	BP
GO:0009168	0.000507605	0.999928	8	18	purine ribonucleoside monophosphate biosynthetic process	BP
GO:0046034	0.000526157	0.999723	46	241	ATP metabolic process	BP
GO:0032210	0.0005375	0.999845	15	51	regulation of telomere maintenance via telomerase	BP
GO:0031424	0.000543472	0.999872	12	36	keratinization	BP
GO:0006401	0.000555731	0.999678	61	344	RNA catabolic process	BP
GO:0006611	0.000560546	0.999737	34	163	protein export from nucleus	BP
GO:0032970	0.000579	0.99968	52	283	regulation of actin filament-based process	BP
GO:0032543	0.000590704	0.999745	28	126	mitochondrial translation	BP
GO:0097549	0.000610865	0.999756	24	102	chromatin organization involved in negative regulation of transcription	BP
GO:0009119	0.000623444	0.999808	16	57	ribonucleoside metabolic process	BP
GO:0034508	0.000652151	0.999808	15	52	centromere complex assembly	BP
GO:0060205	0.0006643	0.999651	44	230	cytoplasmic vesicle lumen	CC
GO:1901070	0.000686148	0.999937	6	11	guanosine-containing compound biosynthetic process	BP
GO:0098632	0.000711624	0.999826	12	37	cell-cell adhesion mediator activity	MF
GO:0043535	0.00071958	0.999738	20	80	regulation of blood vessel endothelial cell migration	BP
GO:0045333	0.000720279	0.99966	33	160	cellular respiration	BP
GO:0031970	0.00072375	0.999745	19	75	organelle envelope lumen	CC
GO:0007007	0.000725323	0.999808	13	42	inner mitochondrial membrane organization	BP
GO:0031983	0.000730488	0.999614	44	231	vesicle lumen	CC
GO:0048027	0.000731783	0.999869	9	23	mRNA 5'-UTR binding	MF
GO:0070972	0.000761861	0.999665	28	128	protein localization to endoplasmic reticulum	BP
GO:0045095	0.000777417	0.999901	7	15	keratin filament	CC
GO:0055002	0.000781881	0.999689	23	98	striated muscle cell development	BP
GO:0000028	0.000797395	0.999898	7	15	ribosomal small subunit assembly	BP
GO:0004720	0.000801885	0.99998	4	5	protein-lysine 6-oxidase activity	MF
GO:0018057	0.000801885	0.99998	4	5	peptidyl-lysine oxidation	BP
GO:0110020	0.000807774	0.999722	18	70	regulation of actomyosin structure organization	BP
GO:0051082	0.000810265	0.999669	24	105	unfolded protein binding	MF
GO:0005758	0.000821569	0.999717	18	70	mitochondrial intermembrane space	CC
GO:0044419	0.000827287	0.999385	193	1337	interspecies interaction between organisms	BP
GO:0046930	0.000837682	0.999892	7	15	pore complex	CC
GO:0033574	0.000841724	0.999824	10	28	response to testosterone	BP
GO:0060561	0.000846051	0.999891	7	15	apoptotic process involved in morphogenesis	BP
GO:0004017	0.000850339	0.999978	4	5	adenylate kinase activity	MF
GO:0030054	0.000852578	0.99937	183	1260	cell junction	CC
GO:0010332	0.000863494	0.999751	14	48	response to gamma radiation	BP
GO:0034109	0.000866175	0.999737	15	53	homotypic cell-cell adhesion	BP
GO:0071013	0.000872209	0.999677	20	81	catalytic step 2 spliceosome	CC
GO:0006338	0.000885117	0.999561	36	180	chromatin remodeling	BP
GO:0072523	0.00089445	0.999757	13	43	purine-containing compound catabolic process	BP
GO:0000055	0.000896014	0.999943	5	8	ribosomal large subunit export from nucleus	BP
