# Supplementary material for: Novel Transcript Discovery Expands the Repertoire of Pathologically-Associated, Long Non-Coding RNAs in Vascular Smooth Muscle Cells
Source: Int J Mol Sci. 2021 Feb 2;22(3):1484. doi: 10.3390/ijms22031484 (PMC7867340; doi:10.3390/ijms22031484)
Supplement: Supplementary file 1 [file ijms-22-01484-s001.zip › ijms-1092837-supplementary/S17 VSMC Enrichment.xlsx]

## Sheet: S15 info
Column Name				Explanation
Gene ID (FANTOM CAT)				ID of the gene within FANTOM CAT
Gene ID (Ensembl/Stringtie)				ID of the gene within Ensembl (GENCODEv26) or assigned by StringTie if newly-assembled
Gene ID (This study)				IDs for genes given a "VSMClnc" designation in this study (see methods)
CAGE ID				ID for the CAGE site(s) matching to this gene ID (hg19 co-ordinates)
Transcript ID (Ensembl)				ID for the transcript(s) from this gene in Ensembl (GENCODEv26) or assigned by StringTie if newly-assembled
LncRNA Annotation				Indicates whether the lncRNA is annotated within GENCODEv26 or not
Gene name (Ensembl)				Name of the lncRNA within Ensembl (GENCODEv26)
top_associated_sample_ontology				The sample ontology (cell/tissue type) within FANTOM CAT for which this lncRNA is maximally enriched
associated_sample_ontology				All sample ontologies (cell/tissue type) within FANTOM CAT for which this lncRNA is enriched
vSMC_FANTenrich				Indicates whether this lncRNA is VSMC-enriched and gives enrichment value
ITA_SMC_FANTenrich				Indicates whether this lncRNA is internal thoracic artery SMC-enriched and gives enrichment value
Carotid_SMC_FANTenrich				Indicates whether this lncRNA is carotid artery SMC-enriched and gives enrichment value
ca_SMC_FANTenrich				Indicates whether this lncRNA is coronary artery SMC-enriched and gives enrichment value
Sub_SMC_FANTenrich				Indicates whether this lncRNA is subclavian artery SMC-enriched and gives enrichment value
ao_SMC_FANTenrich				Indicates whether this lncRNA is internal aortic SMC-enriched and gives enrichment value
uv_SMC_FANTenrich				Indicates whether this lncRNA is umbilical vein SMC-enriched and gives enrichment value
ua_SMC_FANTenrich				Indicates whether this lncRNA is umbilical artery SMC-enriched and gives enrichment value
bv_SMC_FANTenrich				Indicates whether this lncRNA is brain vasculature SMC-enriched and gives enrichment value
bc_SMC_FANTenrich				Indicates whether this lncRNA is brachiocephalic SMC-enriched and gives enrichment value
No. VSMC Categories w/ Enrichment				Indicates no. VSMC-related categories in which this lncRNA is enriched
Maximum VSMC enrichment- value				Indicates maximum enrichment value in a VSMC-related category
Maximum VSMC enrichment - category				Indicates VSMC-related category in which lncRNA is maximally enriched

## Sheet: S15 VSMC Enrichment
Gene ID (FANTOM CAT)	Gene ID (Ensembl/Stringtie)	Gene ID (This study)	CAGE ID	Transcript ID (Ensembl)	LncRNA Annotation	Gene name (Ensembl)	top_associated_sample_ontology	associated_sample_ontology	vSMC_FANTenrich	ITA_SMC_FANTenrich	Carotid_SMC_FANTenrich	ca_SMC_FANTenrich	Sub_SMC_FANTenrich	ao_SMC_FANTenrich	uv_SMC_FANTenrich	ua_SMC_FANTenrich	bv_SMC_FANTenrich	bc_SMC_FANTenrich	No. VSMC Categories w/ Enrichment	Maximum VSMC enrichment- value	Maximum VSMC enrichment - category
CATG00000002414.1	ENSG00000283445.1	NA	chr1:59184091..59184098,+	ENST00000636386.1	GENCODE	RP11-63G10.4	CL_0001014_CD1a_positive_Langerhans_cell[26.03]	CL_0001014_CD1a_positive_Langerhans_cell[26.03],CL_0002138_endothelial_cell_of_lymphatic_vessel[15.92],CL_0000840_immature_conventional_dendritic_cell[14.70],CL_0002543_vein_endothelial_cell[13.51],CL_0002618_endothelial_cell_of_umbilical_vein[13.05],UBERON_0001473_lymphatic_vessel[11.91],CL_0000453_Langerhans_cell[11.44],UBERON_0001638_vein[9.19],CL_0000990_conventional_dendritic_cell[9.14],CL_0…	NA	NA	NA	NA	NA	NA	NA	NA	NA	NA	0	NA	NA
CATG00000005043.1	MSTRG.3021	NA	chr11:25732690..25732716,-	hSV.MSTRG.3021.1	Newly-assembled	NA	CL_0000569_cardiac_mesenchymal_cell[73.66]	CL_0000569_cardiac_mesenchymal_cell[73.66]	NA	NA	NA	NA	NA	NA	NA	NA	NA	NA	0	NA	NA
CATG00000005769.1	MSTRG.2793	NA	chr11:63953135..63953159,-	SS.MSTRG.2793.2	Newly-assembled	NA	CL_0000235_macrophage[36.54]	CL_0000235_macrophage[36.54],CL_0000576_monocyte[15.58],CL_0000234_phagocyte[14.62],CL_0000766_myeloid_leukocyte[13.57],CL_0000763_myeloid_cell[12.53],UBERON_0002390_hematopoietic_system[11.94],UBERON_0002405_immune_system[11.43],UBERON_0002193_hemolymphoid_system[10.96]	NA	NA	NA	NA	NA	NA	NA	NA	NA	NA	0	NA	NA
CATG00000005769.1	MSTRG.2793	NA	chr11:63953135..63953159,-	SS.MSTRG.2793.3	Newly-assembled	NA	CL_0000235_macrophage[36.54]	CL_0000235_macrophage[36.54],CL_0000576_monocyte[15.58],CL_0000234_phagocyte[14.62],CL_0000766_myeloid_leukocyte[13.57],CL_0000763_myeloid_cell[12.53],UBERON_0002390_hematopoietic_system[11.94],UBERON_0002405_immune_system[11.43],UBERON_0002193_hemolymphoid_system[10.96]	NA	NA	NA	NA	NA	NA	NA	NA	NA	NA	0	NA	NA
CATG00000005836.1	MSTRG.2836	NA	chr11:65082148..65082170,-	SS.MSTRG.2836.1	Newly-assembled	NA	UBERON_0000122_neuron_projection_bundle[15.99]	UBERON_0000122_neuron_projection_bundle[15.99],UBERON_0001905_pineal_body[5.61]	NA	NA	NA	NA	NA	NA	NA	NA	NA	NA	0	NA	NA
CATG00000005844.1	MSTRG.2843	NA	chr11:65190606..65190717,-	SS.MSTRG.2843.1	Newly-assembled	NA	CL_0000771_eosinophil[31.15]	CL_0000771_eosinophil[31.15],CL_0000094_granulocyte[13.54],CL_0000775_neutrophil[10.26],CL_0002397_CD14_positive_CD16_positive_monocyte[6.60]	NA	NA	NA	NA	NA	NA	NA	NA	NA	NA	0	NA	NA
CATG00000005844.1	MSTRG.2843	NA	chr11:65190606..65190717,-	SS.MSTRG.2843.2	Newly-assembled	NA	CL_0000771_eosinophil[31.15]	CL_0000771_eosinophil[31.15],CL_0000094_granulocyte[13.54],CL_0000775_neutrophil[10.26],CL_0002397_CD14_positive_CD16_positive_monocyte[6.60]	NA	NA	NA	NA	NA	NA	NA	NA	NA	NA	0	NA	NA
CATG00000006636.1	MSTRG.3084	NA	chr11:93862574..93862610,-	SS.MSTRG.3084.1	Newly-assembled	NA	CL_0000236_B_cell[6.95]	CL_0000236_B_cell[6.95]	NA	NA	NA	NA	NA	NA	NA	NA	NA	NA	0	NA	NA
CATG00000006805.1	ENSG00000254987.1	NA	chr11:103673856..103673877,-	SS.MSTRG.3144.1	GENCODE	RP11-563P16.1	UBERON_0001905_pineal_body[155.14]	UBERON_0001905_pineal_body[155.14],UBERON_0010133_neuroendocrine_gland[80.16],CL_0002615_adipocyte_of_omentum_tissue[25.56],UBERON_0000949_endocrine_system[23.65],UBERON_0002368_endocrine_gland[22.23],CL_0002617_adipocyte_of_breast[22.18],UBERON_0001178_visceral_peritoneum[18.31],UBERON_0000310_breast[12.80],CL_0002605_astrocyte_of_the_cerebral_cortex[10.69],CL_0002579_omentum_preadipocyte[9.17],…	NA	NA	NA	NA	NA	NA	NA	NA	NA	NA	0	NA	NA
CATG00000006805.1	ENSG00000254987.1	NA	chr11:103673856..103673877,-	SS.MSTRG.3144.4	GENCODE	RP11-563P16.1	UBERON_0001905_pineal_body[155.14]	UBERON_0001905_pineal_body[155.14],UBERON_0010133_neuroendocrine_gland[80.16],CL_0002615_adipocyte_of_omentum_tissue[25.56],UBERON_0000949_endocrine_system[23.65],UBERON_0002368_endocrine_gland[22.23],CL_0002617_adipocyte_of_breast[22.18],UBERON_0001178_visceral_peritoneum[18.31],UBERON_0000310_breast[12.80],CL_0002605_astrocyte_of_the_cerebral_cortex[10.69],CL_0002579_omentum_preadipocyte[9.17],…	NA	NA	NA	NA	NA	NA	NA	NA	NA	NA	0	NA	NA
CATG00000006805.1	ENSG00000254987.1	NA	chr11:103673856..103673877,-	SS.MSTRG.3144.2	GENCODE	RP11-563P16.1	UBERON_0001905_pineal_body[155.14]	UBERON_0001905_pineal_body[155.14],UBERON_0010133_neuroendocrine_gland[80.16],CL_0002615_adipocyte_of_omentum_tissue[25.56],UBERON_0000949_endocrine_system[23.65],UBERON_0002368_endocrine_gland[22.23],CL_0002617_adipocyte_of_breast[22.18],UBERON_0001178_visceral_peritoneum[18.31],UBERON_0000310_breast[12.80],CL_0002605_astrocyte_of_the_cerebral_cortex[10.69],CL_0002579_omentum_preadipocyte[9.17],…	NA	NA	NA	NA	NA	NA	NA	NA	NA	NA	0	NA	NA
CATG00000006950.1	MSTRG.788	NA	chr1:88725722..88725764,+	hSV.MSTRG.788.1	Newly-assembled	NA	CL_0002539_aortic_smooth_muscle_cell[5.29]	CL_0002539_aortic_smooth_muscle_cell[5.29]	NA	NA	NA	NA	NA	5.29	NA	NA	NA	NA	1	5.29	ao_SMC_FANTenrich
CATG00000007372.1	ENSG00000280832.1	NA	chr11:126225409..126225462,-	ENST00000629441.1	GENCODE	ST3GAL4-AS1	CL_0000775_neutrophil[5.24]	CL_0000775_neutrophil[5.24]	NA	NA	NA	NA	NA	NA	NA	NA	NA	NA	0	NA	NA
CATG00000009194.1	MSTRG.3794	NA	chr12:58282453..58282470,+	SS.MSTRG.3794.1	Newly-assembled	NA	UBERON_0002771_middle_temporal_gyrus[6.87]	UBERON_0002771_middle_temporal_gyrus[6.87]	NA	NA	NA	NA	NA	NA	NA	NA	NA	NA	0	NA	NA
CATG00000009194.1	MSTRG.3794	NA	chr12:58282453..58282470,+	SS.MSTRG.3794.2	Newly-assembled	NA	UBERON_0002771_middle_temporal_gyrus[6.87]	UBERON_0002771_middle_temporal_gyrus[6.87]	NA	NA	NA	NA	NA	NA	NA	NA	NA	NA	0	NA	NA
CATG00000011029.1	MSTRG.3366	NA	chr12:3069007..3069026,-	SS.MSTRG.3366.1	Newly-assembled	NA	__na	__na	NA	NA	NA	NA	NA	NA	NA	NA	NA	NA	0	NA	NA
CATG00000011962.1	MSTRG.4267	NA	chr12:51986236..51986261,-	hSV.MSTRG.4267.1	Newly-assembled	NA	CL_0002372_myotube[7.44]	CL_0002372_myotube[7.44],CL_0000515_skeletal_muscle_myoblast[7.22],CL_0002620_skin_fibroblast[6.30],CL_0000188_cell_of_skeletal_muscle[6.26],CL_0000077_mesothelial_cell[5.98],CL_0002551_fibroblast_of_dermis[5.15]	NA	NA	NA	NA	NA	NA	NA	NA	NA	NA	0	NA	NA
CATG00000012735.1	MSTRG.4596	NA	chr12:88813035..88813063,-	hSV.MSTRG.4596.1	Newly-assembled	NA	CL_0000594_skeletal_muscle_satellite_cell[15.94]	CL_0000594_skeletal_muscle_satellite_cell[15.94],CL_0002620_skin_fibroblast[12.09],CL_0002551_fibroblast_of_dermis[8.29],UBERON_0002097_skin_of_body[8.09],UBERON_0002416_integumental_system[7.62],CL_0002561_outer_root_sheath_cell[6.99],UBERON_0002067_dermis[6.23],CL_0000057_fibroblast[5.53],CL_0002583_subcutaneous_preadipocyte[5.39]	NA	NA	NA	NA	NA	NA	NA	NA	NA	NA	0	NA	NA
CATG00000012735.1	MSTRG.4596	NA	chr12:88813035..88813063,-	hSV.MSTRG.4596.2	Newly-assembled	NA	CL_0000594_skeletal_muscle_satellite_cell[15.94]	CL_0000594_skeletal_muscle_satellite_cell[15.94],CL_0002620_skin_fibroblast[12.09],CL_0002551_fibroblast_of_dermis[8.29],UBERON_0002097_skin_of_body[8.09],UBERON_0002416_integumental_system[7.62],CL_0002561_outer_root_sheath_cell[6.99],UBERON_0002067_dermis[6.23],CL_0000057_fibroblast[5.53],CL_0002583_subcutaneous_preadipocyte[5.39]	NA	NA	NA	NA	NA	NA	NA	NA	NA	NA	0	NA	NA
CATG00000012735.1	MSTRG.4596	NA	chr12:88813035..88813063,-	hSV.MSTRG.4596.3	Newly-assembled	NA	CL_0000594_skeletal_muscle_satellite_cell[15.94]	CL_0000594_skeletal_muscle_satellite_cell[15.94],CL_0002620_skin_fibroblast[12.09],CL_0002551_fibroblast_of_dermis[8.29],UBERON_0002097_skin_of_body[8.09],UBERON_0002416_integumental_system[7.62],CL_0002561_outer_root_sheath_cell[6.99],UBERON_0002067_dermis[6.23],CL_0000057_fibroblast[5.53],CL_0002583_subcutaneous_preadipocyte[5.39]	NA	NA	NA	NA	NA	NA	NA	NA	NA	NA	0	NA	NA
CATG00000014413.1	MSTRG.4004	NA	chr13:38083855..38083873,+	ath.MSTRG.4004.1	Newly-assembled	NA	CL_0000077_mesothelial_cell[11564.41]	CL_0000077_mesothelial_cell[11564.41]	NA	NA	NA	NA	NA	NA	NA	NA	NA	NA	0	NA	NA
CATG00000014417.1	ENSG00000275226.1	NA	chr13:38109071..38109077,+	ENST00000612438.1	GENCODE	LINC00547	CL_0000077_mesothelial_cell[66.79]	CL_0000077_mesothelial_cell[66.79],CL_0000515_skeletal_muscle_myoblast[10.00],CL_0002594_smooth_muscle_cell_of_the_umbilical_artery[5.69],CL_0002539_aortic_smooth_muscle_cell[5.28]	NA	NA	NA	NA	NA	5.28	NA	5.69	NA	NA	2	5.69	ua_SMC_FANTenrich
CATG00000015792.1	MSTRG.4464	NA	chr13:95953192..95953258,+	SS.MSTRG.4464.2	Newly-assembled	NA	CL_0000049_common_myeloid_progenitor[33.30]	CL_0000049_common_myeloid_progenitor[33.30],CL_0000837_hematopoietic_multipotent_progenitor_cell[15.29],CL_0000558_reticulocyte[8.04],CL_0000097_mast_cell[7.77],CL_0000037_hematopoietic_stem_cell[6.88],UBERON_0000178_blood[6.49]	NA	NA	NA	NA	NA	NA	NA	NA	NA	NA	0	NA	NA
CATG00000015792.1	MSTRG.4464	NA	chr13:95953192..95953258,+	SS.MSTRG.4464.1	Newly-assembled	NA	CL_0000049_common_myeloid_progenitor[33.30]	CL_0000049_common_myeloid_progenitor[33.30],CL_0000837_hematopoietic_multipotent_progenitor_cell[15.29],CL_0000558_reticulocyte[8.04],CL_0000097_mast_cell[7.77],CL_0000037_hematopoietic_stem_cell[6.88],UBERON_0000178_blood[6.49]	NA	NA	NA	NA	NA	NA	NA	NA	NA	NA	0	NA	NA
CATG00000015792.1	MSTRG.4464	NA	chr13:95953774..95953800,+	SS.MSTRG.4464.3	Newly-assembled	NA	CL_0000049_common_myeloid_progenitor[33.30]	CL_0000049_common_myeloid_progenitor[33.30],CL_0000837_hematopoietic_multipotent_progenitor_cell[15.29],CL_0000558_reticulocyte[8.04],CL_0000097_mast_cell[7.77],CL_0000037_hematopoietic_stem_cell[6.88],UBERON_0000178_blood[6.49]	NA	NA	NA	NA	NA	NA	NA	NA	NA	NA	0	NA	NA
CATG00000016936.1	MSTRG.1129	NA	chr1:147751397..147751411,+	hSV.MSTRG.1129.1	Newly-assembled	NA	CL_0002588_smooth_muscle_cell_of_the_umbilical_vein[12.70]	CL_0002588_smooth_muscle_cell_of_the_umbilical_vein[12.70],CL_0002579_omentum_preadipocyte[12.62],CL_0002580_preadipocyte_of_the_breast[10.93],UBERON_0000310_breast[5.04]	NA	NA	NA	NA	NA	NA	12.7	NA	NA	NA	1	12.7	uv_SMC_FANTenrich
CATG00000016939.1	ENSG00000271216.1	NA	chr13:43393954..43393961,-	hSV.MSTRG.5104.1	GENCODE	LINC01050	CL_0000860_classical_monocyte[22.96]	CL_0000860_classical_monocyte[22.96],CL_0000576_monocyte[22.69],CL_0000234_phagocyte[21.13],CL_0000766_myeloid_leukocyte[18.07],UBERON_0002405_immune_system[17.18],CL_0000763_myeloid_cell[16.41],UBERON_0002390_hematopoietic_system[15.11],UBERON_0002193_hemolymphoid_system[13.59],CL_0000594_skeletal_muscle_satellite_cell[7.74],CL_0000235_macrophage[5.75]	NA	NA	NA	NA	NA	NA	NA	NA	NA	NA	0	NA	NA
CATG00000016939.1	ENSG00000271216.1	NA	chr13:43393954..43393961,-	hSV.MSTRG.5104.4	GENCODE	LINC01050	CL_0000860_classical_monocyte[22.96]	CL_0000860_classical_monocyte[22.96],CL_0000576_monocyte[22.69],CL_0000234_phagocyte[21.13],CL_0000766_myeloid_leukocyte[18.07],UBERON_0002405_immune_system[17.18],CL_0000763_myeloid_cell[16.41],UBERON_0002390_hematopoietic_system[15.11],UBERON_0002193_hemolymphoid_system[13.59],CL_0000594_skeletal_muscle_satellite_cell[7.74],CL_0000235_macrophage[5.75]	NA	NA	NA	NA	NA	NA	NA	NA	NA	NA	0	NA	NA
CATG00000017883.1	ENSG00000274605.1	NA	chr13:100741157..100741238,-	ENST00000612598.1	GENCODE	RP11-12G12.7	CL_0000182_hepatocyte[6.17]	CL_0000182_hepatocyte[6.17]	NA	NA	NA	NA	NA	NA	NA	NA	NA	NA	0	NA	NA
CATG00000018331.1	MSTRG.4620	NA	chr14:24740401..24740455,+	SS.MSTRG.4620.1	Newly-assembled	NA	__na	__na	NA	NA	NA	NA	NA	NA	NA	NA	NA	NA	0	NA	NA
CATG00000018331.1	MSTRG.4285	NA	chr14:24740401..24740455,+	ath.MSTRG.4285.2	Newly-assembled	NA	__na	__na	NA	NA	NA	NA	NA	NA	NA	NA	NA	NA	0	NA	NA
CATG00000018331.1	MSTRG.4285	NA	chr14:24740401..24740455,+	ath.MSTRG.4285.1	Newly-assembled	NA	__na	__na	NA	NA	NA	NA	NA	NA	NA	NA	NA	NA	0	NA	NA
CATG00000018331.1	MSTRG.4620	NA	chr14:24740401..24740455,+	SS.MSTRG.4620.2	Newly-assembled	NA	__na	__na	NA	NA	NA	NA	NA	NA	NA	NA	NA	NA	0	NA	NA
CATG00000018345.1	MSTRG.5451	NA	chr14:24912165..24912186,+	hSV.MSTRG.5451.2	Newly-assembled	NA	__na	__na	NA	NA	NA	NA	NA	NA	NA	NA	NA	NA	0	NA	NA
CATG00000018345.1	MSTRG.5451	NA	chr14:24912207..24912224,+	hSV.MSTRG.5451.1	Newly-assembled	NA	__na	__na	NA	NA	NA	NA	NA	NA	NA	NA	NA	NA	0	NA	NA
CATG00000018345.1	MSTRG.4630	NA	chr14:24912165..24912186,+	SS.MSTRG.4630.1	Newly-assembled	NA	__na	__na	NA	NA	NA	NA	NA	NA	NA	NA	NA	NA	0	NA	NA
CATG00000018907.1	MSTRG.1244	NA	chr1:153518205..153518238,+	hSV.MSTRG.1244.1	Newly-assembled	NA	CL_0000860_classical_monocyte[12.56]	CL_0000860_classical_monocyte[12.56],CL_0000767_basophil[9.13],CL_0002397_CD14_positive_CD16_positive_monocyte[7.52],CL_0000766_myeloid_leukocyte[6.95],CL_0000763_myeloid_cell[6.62],CL_0000576_monocyte[6.52],CL_0000234_phagocyte[6.31],UBERON_0002390_hematopoietic_system[5.36],UBERON_0002405_immune_system[5.01]	NA	NA	NA	NA	NA	NA	NA	NA	NA	NA	0	NA	NA
CATG00000022481.1	MSTRG.5132	NA	chr15:33131318..33131346,+	SS.MSTRG.5132.1	Newly-assembled	NA	CL_0002620_skin_fibroblast[21.48]	CL_0002620_skin_fibroblast[21.48],UBERON_0002097_skin_of_body[13.48],UBERON_0002416_integumental_system[12.05],CL_0000057_fibroblast[10.10],CL_0000515_skeletal_muscle_myoblast[8.53],CL_0002582_visceral_preadipocyte[8.36],CL_0002551_fibroblast_of_dermis[6.43],CL_0000569_cardiac_mesenchymal_cell[5.86],CL_0002579_omentum_preadipocyte[5.56],CL_0002539_aortic_smooth_muscle_cell[5.16],UBERON_0002067_de…	NA	NA	NA	NA	NA	5.16	NA	NA	NA	NA	1	5.16	ao_SMC_FANTenrich
CATG00000023005.1	MSTRG.5282	NA	chr15:51387150..51387168,+	SS.MSTRG.5282.1	Newly-assembled	NA	CL_0002600_smooth_muscle_cell_of_trachea[5.79]	CL_0002600_smooth_muscle_cell_of_trachea[5.79],CL_0000077_mesothelial_cell[5.49]	NA	NA	NA	NA	NA	NA	NA	NA	NA	NA	0	NA	NA
CATG00000025460.1	MSTRG.6381	NA	chr15:71587723..71587746,-	hSV.MSTRG.6381.1	Newly-assembled	NA	CL_0002552_fibroblast_of_gingiva[6.42]	CL_0002552_fibroblast_of_gingiva[6.42],CL_0002556_fibroblast_of_periodontium[5.54],UBERON_0001828_gingiva[5.36],UBERON_0003729_mouth_mucosa[5.15]	NA	NA	NA	NA	NA	NA	NA	NA	NA	NA	0	NA	NA
CATG00000025698.1	MSTRG.5099	NA	chr15:80842610..80842647,-	ath.MSTRG.5099.2	Newly-assembled	NA	CL_0000708_leptomeningeal_cell[17.64]	CL_0000708_leptomeningeal_cell[17.64],CL_0002547_fibroblast_of_the_aortic_adventitia[17.48],CL_0002579_omentum_preadipocyte[13.59],UBERON_0001178_visceral_peritoneum[8.89],CL_0000057_fibroblast[7.75],UBERON_0000060_anatomical_wall[7.37],CL_0000327_extracellular_matrix_secreting_cell[7.09],CL_0002590_smooth_muscle_cell_of_the_brain_vasculature[6.30],CL_0002556_fibroblast_of_periodontium[6.23],CL_0…	NA	NA	NA	NA	NA	NA	NA	NA	6.3	NA	1	6.3	bv_SMC_FANTenrich
CATG00000030217.1	MSTRG.7315	NA	chr16:86797638..86797653,-	hSV.MSTRG.7315.1	Newly-assembled	NA	UBERON_0000200_gyrus[17.28]	UBERON_0000200_gyrus[17.28],UBERON_0001872_parietal_lobe[15.61],UBERON_0000956_cerebral_cortex[15.21],UBERON_0001871_temporal_lobe[14.94],UBERON_0002702_middle_frontal_gyrus[13.85],UBERON_0001870_frontal_cortex[12.89],CL_0002620_skin_fibroblast[10.30]	NA	NA	NA	NA	NA	NA	NA	NA	NA	NA	0	NA	NA
CATG00000030853.1	MSTRG.6630	NA	chr17:17655777..17655804,+	SS.MSTRG.6630.1	Newly-assembled	NA	UBERON_0002370_thymus[7.75]	UBERON_0002370_thymus[7.75],CL_0000784_plasmacytoid_dendritic_cell[7.55]	NA	NA	NA	NA	NA	NA	NA	NA	NA	NA	0	NA	NA
CATG00000031446.1	MSTRG.6957	NA	chr17:41393263..41393278,+	SS.MSTRG.6957.1	Newly-assembled	NA	CL_0000988_hematopoietic_cell[12.51]	CL_0000988_hematopoietic_cell[12.51],CL_0000738_leukocyte[11.35],CL_0000234_phagocyte[10.26],CL_0000576_monocyte[10.00],CL_0000766_myeloid_leukocyte[9.68],CL_0002397_CD14_positive_CD16_positive_monocyte[9.46],CL_0000763_myeloid_cell[9.35],UBERON_0002390_hematopoietic_system[9.29],CL_0000623_natural_killer_cell[8.51],UBERON_0002193_hemolymphoid_system[8.43],UBERON_0002405_immune_system[8.40],CL_00…	NA	NA	NA	NA	NA	NA	NA	NA	NA	NA	0	NA	NA
CATG00000035142.1	MSTRG.8459	NA	chr18:11174068..11174093,+	hSV.MSTRG.8459.1	Newly-assembled	NA	CL_0000214_synovial_cell[16.41]	CL_0000214_synovial_cell[16.41],CL_0000153_GAG_secreting_cell[9.93],CL_0002561_outer_root_sheath_cell[8.55],CL_0002617_adipocyte_of_breast[7.12],UBERON_0000473_testis[6.35],CL_0000138_chondrocyte[5.38],CL_0002559_hair_follicle_cell[5.21]	NA	NA	NA	NA	NA	NA	NA	NA	NA	NA	0	NA	NA
CATG00000038469.1	ENSG00000278611.1	NA	chr19:9649366..9649404,+	ENST00000619671.1	GENCODE	CTC-543D15.8	UBERON_0001875_globus_pallidus[5.19]	UBERON_0001875_globus_pallidus[5.19],UBERON_0001876_amygdala[5.11]	NA	NA	NA	NA	NA	NA	NA	NA	NA	NA	0	NA	NA
CATG00000039146.1	ENSG00000283907.1	NA	chr19:36048838..36048884,+	ENST00000638356.1	GENCODE	LLNLF-96A1.1	UBERON_0001601_extra_ocular_muscle[8.01]	UBERON_0001601_extra_ocular_muscle[8.01]	NA	NA	NA	NA	NA	NA	NA	NA	NA	NA	0	NA	NA
CATG00000041529.1	ENSG00000283103.1	NA	chr19:58838239..58838311,-	SS.MSTRG.8688.2	GENCODE	LLNLR-245B6.1	__na	__na	NA	NA	NA	NA	NA	NA	NA	NA	NA	NA	0	NA	NA
CATG00000041529.1	ENSG00000283103.1	NA	chr19:58838239..58838311,-	ENST00000634676.1	GENCODE	LLNLR-245B6.1	__na	__na	NA	NA	NA	NA	NA	NA	NA	NA	NA	NA	0	NA	NA
CATG00000041529.1	ENSG00000283103.1	NA	chr19:58838239..58838311,-	ath.MSTRG.7960.2	GENCODE	LLNLR-245B6.1	__na	__na	NA	NA	NA	NA	NA	NA	NA	NA	NA	NA	0	NA	NA
CATG00000041529.1	ENSG00000283103.1	NA	chr19:58838239..58838311,-	hSV.MSTRG.9767.2	GENCODE	LLNLR-245B6.1	__na	__na	NA	NA	NA	NA	NA	NA	NA	NA	NA	NA	0	NA	NA
CATG00000044101.1	MSTRG.100	NA	chr1:3230344..3230374,-	SS.MSTRG.100.1	Newly-assembled	NA	UBERON_0006947_male_genital_duct[8.27]	UBERON_0006947_male_genital_duct[8.27],CL_0002583_subcutaneous_preadipocyte[6.53]	NA	NA	NA	NA	NA	NA	NA	NA	NA	NA	0	NA	NA
CATG00000044402.1	MSTRG.9336	NA	chr2:121480592..121480601,+	SS.MSTRG.9336.2	Newly-assembled	NA	CL_0002595_smooth_muscle_cell_of_the_subclavian_artery[32.04]	CL_0002595_smooth_muscle_cell_of_the_subclavian_artery[32.04],CL_0000569_cardiac_mesenchymal_cell[26.98],UBERON_0003513_trunk_blood_vessel[15.30],CL_0002494_cardiocyte[10.96],CL_0002583_subcutaneous_preadipocyte[10.61],CL_0002596_smooth_muscle_cell_of_the_carotid_artery[10.24],CL_0000134_mesenchymal_stem_cell[10.08],CL_0002617_adipocyte_of_breast[9.30],UBERON_0000948_heart[8.14],CL_0002582_viscer…	6.22	NA	10.24	NA	32.04	NA	NA	NA	NA	NA	3	32.04	Sub_SMC_FANTenrich
CATG00000044430.1	MSTRG.9348	NA	chr2:122660056..122660078,+	SS.MSTRG.9348.1	Newly-assembled	NA	UBERON_0000473_testis[52.33]	UBERON_0000473_testis[52.33],UBERON_0000991_gonad[36.91],UBERON_0001874_putamen[16.42],UBERON_0005382_dorsal_striatum[15.50],UBERON_0002435_striatum[14.52],UBERON_0001873_caudate_nucleus[12.13],UBERON_0002133_atrioventricular_valve[9.12],UBERON_0009663_telencephalic_nucleus[8.20],UBERON_0000946_cardial_valve[7.48],UBERON_0000454_cerebral_subcortex[7.42],UBERON_0002323_coelemic_cavity_lumen[7.40],…	NA	NA	NA	NA	NA	NA	NA	NA	NA	NA	0	NA	NA
CATG00000044430.1	MSTRG.9348	NA	chr2:122660056..122660078,+	SS.MSTRG.9348.2	Newly-assembled	NA	UBERON_0000473_testis[52.33]	UBERON_0000473_testis[52.33],UBERON_0000991_gonad[36.91],UBERON_0001874_putamen[16.42],UBERON_0005382_dorsal_striatum[15.50],UBERON_0002435_striatum[14.52],UBERON_0001873_caudate_nucleus[12.13],UBERON_0002133_atrioventricular_valve[9.12],UBERON_0009663_telencephalic_nucleus[8.20],UBERON_0000946_cardial_valve[7.48],UBERON_0000454_cerebral_subcortex[7.42],UBERON_0002323_coelemic_cavity_lumen[7.40],…	NA	NA	NA	NA	NA	NA	NA	NA	NA	NA	0	NA	NA
CATG00000045032.1	MSTRG.10662	NA	chr2:151352771..151352790,+	hSV.MSTRG.10662.1	Newly-assembled	NA	CL_0000569_cardiac_mesenchymal_cell[19.04]	CL_0000569_cardiac_mesenchymal_cell[19.04],CL_0002167_olfactory_epithelial_cell[14.23],UBERON_0003350_epithelium_of_mucosa[9.02],CL_0002586_retinal_pigment_epithelial_cell[6.65],CL_0002552_fibroblast_of_gingiva[5.96],UBERON_0002367_prostate_gland[5.53],CL_0002494_cardiocyte[5.52],CL_0002593_smooth_muscle_cell_of_the_internal_thoracic_artery[5.49]	NA	5.49	NA	NA	NA	NA	NA	NA	NA	NA	1	5.49	ITA_SMC_FANTenrich
CATG00000047119.1	ENSG00000280744.1	NA	chr2:235591306..235591328,+	ENST00000629370.1	GENCODE	LINC01173	CL_0002586_retinal_pigment_epithelial_cell[189.64]	CL_0002586_retinal_pigment_epithelial_cell[189.64],UBERON_0001781_layer_of_retina[148.64],UBERON_0000966_retina[118.75],UBERON_0007625_pigment_epithelium_of_eye[84.91],CL_0000047_neuronal_stem_cell[9.62]	NA	NA	NA	NA	NA	NA	NA	NA	NA	NA	0	NA	NA
CATG00000047346.1	MSTRG.11273	NA	chr2:242484746..242484794,+	hSV.MSTRG.11273.1	Newly-assembled	NA	CL_0000513_cardiac_muscle_myoblast[9.29]	CL_0000513_cardiac_muscle_myoblast[9.29],CL_1000398_endothelial_cell_of_hepatic_sinusoid[9.05],CL_1000280_smooth_muscle_cell_of_colon[8.62]	NA	NA	NA	NA	NA	NA	NA	NA	NA	NA	0	NA	NA
CATG00000050653.1	MSTRG.10762	NA	chr2:171112583..171112597,-	hSV.MSTRG.10762.1	Newly-assembled	NA	CL_0000077_mesothelial_cell[121.64]	CL_0000077_mesothelial_cell[121.64],CL_0002589_smooth_muscle_cell_of_the_brachiocephalic_vasculature[8.51]	NA	NA	NA	NA	NA	NA	NA	NA	NA	8.51	1	8.51	bc_SMC_FANTenrich
CATG00000051936.1	MSTRG.8996	NA	chr2:235198548..235198573,-	ath.MSTRG.8996.1	Newly-assembled	NA	CL_0000623_natural_killer_cell[58.64]	CL_0000623_natural_killer_cell[58.64],CL_0000542_lymphocyte[16.38],CL_0000738_leukocyte[14.67],CL_0000988_hematopoietic_cell[14.02],CL_0001014_CD1a_positive_Langerhans_cell[12.11],CL_0000789_alpha_beta_T_cell[10.25],CL_0000084_T_cell[9.99],CL_0000624_CD4_positive_alpha_beta_T_cell[9.77],CL_0000767_basophil[9.24],CL_0000893_thymocyte[6.52],CL_0000625_CD8_positive_alpha_beta_T_cell[6.31],CL_0000453…	NA	NA	NA	NA	NA	NA	NA	NA	NA	NA	0	NA	NA
CATG00000051936.1	MSTRG.11227	NA	chr2:235198548..235198573,-	hSV.MSTRG.11227.1	Newly-assembled	NA	CL_0000623_natural_killer_cell[58.64]	CL_0000623_natural_killer_cell[58.64],CL_0000542_lymphocyte[16.38],CL_0000738_leukocyte[14.67],CL_0000988_hematopoietic_cell[14.02],CL_0001014_CD1a_positive_Langerhans_cell[12.11],CL_0000789_alpha_beta_T_cell[10.25],CL_0000084_T_cell[9.99],CL_0000624_CD4_positive_alpha_beta_T_cell[9.77],CL_0000767_basophil[9.24],CL_0000893_thymocyte[6.52],CL_0000625_CD8_positive_alpha_beta_T_cell[6.31],CL_0000453…	NA	NA	NA	NA	NA	NA	NA	NA	NA	NA	0	NA	NA
CATG00000053497.1	MSTRG.10166	VSMClnc1	chr20:48184566..48184589,+	SS.MSTRG.10166.1	Newly-assembled	NA	CL_0002592_smooth_muscle_cell_of_the_coronary_artery[7.51]	CL_0002592_smooth_muscle_cell_of_the_coronary_artery[7.51],CL_0002589_smooth_muscle_cell_of_the_brachiocephalic_vasculature[6.76],CL_0002595_smooth_muscle_cell_of_the_subclavian_artery[6.37],CL_0000388_tendon_cell[6.23],UBERON_0003498_heart_blood_vessel[5.12],CL_0002579_omentum_preadipocyte[5.12],CL_0002593_smooth_muscle_cell_of_the_internal_thoracic_artery[5.03]	NA	5.03	NA	7.51	6.37	NA	NA	NA	NA	6.76	4	7.51	ca_SMC_FANTenrich
CATG00000053497.1	MSTRG.9326	VSMClnc1	chr20:48184566..48184589,+	ath.MSTRG.9326.1	Newly-assembled	NA	CL_0002592_smooth_muscle_cell_of_the_coronary_artery[7.51]	CL_0002592_smooth_muscle_cell_of_the_coronary_artery[7.51],CL_0002589_smooth_muscle_cell_of_the_brachiocephalic_vasculature[6.76],CL_0002595_smooth_muscle_cell_of_the_subclavian_artery[6.37],CL_0000388_tendon_cell[6.23],UBERON_0003498_heart_blood_vessel[5.12],CL_0002579_omentum_preadipocyte[5.12],CL_0002593_smooth_muscle_cell_of_the_internal_thoracic_artery[5.03]	NA	5.03	NA	7.51	6.37	NA	NA	NA	NA	6.76	4	7.51	ca_SMC_FANTenrich
CATG00000055499.1	ENSG00000278932.3	NA	chr21:10163852..10163891,+	ENST00000624162.1	GENCODE	bP-21264C1.2	UBERON_0001601_extra_ocular_muscle[10.89]	UBERON_0001601_extra_ocular_muscle[10.89],UBERON_0010133_neuroendocrine_gland[10.37],UBERON_0002421_hippocampal_formation[9.22],UBERON_0001894_diencephalon[7.12]	NA	NA	NA	NA	NA	NA	NA	NA	NA	NA	0	NA	NA
CATG00000055499.1	ENSG00000278932.3	NA	chr21:10163852..10163891,+	ENST00000623409.1	GENCODE	bP-21264C1.2	UBERON_0001601_extra_ocular_muscle[10.89]	UBERON_0001601_extra_ocular_muscle[10.89],UBERON_0010133_neuroendocrine_gland[10.37],UBERON_0002421_hippocampal_formation[9.22],UBERON_0001894_diencephalon[7.12]	NA	NA	NA	NA	NA	NA	NA	NA	NA	NA	0	NA	NA
CATG00000059666.1	MSTRG.10962	NA	chr3:30333969..30333984,+	SS.MSTRG.10962.1	Newly-assembled	NA	CL_0002139_endothelial_cell_of_vascular_tree[30.14]	CL_0002139_endothelial_cell_of_vascular_tree[30.14],CL_0002138_endothelial_cell_of_lymphatic_vessel[28.54],UBERON_0007798_vascular_system[26.55],CL_0000115_endothelial_cell[23.48],CL_0002545_thoracic_aorta_endothelial_cell[22.88],CL_0002544_aortic_endothelial_cell[22.37],UBERON_0001473_lymphatic_vessel[21.35],CL_1000413_endothelial_cell_of_artery[19.67],CL_0000213_lining_cell[18.57],CL_0000071_bl…	5.2	6.92	NA	NA	NA	8.55	NA	NA	NA	NA	3	8.55	ao_SMC_FANTenrich
CATG00000059716.1	MSTRG.10976	NA	chr3:32612434..32612470,+	SS.MSTRG.10976.1	Newly-assembled	NA	__na	__na	NA	NA	NA	NA	NA	NA	NA	NA	NA	NA	0	NA	NA
CATG00000060759.1	MSTRG.12826	NA	chr3:81265656..81265677,+	hSV.MSTRG.12826.1	Newly-assembled	NA	CL_0002539_aortic_smooth_muscle_cell[15.10]	CL_0002539_aortic_smooth_muscle_cell[15.10],UBERON_0001768_uvea[12.21],CL_0000067_ciliated_epithelial_cell[10.51],UBERON_0007625_pigment_epithelium_of_eye[10.26],CL_0000594_skeletal_muscle_satellite_cell[9.55],CL_0000359_vascular_associated_smooth_muscle_cell[8.63],UBERON_0001801_anterior_segment_of_eyeball[7.90],UBERON_0006876_vasculature_of_organ[7.56],CL_0002594_smooth_muscle_cell_of_the_umbil…	8.63	NA	NA	NA	NA	15.1	NA	7.38	NA	6.12	4	15.1	ao_SMC_FANTenrich
CATG00000061421.1	MSTRG.11376	NA	chr3:115509929..115509954,+	SS.MSTRG.11376.2	Newly-assembled	NA	CL_0000771_eosinophil[14.91]	CL_0000771_eosinophil[14.91],CL_0000569_cardiac_mesenchymal_cell[9.12],CL_0002605_astrocyte_of_the_cerebral_cortex[8.83],CL_0000540_neuron[8.81],CL_0000388_tendon_cell[8.33],CL_0000067_ciliated_epithelial_cell[6.18],CL_0002319_neural_cell[5.66],CL_0000127_astrocyte[5.40]	NA	NA	NA	NA	NA	NA	NA	NA	NA	NA	0	NA	NA
CATG00000061421.1	MSTRG.11376	NA	chr3:115509929..115509954,+	SS.MSTRG.11376.1	Newly-assembled	NA	CL_0000771_eosinophil[14.91]	CL_0000771_eosinophil[14.91],CL_0000569_cardiac_mesenchymal_cell[9.12],CL_0002605_astrocyte_of_the_cerebral_cortex[8.83],CL_0000540_neuron[8.81],CL_0000388_tendon_cell[8.33],CL_0000067_ciliated_epithelial_cell[6.18],CL_0002319_neural_cell[5.66],CL_0000127_astrocyte[5.40]	NA	NA	NA	NA	NA	NA	NA	NA	NA	NA	0	NA	NA
CATG00000061421.1	MSTRG.11376	NA	chr3:115509871..115509888,+	SS.MSTRG.11376.4	Newly-assembled	NA	CL_0000771_eosinophil[14.91]	CL_0000771_eosinophil[14.91],CL_0000569_cardiac_mesenchymal_cell[9.12],CL_0002605_astrocyte_of_the_cerebral_cortex[8.83],CL_0000540_neuron[8.81],CL_0000388_tendon_cell[8.33],CL_0000067_ciliated_epithelial_cell[6.18],CL_0002319_neural_cell[5.66],CL_0000127_astrocyte[5.40]	NA	NA	NA	NA	NA	NA	NA	NA	NA	NA	0	NA	NA
CATG00000061421.1	MSTRG.11376	NA	chr3:115509871..115509888,+	SS.MSTRG.11376.3	Newly-assembled	NA	CL_0000771_eosinophil[14.91]	CL_0000771_eosinophil[14.91],CL_0000569_cardiac_mesenchymal_cell[9.12],CL_0002605_astrocyte_of_the_cerebral_cortex[8.83],CL_0000540_neuron[8.81],CL_0000388_tendon_cell[8.33],CL_0000067_ciliated_epithelial_cell[6.18],CL_0002319_neural_cell[5.66],CL_0000127_astrocyte[5.40]	NA	NA	NA	NA	NA	NA	NA	NA	NA	NA	0	NA	NA
CATG00000061804.1	MSTRG.674	NA	chr1:68849935..68849943,-	SS.MSTRG.674.1	Newly-assembled	NA	UBERON_0001016_nervous_system[152.38]	UBERON_0001016_nervous_system[152.38],UBERON_0001896_medulla_oblongata[34.71],UBERON_0001873_caudate_nucleus[32.41],UBERON_0000955_brain[29.31],UBERON_0002298_brainstem[27.86],UBERON_0002240_spinal_cord[20.01],UBERON_0002148_locus_ceruleus[19.07],UBERON_0005382_dorsal_striatum[17.89],UBERON_0002308_nucleus_of_brain[16.74],UBERON_0002028_hindbrain[16.16],UBERON_0002435_striatum[15.86],UBERON_00009…	NA	NA	NA	NA	NA	NA	NA	NA	NA	NA	0	NA	NA
CATG00000061804.1	MSTRG.674	NA	chr1:68849935..68849943,-	SS.MSTRG.674.2	Newly-assembled	NA	UBERON_0001016_nervous_system[152.38]	UBERON_0001016_nervous_system[152.38],UBERON_0001896_medulla_oblongata[34.71],UBERON_0001873_caudate_nucleus[32.41],UBERON_0000955_brain[29.31],UBERON_0002298_brainstem[27.86],UBERON_0002240_spinal_cord[20.01],UBERON_0002148_locus_ceruleus[19.07],UBERON_0005382_dorsal_striatum[17.89],UBERON_0002308_nucleus_of_brain[16.74],UBERON_0002028_hindbrain[16.16],UBERON_0002435_striatum[15.86],UBERON_00009…	NA	NA	NA	NA	NA	NA	NA	NA	NA	NA	0	NA	NA
CATG00000061804.1	MSTRG.668	NA	chr1:68849935..68849943,-	ath.MSTRG.668.2	Newly-assembled	NA	UBERON_0001016_nervous_system[152.38]	UBERON_0001016_nervous_system[152.38],UBERON_0001896_medulla_oblongata[34.71],UBERON_0001873_caudate_nucleus[32.41],UBERON_0000955_brain[29.31],UBERON_0002298_brainstem[27.86],UBERON_0002240_spinal_cord[20.01],UBERON_0002148_locus_ceruleus[19.07],UBERON_0005382_dorsal_striatum[17.89],UBERON_0002308_nucleus_of_brain[16.74],UBERON_0002028_hindbrain[16.16],UBERON_0002435_striatum[15.86],UBERON_00009…	NA	NA	NA	NA	NA	NA	NA	NA	NA	NA	0	NA	NA
CATG00000062658.1	MSTRG.13297	NA	chr3:164168454..164168470,+	hSV.MSTRG.13297.1	Newly-assembled	NA	UBERON_0002046_thyroid_gland[24.51]	UBERON_0002046_thyroid_gland[24.51],CL_0002579_omentum_preadipocyte[17.08],CL_0002580_preadipocyte_of_the_breast[16.45],UBERON_0000007_pituitary_gland[13.84],UBERON_0001178_visceral_peritoneum[13.66],CL_0002617_adipocyte_of_breast[12.44],UBERON_0000310_breast[12.18],CL_0002615_adipocyte_of_omentum_tissue[9.04],CL_0002334_preadipocyte[8.50],UBERON_0000341_throat[6.50],UBERON_0002133_atrioventricul…	NA	NA	NA	NA	NA	NA	NA	NA	NA	NA	0	NA	NA
CATG00000062658.1	MSTRG.13297	NA	chr3:164168454..164168470,+	hSV.MSTRG.13297.2	Newly-assembled	NA	UBERON_0002046_thyroid_gland[24.51]	UBERON_0002046_thyroid_gland[24.51],CL_0002579_omentum_preadipocyte[17.08],CL_0002580_preadipocyte_of_the_breast[16.45],UBERON_0000007_pituitary_gland[13.84],UBERON_0001178_visceral_peritoneum[13.66],CL_0002617_adipocyte_of_breast[12.44],UBERON_0000310_breast[12.18],CL_0002615_adipocyte_of_omentum_tissue[9.04],CL_0002334_preadipocyte[8.50],UBERON_0000341_throat[6.50],UBERON_0002133_atrioventricul…	NA	NA	NA	NA	NA	NA	NA	NA	NA	NA	0	NA	NA
CATG00000062749.1	MSTRG.11619	NA	chr3:168959838..168959856,+	SS.MSTRG.11619.1	Newly-assembled	NA	CL_0002139_endothelial_cell_of_vascular_tree[20.13]	CL_0002139_endothelial_cell_of_vascular_tree[20.13],CL_0000115_endothelial_cell[20.06],CL_0002144_capillary_endothelial_cell[20.00],CL_0000071_blood_vessel_endothelial_cell[16.30],CL_0000213_lining_cell[16.02],CL_0002138_endothelial_cell_of_lymphatic_vessel[15.80],CL_0002078_meso_epithelial_cell[15.43],CL_0002618_endothelial_cell_of_umbilical_vein[14.53],UBERON_0007798_vascular_system[14.22],UBER…	NA	NA	NA	NA	6.92	NA	NA	NA	NA	NA	1	6.92	Sub_SMC_FANTenrich
CATG00000063103.1	ENSG00000272970.1	NA	chr3:184430020..184430055,+	hSV.MSTRG.13434.1	GENCODE	RP11-329B9.4	UBERON_0002771_middle_temporal_gyrus[11.36]	UBERON_0002771_middle_temporal_gyrus[11.36],CL_0002615_adipocyte_of_omentum_tissue[7.65],UBERON_0000200_gyrus[7.19],UBERON_0001871_temporal_lobe[6.29],UBERON_0001178_visceral_peritoneum[5.84]	NA	NA	NA	NA	NA	NA	NA	NA	NA	NA	0	NA	NA
CATG00000063734.1	MSTRG.12391	NA	chr3:11267590..11267617,-	hSV.MSTRG.12391.1	Newly-assembled	NA	CL_0000235_macrophage[7.96]	CL_0000235_macrophage[7.96],CL_0000576_monocyte[6.89],CL_0002545_thoracic_aorta_endothelial_cell[6.31],CL_0000234_phagocyte[6.13],CL_0000766_myeloid_leukocyte[5.55],CL_0002544_aortic_endothelial_cell[5.14],CL_0000763_myeloid_cell[5.06]	NA	NA	NA	NA	NA	NA	NA	NA	NA	NA	0	NA	NA
CATG00000063734.1	MSTRG.12391	NA	chr3:11267590..11267617,-	hSV.MSTRG.12391.2	Newly-assembled	NA	CL_0000235_macrophage[7.96]	CL_0000235_macrophage[7.96],CL_0000576_monocyte[6.89],CL_0002545_thoracic_aorta_endothelial_cell[6.31],CL_0000234_phagocyte[6.13],CL_0000766_myeloid_leukocyte[5.55],CL_0002544_aortic_endothelial_cell[5.14],CL_0000763_myeloid_cell[5.06]	NA	NA	NA	NA	NA	NA	NA	NA	NA	NA	0	NA	NA
CATG00000063734.1	MSTRG.10890	NA	chr3:11267590..11267617,-	SS.MSTRG.10890.1	Newly-assembled	NA	CL_0000235_macrophage[7.96]	CL_0000235_macrophage[7.96],CL_0000576_monocyte[6.89],CL_0002545_thoracic_aorta_endothelial_cell[6.31],CL_0000234_phagocyte[6.13],CL_0000766_myeloid_leukocyte[5.55],CL_0002544_aortic_endothelial_cell[5.14],CL_0000763_myeloid_cell[5.06]	NA	NA	NA	NA	NA	NA	NA	NA	NA	NA	0	NA	NA
CATG00000063734.1	MSTRG.9977	NA	chr3:11267590..11267617,-	ath.MSTRG.9977.3	Newly-assembled	NA	CL_0000235_macrophage[7.96]	CL_0000235_macrophage[7.96],CL_0000576_monocyte[6.89],CL_0002545_thoracic_aorta_endothelial_cell[6.31],CL_0000234_phagocyte[6.13],CL_0000766_myeloid_leukocyte[5.55],CL_0002544_aortic_endothelial_cell[5.14],CL_0000763_myeloid_cell[5.06]	NA	NA	NA	NA	NA	NA	NA	NA	NA	NA	0	NA	NA
CATG00000063734.1	MSTRG.9977	NA	chr3:11267590..11267617,-	ath.MSTRG.9977.1	Newly-assembled	NA	CL_0000235_macrophage[7.96]	CL_0000235_macrophage[7.96],CL_0000576_monocyte[6.89],CL_0002545_thoracic_aorta_endothelial_cell[6.31],CL_0000234_phagocyte[6.13],CL_0000766_myeloid_leukocyte[5.55],CL_0002544_aortic_endothelial_cell[5.14],CL_0000763_myeloid_cell[5.06]	NA	NA	NA	NA	NA	NA	NA	NA	NA	NA	0	NA	NA
CATG00000064929.1	MSTRG.10292	NA	chr3:64448399..64448410,-	ath.MSTRG.10292.1	Newly-assembled	NA	CL_0002552_fibroblast_of_gingiva[11.87]	CL_0002552_fibroblast_of_gingiva[11.87],UBERON_0001828_gingiva[9.63],UBERON_0003729_mouth_mucosa[9.05],UBERON_0000344_mucosa[8.09],UBERON_0000995_uterus[7.32],CL_0000077_mesothelial_cell[6.68],UBERON_0000165_mouth[6.16],UBERON_0000166_oral_opening[6.13],CL_0002224_lens_epithelial_cell[5.93],UBERON_0000473_testis[5.66],CL_0002556_fibroblast_of_periodontium[5.29]	NA	NA	NA	NA	NA	NA	NA	NA	NA	NA	0	NA	NA
CATG00000065360.1	MSTRG.12873	NA	chr3:99508318..99508344,-	hSV.MSTRG.12873.1	Newly-assembled	NA	UBERON_0002771_middle_temporal_gyrus[11.16]	UBERON_0002771_middle_temporal_gyrus[11.16],UBERON_0000200_gyrus[5.66]	NA	NA	NA	NA	NA	NA	NA	NA	NA	NA	0	NA	NA
CATG00000066419.1	MSTRG.815	NA	chr1:92035468..92035485,-	hSV.MSTRG.815.1	Newly-assembled	NA	CL_0002623_acinar_cell_of_salivary_gland[14.81]	CL_0002623_acinar_cell_of_salivary_gland[14.81],UBERON_0002133_atrioventricular_valve[11.69],UBERON_0000305_amnion[9.57],CL_0000388_tendon_cell[9.47],UBERON_0004871_somatic_layer_of_lateral_plate_mesoderm[8.83],UBERON_0000946_cardial_valve[8.83],CL_0000154_protein_secreting_cell[7.96],UBERON_0004151_cardiac_chamber[7.69],UBERON_0000158_membranous_layer[5.99],UBERON_0001556_lower_urinary_tract[5.6…	NA	NA	NA	NA	NA	NA	NA	NA	NA	NA	0	NA	NA
CATG00000066419.1	MSTRG.815	NA	chr1:92035468..92035485,-	hSV.MSTRG.815.2	Newly-assembled	NA	CL_0002623_acinar_cell_of_salivary_gland[14.81]	CL_0002623_acinar_cell_of_salivary_gland[14.81],UBERON_0002133_atrioventricular_valve[11.69],UBERON_0000305_amnion[9.57],CL_0000388_tendon_cell[9.47],UBERON_0004871_somatic_layer_of_lateral_plate_mesoderm[8.83],UBERON_0000946_cardial_valve[8.83],CL_0000154_protein_secreting_cell[7.96],UBERON_0004151_cardiac_chamber[7.69],UBERON_0000158_membranous_layer[5.99],UBERON_0001556_lower_urinary_tract[5.6…	NA	NA	NA	NA	NA	NA	NA	NA	NA	NA	0	NA	NA
CATG00000066957.1	MSTRG.10667	NA	chr3:177508140..177508151,-	ath.MSTRG.10667.2	Newly-assembled	NA	CL_0002541_chorionic_membrane_mesenchymal_stem_cell[21.33]	CL_0002541_chorionic_membrane_mesenchymal_stem_cell[21.33],UBERON_0002046_thyroid_gland[14.04],UBERON_0000158_membranous_layer[13.06],UBERON_0000473_testis[13.02],UBERON_0000305_amnion[12.32],UBERON_0003124_chorion[11.12],CL_0002167_olfactory_epithelial_cell[8.60],CL_0000047_neuronal_stem_cell[7.47]	NA	NA	NA	NA	NA	NA	NA	NA	NA	NA	0	NA	NA
CATG00000066957.1	MSTRG.10667	NA	chr3:177508140..177508151,-	ath.MSTRG.10667.1	Newly-assembled	NA	CL_0002541_chorionic_membrane_mesenchymal_stem_cell[21.33]	CL_0002541_chorionic_membrane_mesenchymal_stem_cell[21.33],UBERON_0002046_thyroid_gland[14.04],UBERON_0000158_membranous_layer[13.06],UBERON_0000473_testis[13.02],UBERON_0000305_amnion[12.32],UBERON_0003124_chorion[11.12],CL_0002167_olfactory_epithelial_cell[8.60],CL_0000047_neuronal_stem_cell[7.47]	NA	NA	NA	NA	NA	NA	NA	NA	NA	NA	0	NA	NA
CATG00000071023.1	MSTRG.11342	NA	chr4:174430774..174430814,+	ath.MSTRG.11342.1	Newly-assembled	NA	CL_0002554_fibroblast_of_lymphatic_vessel[8.48]	CL_0002554_fibroblast_of_lymphatic_vessel[8.48],CL_0002536_epithelial_cell_of_amnion[6.95],CL_0002577_placental_epithelial_cell[6.46],UBERON_0000305_amnion[5.79],CL_0002570_mesenchymal_stem_cell_of_adipose[5.28],CL_0002583_subcutaneous_preadipocyte[5.22],UBERON_0004871_somatic_layer_of_lateral_plate_mesoderm[5.20],CL_0002537_amnion_mesenchymal_stem_cell[5.16],UBERON_0001987_placenta[5.06],CL_0000…	NA	NA	NA	NA	NA	NA	NA	NA	NA	NA	0	NA	NA
CATG00000071023.1	MSTRG.12367	NA	chr4:174430774..174430814,+	SS.MSTRG.12367.1	Newly-assembled	NA	CL_0002554_fibroblast_of_lymphatic_vessel[8.48]	CL_0002554_fibroblast_of_lymphatic_vessel[8.48],CL_0002536_epithelial_cell_of_amnion[6.95],CL_0002577_placental_epithelial_cell[6.46],UBERON_0000305_amnion[5.79],CL_0002570_mesenchymal_stem_cell_of_adipose[5.28],CL_0002583_subcutaneous_preadipocyte[5.22],UBERON_0004871_somatic_layer_of_lateral_plate_mesoderm[5.20],CL_0002537_amnion_mesenchymal_stem_cell[5.16],UBERON_0001987_placenta[5.06],CL_0000…	NA	NA	NA	NA	NA	NA	NA	NA	NA	NA	0	NA	NA
CATG00000071872.1	MSTRG.10880	NA	chr4:14291371..14291399,-	ath.MSTRG.10880.1	Newly-assembled	NA	CL_0002547_fibroblast_of_the_aortic_adventitia[25.44]	CL_0002547_fibroblast_of_the_aortic_adventitia[25.44],CL_0002327_mammary_gland_epithelial_cell[17.18],CL_0000708_leptomeningeal_cell[14.55],CL_0002592_smooth_muscle_cell_of_the_coronary_artery[13.51],CL_0002589_smooth_muscle_cell_of_the_brachiocephalic_vasculature[12.21],UBERON_0000076_external_ectoderm[10.83],UBERON_0003498_heart_blood_vessel[9.65],UBERON_0004573_systemic_artery[9.19],CL_0000312…	7.61	NA	NA	13.51	NA	NA	NA	NA	NA	12.21	3	13.51	ca_SMC_FANTenrich
CATG00000071872.1	MSTRG.11879	NA	chr4:14291371..14291399,-	SS.MSTRG.11879.2	Newly-assembled	NA	CL_0002547_fibroblast_of_the_aortic_adventitia[25.44]	CL_0002547_fibroblast_of_the_aortic_adventitia[25.44],CL_0002327_mammary_gland_epithelial_cell[17.18],CL_0000708_leptomeningeal_cell[14.55],CL_0002592_smooth_muscle_cell_of_the_coronary_artery[13.51],CL_0002589_smooth_muscle_cell_of_the_brachiocephalic_vasculature[12.21],UBERON_0000076_external_ectoderm[10.83],UBERON_0003498_heart_blood_vessel[9.65],UBERON_0004573_systemic_artery[9.19],CL_0000312…	7.61	NA	NA	13.51	NA	NA	NA	NA	NA	12.21	3	13.51	ca_SMC_FANTenrich
CATG00000071872.1	MSTRG.11879	NA	chr4:14291371..14291399,-	SS.MSTRG.11879.1	Newly-assembled	NA	CL_0002547_fibroblast_of_the_aortic_adventitia[25.44]	CL_0002547_fibroblast_of_the_aortic_adventitia[25.44],CL_0002327_mammary_gland_epithelial_cell[17.18],CL_0000708_leptomeningeal_cell[14.55],CL_0002592_smooth_muscle_cell_of_the_coronary_artery[13.51],CL_0002589_smooth_muscle_cell_of_the_brachiocephalic_vasculature[12.21],UBERON_0000076_external_ectoderm[10.83],UBERON_0003498_heart_blood_vessel[9.65],UBERON_0004573_systemic_artery[9.19],CL_0000312…	7.61	NA	NA	13.51	NA	NA	NA	NA	NA	12.21	3	13.51	ca_SMC_FANTenrich
CATG00000071872.1	MSTRG.10880	NA	chr4:14291371..14291399,-	ath.MSTRG.10880.2	Newly-assembled	NA	CL_0002547_fibroblast_of_the_aortic_adventitia[25.44]	CL_0002547_fibroblast_of_the_aortic_adventitia[25.44],CL_0002327_mammary_gland_epithelial_cell[17.18],CL_0000708_leptomeningeal_cell[14.55],CL_0002592_smooth_muscle_cell_of_the_coronary_artery[13.51],CL_0002589_smooth_muscle_cell_of_the_brachiocephalic_vasculature[12.21],UBERON_0000076_external_ectoderm[10.83],UBERON_0003498_heart_blood_vessel[9.65],UBERON_0004573_systemic_artery[9.19],CL_0000312…	7.61	NA	NA	13.51	NA	NA	NA	NA	NA	12.21	3	13.51	ca_SMC_FANTenrich
CATG00000072615.1	MSTRG.12000	NA	chr4:56814168..56814203,-	SS.MSTRG.12000.1	Newly-assembled	NA	CL_0002138_endothelial_cell_of_lymphatic_vessel[15.51]	CL_0002138_endothelial_cell_of_lymphatic_vessel[15.51],UBERON_0001473_lymphatic_vessel[11.65],CL_0000236_B_cell[11.33],CL_0002139_endothelial_cell_of_vascular_tree[9.64],CL_0002144_capillary_endothelial_cell[8.97],CL_0000115_endothelial_cell[7.90],CL_0002545_thoracic_aorta_endothelial_cell[6.76],UBERON_0002465_lymphoid_system[6.71],CL_0000213_lining_cell[6.30],CL_0000071_blood_vessel_endothelial_…	NA	NA	NA	NA	NA	NA	NA	NA	NA	NA	0	NA	NA
CATG00000072794.1	MSTRG.12046	VSMClnc6	chr4:74586784..74586789,-	SS.MSTRG.12046.1	Newly-assembled	NA	CL_0002593_smooth_muscle_cell_of_the_internal_thoracic_artery[41.09]	CL_0002593_smooth_muscle_cell_of_the_internal_thoracic_artery[41.09],CL_0002596_smooth_muscle_cell_of_the_carotid_artery[32.14],CL_0002144_capillary_endothelial_cell[24.99],UBERON_0004573_systemic_artery[17.44],CL_0000359_vascular_associated_smooth_muscle_cell[17.01],UBERON_0003513_trunk_blood_vessel[14.92],UBERON_0001637_artery[13.51],UBERON_0001981_blood_vessel[13.46],CL_0000192_smooth_muscle_c…	17.01	41.09	32.14	NA	5.83	11.38	NA	NA	NA	6.69	6	41.09	ITA_SMC_FANTenrich
CATG00000072794.1	MSTRG.13896	VSMClnc6	chr4:74586784..74586789,-	hSV.MSTRG.13896.1	Newly-assembled	NA	CL_0002593_smooth_muscle_cell_of_the_internal_thoracic_artery[41.09]	CL_0002593_smooth_muscle_cell_of_the_internal_thoracic_artery[41.09],CL_0002596_smooth_muscle_cell_of_the_carotid_artery[32.14],CL_0002144_capillary_endothelial_cell[24.99],UBERON_0004573_systemic_artery[17.44],CL_0000359_vascular_associated_smooth_muscle_cell[17.01],UBERON_0003513_trunk_blood_vessel[14.92],UBERON_0001637_artery[13.51],UBERON_0001981_blood_vessel[13.46],CL_0000192_smooth_muscle_c…	17.01	41.09	32.14	NA	5.83	11.38	NA	NA	NA	6.69	6	41.09	ITA_SMC_FANTenrich
CATG00000073475.1	MSTRG.14124	NA	chr4:114355420..114355432,-	hSV.MSTRG.14124.1	Newly-assembled	NA	CL_0002547_fibroblast_of_the_aortic_adventitia[23.17]	CL_0002547_fibroblast_of_the_aortic_adventitia[23.17],CL_0000569_cardiac_mesenchymal_cell[12.30],CL_0000515_skeletal_muscle_myoblast[5.96],CL_0002494_cardiocyte[5.78],UBERON_0007844_cartilage_element[5.69],CL_0000138_chondrocyte[5.64],CL_0002540_mesenchymal_stem_cell_of_the_bone_marrow[5.14],CL_0002602_annulus_pulposus_cell[5.04]	NA	NA	NA	NA	NA	NA	NA	NA	NA	NA	0	NA	NA
CATG00000073509.1	MSTRG.14130	VSMClnc2	chr4:115286059..115286076,-	hSV.MSTRG.14130.1	Newly-assembled	NA	CL_0002167_olfactory_epithelial_cell[12.35]	CL_0002167_olfactory_epithelial_cell[12.35],UBERON_0000982_skeletal_joint[9.76],CL_0002537_amnion_mesenchymal_stem_cell[8.79],UBERON_0004225_respiratory_system_smooth_muscle[7.35],UBERON_0000305_amnion[6.59],UBERON_0001135_smooth_muscle_tissue[6.46],CL_0002539_aortic_smooth_muscle_cell[6.35],CL_0000327_extracellular_matrix_secreting_cell[6.25],UBERON_0004871_somatic_layer_of_lateral_plate_mesoder…	NA	NA	NA	NA	NA	6.35	NA	NA	5.36	NA	2	6.35	ao_SMC_FANTenrich
CATG00000073509.1	MSTRG.14130	VSMClnc2	chr4:115286059..115286076,-	hSV.MSTRG.14130.2	Newly-assembled	NA	CL_0002167_olfactory_epithelial_cell[12.35]	CL_0002167_olfactory_epithelial_cell[12.35],UBERON_0000982_skeletal_joint[9.76],CL_0002537_amnion_mesenchymal_stem_cell[8.79],UBERON_0004225_respiratory_system_smooth_muscle[7.35],UBERON_0000305_amnion[6.59],UBERON_0001135_smooth_muscle_tissue[6.46],CL_0002539_aortic_smooth_muscle_cell[6.35],CL_0000327_extracellular_matrix_secreting_cell[6.25],UBERON_0004871_somatic_layer_of_lateral_plate_mesoder…	NA	NA	NA	NA	NA	6.35	NA	NA	5.36	NA	2	6.35	ao_SMC_FANTenrich
CATG00000073563.1	ENSG00000283050.1	NA	chr4:120375755..120375790,-	ENST00000635323.1	GENCODE	GTF2IP12	UBERON_0000122_neuron_projection_bundle[7.56]	UBERON_0000122_neuron_projection_bundle[7.56],UBERON_0000473_testis[6.73]	NA	NA	NA	NA	NA	NA	NA	NA	NA	NA	0	NA	NA
CATG00000074857.1	ENSG00000227733.9	NA	chr1:147727276..147727284,-	ENST00000628063.2	GENCODE	RP4-565E6.1	UBERON_0001016_nervous_system[12.80]	UBERON_0001016_nervous_system[12.80],UBERON_0000122_neuron_projection_bundle[12.38],UBERON_0001905_pineal_body[11.36],UBERON_0000955_brain[11.24],UBERON_0002038_substantia_nigra[9.76],UBERON_0001890_forebrain[9.68],UBERON_0010133_neuroendocrine_gland[8.65],UBERON_0001893_telencephalon[8.11],UBERON_0003528_brain_gray_matter[7.81],UBERON_0001894_diencephalon[6.85],UBERON_0009663_telencephalic_nucle…	NA	NA	NA	NA	NA	NA	NA	NA	NA	NA	0	NA	NA
CATG00000074857.1	ENSG00000227733.9	NA	chr1:147719007..147719042,-	ENST00000611617.5	GENCODE	RP4-565E6.1	UBERON_0001016_nervous_system[12.80]	UBERON_0001016_nervous_system[12.80],UBERON_0000122_neuron_projection_bundle[12.38],UBERON_0001905_pineal_body[11.36],UBERON_0000955_brain[11.24],UBERON_0002038_substantia_nigra[9.76],UBERON_0001890_forebrain[9.68],UBERON_0010133_neuroendocrine_gland[8.65],UBERON_0001893_telencephalon[8.11],UBERON_0003528_brain_gray_matter[7.81],UBERON_0001894_diencephalon[6.85],UBERON_0009663_telencephalic_nucle…	NA	NA	NA	NA	NA	NA	NA	NA	NA	NA	0	NA	NA
CATG00000075893.1	MSTRG.14683	NA	chr5:55419944..55419964,+	hSV.MSTRG.14683.1	Newly-assembled	NA	UBERON_0000178_blood[26.79]	UBERON_0000178_blood[26.79],CL_0000771_eosinophil[16.18],CL_0002618_endothelial_cell_of_umbilical_vein[9.29],CL_0000094_granulocyte[6.51],CL_0000513_cardiac_muscle_myoblast[6.31],UBERON_0002066_umbilical_vein[5.72],CL_0000775_neutrophil[5.56],CL_0002543_vein_endothelial_cell[5.53],CL_0000077_mesothelial_cell[5.31]	NA	NA	NA	NA	NA	NA	NA	NA	NA	NA	0	NA	NA
CATG00000076629.1	ENSG00000281357.2	NA	chr5:90676158..90676228,+	SS.MSTRG.12762.5	GENCODE	ARRDC3-AS1	CL_0000771_eosinophil[6.83]	CL_0000771_eosinophil[6.83]	NA	NA	NA	NA	NA	NA	NA	NA	NA	NA	0	NA	NA
CATG00000077543.1	MSTRG.15096	NA	chr5:131440386..131440426,+	hSV.MSTRG.15096.1	Newly-assembled	NA	CL_0000097_mast_cell[116.04]	CL_0000097_mast_cell[116.04],CL_0000860_classical_monocyte[6.06]	NA	NA	NA	NA	NA	NA	NA	NA	NA	NA	0	NA	NA
CATG00000079465.1	ENSG00000250697.1	NA	chr5:33369989..33369990,-	SS.MSTRG.12493.4	GENCODE	CTD-2066L21.3	__na	__na	NA	NA	NA	NA	NA	NA	NA	NA	NA	NA	0	NA	NA
CATG00000079465.1	ENSG00000250697.1	NA	chr5:33369989..33369990,-	SS.MSTRG.12493.6	GENCODE	CTD-2066L21.3	__na	__na	NA	NA	NA	NA	NA	NA	NA	NA	NA	NA	0	NA	NA
CATG00000079760.1	MSTRG.14665	NA	chr5:52786654..52786665,-	hSV.MSTRG.14665.1	Newly-assembled	NA	CL_0000188_cell_of_skeletal_muscle[15.26]	CL_0000188_cell_of_skeletal_muscle[15.26],CL_0002617_adipocyte_of_breast[6.78]	NA	NA	NA	NA	NA	NA	NA	NA	NA	NA	0	NA	NA
CATG00000079996.1	ENSG00000249279.5	NA	chr5:60600512..60600563,-	hSV.MSTRG.14711.2	GENCODE	LINC02057	CL_0002582_visceral_preadipocyte[11.84]	CL_0002582_visceral_preadipocyte[11.84],CL_0002166_epithelial_cell_of_Malassez[9.87],CL_0002547_fibroblast_of_the_aortic_adventitia[9.09],CL_0002593_smooth_muscle_cell_of_the_internal_thoracic_artery[8.39],CL_0000569_cardiac_mesenchymal_cell[7.92],CL_0002539_aortic_smooth_muscle_cell[6.89],UBERON_0003350_epithelium_of_mucosa[6.88],UBERON_0000947_aorta[5.79],UBERON_0010323_cranial_skeletal_system[…	5.13	8.39	NA	NA	NA	6.89	5.53	NA	NA	NA	4	8.39	ITA_SMC_FANTenrich
CATG00000083589.1	MSTRG.12416	NA	chr6:32862494..32862577,+	ath.MSTRG.12416.2	Newly-assembled	NA	CL_0000236_B_cell[6.31]	CL_0000236_B_cell[6.31]	NA	NA	NA	NA	NA	NA	NA	NA	NA	NA	0	NA	NA
CATG00000083589.1	MSTRG.12416	NA	chr6:32862494..32862577,+	ath.MSTRG.12416.1	Newly-assembled	NA	CL_0000236_B_cell[6.31]	CL_0000236_B_cell[6.31]	NA	NA	NA	NA	NA	NA	NA	NA	NA	NA	0	NA	NA
CATG00000084208.1	MSTRG.16049	NA	chr6:58287807..58287837,+	hSV.MSTRG.16049.1	Newly-assembled	NA	UBERON_0001601_extra_ocular_muscle[14.78]	UBERON_0001601_extra_ocular_muscle[14.78],UBERON_0000122_neuron_projection_bundle[14.19],UBERON_0001896_medulla_oblongata[9.51],UBERON_0000473_testis[8.82],UBERON_0002298_brainstem[8.69],UBERON_0002148_locus_ceruleus[8.62],UBERON_0000966_retina[7.88],UBERON_0000988_pons[7.33],UBERON_0001016_nervous_system[7.25],UBERON_0000991_gonad[6.25],UBERON_0002308_nucleus_of_brain[6.25],UBERON_0001876_amygda…	NA	NA	NA	NA	NA	NA	NA	NA	NA	NA	0	NA	NA
CATG00000087948.1	MSTRG.12322	NA	chr6:28864104..28864117,-	ath.MSTRG.12322.1	Newly-assembled	NA	CL_0000893_thymocyte[6.03]	CL_0000893_thymocyte[6.03],CL_0000624_CD4_positive_alpha_beta_T_cell[5.72],CL_0000789_alpha_beta_T_cell[5.55],CL_0000738_leukocyte[5.42],CL_0000084_T_cell[5.39],CL_0000988_hematopoietic_cell[5.38],CL_0000542_lymphocyte[5.22]	NA	NA	NA	NA	NA	NA	NA	NA	NA	NA	0	NA	NA
CATG00000088696.1	MSTRG.13683	VSMClnc3	chr6:57127802..57127808,-	SS.MSTRG.13683.1	Newly-assembled	NA	CL_0002589_smooth_muscle_cell_of_the_brachiocephalic_vasculature[16.16]	CL_0002589_smooth_muscle_cell_of_the_brachiocephalic_vasculature[16.16],CL_0002556_fibroblast_of_periodontium[7.70],CL_0000214_synovial_cell[7.21],CL_0002540_mesenchymal_stem_cell_of_the_bone_marrow[7.00],CL_0002595_smooth_muscle_cell_of_the_subclavian_artery[6.97],CL_0002596_smooth_muscle_cell_of_the_carotid_artery[6.76],CL_0002092_bone_marrow_cell[6.11],CL_0002594_smooth_muscle_cell_of_the_umbi…	NA	NA	6.76	NA	6.97	NA	NA	6.11	NA	16.16	4	16.16	bc_SMC_FANTenrich
CATG00000088696.1	MSTRG.16043	VSMClnc3	chr6:57127802..57127808,-	hSV.MSTRG.16043.1	Newly-assembled	NA	CL_0002589_smooth_muscle_cell_of_the_brachiocephalic_vasculature[16.16]	CL_0002589_smooth_muscle_cell_of_the_brachiocephalic_vasculature[16.16],CL_0002556_fibroblast_of_periodontium[7.70],CL_0000214_synovial_cell[7.21],CL_0002540_mesenchymal_stem_cell_of_the_bone_marrow[7.00],CL_0002595_smooth_muscle_cell_of_the_subclavian_artery[6.97],CL_0002596_smooth_muscle_cell_of_the_carotid_artery[6.76],CL_0002092_bone_marrow_cell[6.11],CL_0002594_smooth_muscle_cell_of_the_umbi…	NA	NA	6.76	NA	6.97	NA	NA	6.11	NA	16.16	4	16.16	bc_SMC_FANTenrich
CATG00000089018.1	MSTRG.13735	NA	chr6:81258450..81258471,-	SS.MSTRG.13735.1	Newly-assembled	NA	CL_0002561_outer_root_sheath_cell[15.51]	CL_0002561_outer_root_sheath_cell[15.51],UBERON_0004225_respiratory_system_smooth_muscle[10.53],CL_0002620_skin_fibroblast[10.05],UBERON_0001135_smooth_muscle_tissue[9.07],CL_0002539_aortic_smooth_muscle_cell[7.78],UBERON_0002097_skin_of_body[7.74],CL_0002559_hair_follicle_cell[7.36],CL_0002582_visceral_preadipocyte[6.62],UBERON_0002416_integumental_system[6.48],CL_0002547_fibroblast_of_the_aorti…	NA	NA	NA	NA	NA	7.78	NA	NA	NA	NA	1	7.78	ao_SMC_FANTenrich
CATG00000089639.1	ENSG00000223811.1	NA	chr6:113697568..113697589,-	hSV.MSTRG.16317.1	GENCODE	RP11-437J19.1	CL_0000388_tendon_cell[10.42]	CL_0000388_tendon_cell[10.42],CL_0000057_fibroblast[9.80],CL_0002556_fibroblast_of_periodontium[9.46],CL_0002620_skin_fibroblast[8.99],CL_0002552_fibroblast_of_gingiva[8.49],CL_0002583_subcutaneous_preadipocyte[7.67],CL_0002167_olfactory_epithelial_cell[7.39],UBERON_0001828_gingiva[7.16],UBERON_0003729_mouth_mucosa[6.73],UBERON_0010323_cranial_skeletal_system[6.20],UBERON_0000344_mucosa[6.03],UBE…	NA	NA	NA	NA	NA	NA	NA	NA	NA	NA	0	NA	NA
CATG00000093705.1	MSTRG.17416	NA	chr7:121090011..121090047,+	hSV.MSTRG.17416.1	Newly-assembled	NA	CL_0002579_omentum_preadipocyte[87.94]	CL_0002579_omentum_preadipocyte[87.94],UBERON_0001178_visceral_peritoneum[57.66],CL_0000569_cardiac_mesenchymal_cell[38.50],CL_0002334_preadipocyte[28.20],CL_0002580_preadipocyte_of_the_breast[12.12],UBERON_0000310_breast[6.21]	NA	NA	NA	NA	NA	NA	NA	NA	NA	NA	0	NA	NA
CATG00000094184.1	MSTRG.14759	NA	chr7:138720583..138720618,+	SS.MSTRG.14759.1	Newly-assembled	NA	__na	__na	NA	NA	NA	NA	NA	NA	NA	NA	NA	NA	0	NA	NA
CATG00000094184.1	MSTRG.14759	NA	chr7:138720920..138720966,+	SS.MSTRG.14759.2	Newly-assembled	NA	__na	__na	NA	NA	NA	NA	NA	NA	NA	NA	NA	NA	0	NA	NA
CATG00000095695.1	MSTRG.14252	NA	chr7:39642067..39642093,-	SS.MSTRG.14252.1	Newly-assembled	NA	CL_0000077_mesothelial_cell[42.21]	CL_0000077_mesothelial_cell[42.21],CL_0002166_epithelial_cell_of_Malassez[37.57],CL_0000569_cardiac_mesenchymal_cell[18.23],UBERON_0003350_epithelium_of_mucosa[17.88],CL_0002539_aortic_smooth_muscle_cell[10.18],CL_0002589_smooth_muscle_cell_of_the_brachiocephalic_vasculature[9.40],UBERON_0004573_systemic_artery[6.58],UBERON_0000947_aorta[6.24],CL_0000359_vascular_associated_smooth_muscle_cell[6.2…	6.22	NA	5.29	NA	NA	10.18	NA	NA	NA	9.4	4	10.18	ao_SMC_FANTenrich
CATG00000095695.1	MSTRG.14252	NA	chr7:39642067..39642093,-	SS.MSTRG.14252.2	Newly-assembled	NA	CL_0000077_mesothelial_cell[42.21]	CL_0000077_mesothelial_cell[42.21],CL_0002166_epithelial_cell_of_Malassez[37.57],CL_0000569_cardiac_mesenchymal_cell[18.23],UBERON_0003350_epithelium_of_mucosa[17.88],CL_0002539_aortic_smooth_muscle_cell[10.18],CL_0002589_smooth_muscle_cell_of_the_brachiocephalic_vasculature[9.40],UBERON_0004573_systemic_artery[6.58],UBERON_0000947_aorta[6.24],CL_0000359_vascular_associated_smooth_muscle_cell[6.2…	6.22	NA	5.29	NA	NA	10.18	NA	NA	NA	9.4	4	10.18	ao_SMC_FANTenrich
CATG00000096898.1	MSTRG.17388	NA	chr7:114950518..114950530,-	hSV.MSTRG.17388.1	Newly-assembled	NA	CL_0000569_cardiac_mesenchymal_cell[61.67]	CL_0000569_cardiac_mesenchymal_cell[61.67]	NA	NA	NA	NA	NA	NA	NA	NA	NA	NA	0	NA	NA
CATG00000098483.1	ENSG00000247134.6	NA	chr8:32785476..32785507,+	ath.MSTRG.13824.1	GENCODE	RP11-11N9.4	CL_0002322_embryonic_stem_cell[5.43]	CL_0002322_embryonic_stem_cell[5.43]	NA	NA	NA	NA	NA	NA	NA	NA	NA	NA	0	NA	NA
CATG00000098840.1	MSTRG.1663	NA	chr1:234858988..234859002,-	SS.MSTRG.1663.1	Newly-assembled	NA	UBERON_0002037_cerebellum[15.61]	UBERON_0002037_cerebellum[15.61],UBERON_0001895_metencephalon[11.04],UBERON_0002028_hindbrain[10.17],UBERON_0001016_nervous_system[7.44],UBERON_0002240_spinal_cord[6.92],UBERON_0000955_brain[6.79],UBERON_0000007_pituitary_gland[6.38],UBERON_0010133_neuroendocrine_gland[6.09],UBERON_0010225_thalamic_complex[5.91],UBERON_0001894_diencephalon[5.84],UBERON_0001896_medulla_oblongata[5.61],UBERON_00019…	NA	NA	NA	NA	NA	NA	NA	NA	NA	NA	0	NA	NA
CATG00000099945.1	MSTRG.15239	NA	chr8:99479017..99479048,+	SS.MSTRG.15239.1	Newly-assembled	NA	CL_0002552_fibroblast_of_gingiva[25.67]	CL_0002552_fibroblast_of_gingiva[25.67],UBERON_0001828_gingiva[21.10],UBERON_0003729_mouth_mucosa[19.83],UBERON_0000344_mucosa[17.69],CL_0000057_fibroblast[14.35],CL_0002547_fibroblast_of_the_aortic_adventitia[13.27],CL_0002167_olfactory_epithelial_cell[7.69],CL_0002582_visceral_preadipocyte[7.51]	NA	NA	NA	NA	NA	NA	NA	NA	NA	NA	0	NA	NA
CATG00000100867.1	MSTRG.18306	NA	chr8:129335371..129335388,+	hSV.MSTRG.18306.1	Newly-assembled	NA	CL_0002621_gingival_epithelial_cell[19.02]	CL_0002621_gingival_epithelial_cell[19.02],CL_0002547_fibroblast_of_the_aortic_adventitia[17.24],CL_0002166_epithelial_cell_of_Malassez[16.76],UBERON_0003350_epithelium_of_mucosa[12.81],CL_0000077_mesothelial_cell[11.85],UBERON_0001821_sebaceous_gland[10.68],CL_0002589_smooth_muscle_cell_of_the_brachiocephalic_vasculature[9.74],CL_0002592_smooth_muscle_cell_of_the_coronary_artery[9.46],UBERON_000…	NA	NA	NA	9.46	NA	NA	NA	NA	NA	9.74	2	9.74	bc_SMC_FANTenrich
CATG00000100867.1	MSTRG.14151	NA	chr8:129335371..129335388,+	ath.MSTRG.14151.1	Newly-assembled	NA	CL_0002621_gingival_epithelial_cell[19.02]	CL_0002621_gingival_epithelial_cell[19.02],CL_0002547_fibroblast_of_the_aortic_adventitia[17.24],CL_0002166_epithelial_cell_of_Malassez[16.76],UBERON_0003350_epithelium_of_mucosa[12.81],CL_0000077_mesothelial_cell[11.85],UBERON_0001821_sebaceous_gland[10.68],CL_0002589_smooth_muscle_cell_of_the_brachiocephalic_vasculature[9.74],CL_0002592_smooth_muscle_cell_of_the_coronary_artery[9.46],UBERON_000…	NA	NA	NA	9.46	NA	NA	NA	NA	NA	9.74	2	9.74	bc_SMC_FANTenrich
CATG00000102288.1	MSTRG.17873	NA	chr8:40273499..40273504,-	hSV.MSTRG.17873.1	Newly-assembled	NA	CL_0002580_preadipocyte_of_the_breast[23.95]	CL_0002580_preadipocyte_of_the_breast[23.95],CL_0002579_omentum_preadipocyte[21.52],UBERON_0000310_breast[14.42],CL_0002334_preadipocyte[12.31]	NA	NA	NA	NA	NA	NA	NA	NA	NA	NA	0	NA	NA
CATG00000103397.1	MSTRG.1994	NA	chr10:3985125..3985162,+	hSV.MSTRG.1994.1	Newly-assembled	NA	CL_0000097_mast_cell[47.88]	CL_0000097_mast_cell[47.88],UBERON_0000305_amnion[18.39],UBERON_0004871_somatic_layer_of_lateral_plate_mesoderm[16.07],CL_0000151_secretory_cell[14.97],UBERON_0000158_membranous_layer[11.05],CL_0000731_urothelial_cell[8.23],CL_0000623_natural_killer_cell[8.23],CL_0000625_CD8_positive_alpha_beta_T_cell[5.86]	NA	NA	NA	NA	NA	NA	NA	NA	NA	NA	0	NA	NA
CATG00000103780.1	MSTRG.14106	NA	chr8:119905454..119905469,-	ath.MSTRG.14106.2	Newly-assembled	NA	UBERON_0001601_extra_ocular_muscle[26.39]	UBERON_0001601_extra_ocular_muscle[26.39],UBERON_0001905_pineal_body[16.97]	NA	NA	NA	NA	NA	NA	NA	NA	NA	NA	0	NA	NA
CATG00000104479.1	MSTRG.15430	NA	chr8:146052590..146052608,-	SS.MSTRG.15430.1	Newly-assembled	NA	CL_0000771_eosinophil[9.06]	CL_0000771_eosinophil[9.06]	NA	NA	NA	NA	NA	NA	NA	NA	NA	NA	0	NA	NA
CATG00000105517.1	MSTRG.15662	NA	chr9:73216356..73216367,+	SS.MSTRG.15662.2	Newly-assembled	NA	CL_0000623_natural_killer_cell[5.88]	CL_0000623_natural_killer_cell[5.88]	NA	NA	NA	NA	NA	NA	NA	NA	NA	NA	0	NA	NA
CATG00000105517.1	MSTRG.15662	NA	chr9:73216326..73216336,+	SS.MSTRG.15662.1	Newly-assembled	NA	CL_0000623_natural_killer_cell[5.88]	CL_0000623_natural_killer_cell[5.88]	NA	NA	NA	NA	NA	NA	NA	NA	NA	NA	0	NA	NA
CATG00000106133.1	MSTRG.15724	NA	chr9:93950405..93950456,+	SS.MSTRG.15724.1	Newly-assembled	NA	CL_0002397_CD14_positive_CD16_positive_monocyte[15.36]	CL_0002397_CD14_positive_CD16_positive_monocyte[15.36],CL_0000049_common_myeloid_progenitor[11.73],CL_0000860_classical_monocyte[10.23],CL_0000842_mononuclear_cell[7.96],CL_0000767_basophil[6.60],CL_0000766_myeloid_leukocyte[5.33],CL_0000576_monocyte[5.28]	NA	NA	NA	NA	NA	NA	NA	NA	NA	NA	0	NA	NA
CATG00000106837.1	MSTRG.19034	NA	chr9:118358874..118358932,+	hSV.MSTRG.19034.1	Newly-assembled	NA	CL_0000594_skeletal_muscle_satellite_cell[12.94]	CL_0000594_skeletal_muscle_satellite_cell[12.94],CL_0002561_outer_root_sheath_cell[10.26],CL_0000188_cell_of_skeletal_muscle[7.51],CL_0000569_cardiac_mesenchymal_cell[6.38],CL_0002559_hair_follicle_cell[5.83]	NA	NA	NA	NA	NA	NA	NA	NA	NA	NA	0	NA	NA
CATG00000106837.1	MSTRG.19034	NA	chr9:118358874..118358932,+	hSV.MSTRG.19034.2	Newly-assembled	NA	CL_0000594_skeletal_muscle_satellite_cell[12.94]	CL_0000594_skeletal_muscle_satellite_cell[12.94],CL_0002561_outer_root_sheath_cell[10.26],CL_0000188_cell_of_skeletal_muscle[7.51],CL_0000569_cardiac_mesenchymal_cell[6.38],CL_0002559_hair_follicle_cell[5.83]	NA	NA	NA	NA	NA	NA	NA	NA	NA	NA	0	NA	NA
CATG00000108290.1	MSTRG.18623	VSMClnc4	chr9:35492185..35492193,-	hSV.MSTRG.18623.1	Newly-assembled	NA	CL_0000077_mesothelial_cell[12.87]	CL_0000077_mesothelial_cell[12.87],CL_0002579_omentum_preadipocyte[11.46],CL_0002617_adipocyte_of_breast[10.81],CL_0000515_skeletal_muscle_myoblast[8.92],UBERON_0001178_visceral_peritoneum[8.04],CL_0000513_cardiac_muscle_myoblast[6.70],CL_0000214_synovial_cell[6.07],UBERON_0000310_breast[6.07],CL_0002596_smooth_muscle_cell_of_the_carotid_artery[5.99],UBERON_0005406_perirenal_fat[5.89],CL_0002334_…	NA	NA	5.99	NA	NA	NA	NA	NA	NA	NA	1	5.99	Carotid_SMC_FANTenrich
CATG00000108369.1	ENSG00000278175.3	NA	chr9:41955058..41955102,-	SS.MSTRG.15625.1	GENCODE	GLIDR	UBERON_0000007_pituitary_gland[8.74]	UBERON_0000007_pituitary_gland[8.74],UBERON_0010133_neuroendocrine_gland[6.46],UBERON_0000122_neuron_projection_bundle[5.38],UBERON_0001894_diencephalon[5.02]	NA	NA	NA	NA	NA	NA	NA	NA	NA	NA	0	NA	NA
CATG00000108408.1	MSTRG.18691	NA	chr9:70646486..70646498,-	hSV.MSTRG.18691.1	Newly-assembled	NA	UBERON_0000007_pituitary_gland[7.66]	UBERON_0000007_pituitary_gland[7.66]	NA	NA	NA	NA	NA	NA	NA	NA	NA	NA	0	NA	NA
CATG00000108408.1	MSTRG.14415	NA	chr9:70646486..70646498,-	ath.MSTRG.14415.1	Newly-assembled	NA	UBERON_0000007_pituitary_gland[7.66]	UBERON_0000007_pituitary_gland[7.66]	NA	NA	NA	NA	NA	NA	NA	NA	NA	NA	0	NA	NA
CATG00000108559.1	MSTRG.18761	NA	chr9:75192153..75192181,-	hSV.MSTRG.18761.1	Newly-assembled	NA	UBERON_0002240_spinal_cord[11.74]	UBERON_0002240_spinal_cord[11.74],UBERON_0001896_medulla_oblongata[11.42],UBERON_0006947_male_genital_duct[8.50],UBERON_0002298_brainstem[7.95],CL_0000136_fat_cell[6.47],UBERON_0003135_male_reproductive_organ[6.17],UBERON_0002148_locus_ceruleus[5.46],CL_0000214_synovial_cell[5.42]	NA	NA	NA	NA	NA	NA	NA	NA	NA	NA	0	NA	NA
CATG00000110122.1	MSTRG.19227	NA	chr9:139221755..139221798,-	hSV.MSTRG.19227.1	Newly-assembled	NA	CL_0002567_light_melanocyte[19.50]	CL_0002567_light_melanocyte[19.50],CL_1000487_smooth_muscle_cell_of_prostate[8.29]	NA	NA	NA	NA	NA	NA	NA	NA	NA	NA	0	NA	NA
CATG00000110945.1	MSTRG.16208	NA	chrX:39646241..39646254,+	SS.MSTRG.16208.2	Newly-assembled	NA	CL_0002167_olfactory_epithelial_cell[6.50]	CL_0002167_olfactory_epithelial_cell[6.50],CL_0002539_aortic_smooth_muscle_cell[5.72]	NA	NA	NA	NA	NA	5.72	NA	NA	NA	NA	1	5.72	ao_SMC_FANTenrich
CATG00000112015.1	ENSG00000281091.2	NA	chrX:102659702..102659742,+	ENST00000629535.2	GENCODE	RP13-349O20.2	UBERON_0002771_middle_temporal_gyrus[15.80]	UBERON_0002771_middle_temporal_gyrus[15.80],UBERON_0000007_pituitary_gland[9.69],UBERON_0001874_putamen[9.02],UBERON_0000200_gyrus[8.16],UBERON_0010133_neuroendocrine_gland[8.09],UBERON_0001871_temporal_lobe[7.97],UBERON_0002435_striatum[7.68],UBERON_0005382_dorsal_striatum[7.25],UBERON_0001905_pineal_body[6.07],UBERON_0001890_forebrain[5.99],UBERON_0001894_diencephalon[5.49],UBERON_0000955_brain…	NA	NA	NA	NA	NA	NA	NA	NA	NA	NA	0	NA	NA
CATG00000112015.1	ENSG00000281091.2	NA	chrX:102659702..102659742,+	hSV.MSTRG.19676.1	GENCODE	RP13-349O20.2	UBERON_0002771_middle_temporal_gyrus[15.80]	UBERON_0002771_middle_temporal_gyrus[15.80],UBERON_0000007_pituitary_gland[9.69],UBERON_0001874_putamen[9.02],UBERON_0000200_gyrus[8.16],UBERON_0010133_neuroendocrine_gland[8.09],UBERON_0001871_temporal_lobe[7.97],UBERON_0002435_striatum[7.68],UBERON_0005382_dorsal_striatum[7.25],UBERON_0001905_pineal_body[6.07],UBERON_0001890_forebrain[5.99],UBERON_0001894_diencephalon[5.49],UBERON_0000955_brain…	NA	NA	NA	NA	NA	NA	NA	NA	NA	NA	0	NA	NA
CATG00000112015.1	ENSG00000281091.2	NA	chrX:102659702..102659742,+	ENST00000628546.1	GENCODE	RP13-349O20.2	UBERON_0002771_middle_temporal_gyrus[15.80]	UBERON_0002771_middle_temporal_gyrus[15.80],UBERON_0000007_pituitary_gland[9.69],UBERON_0001874_putamen[9.02],UBERON_0000200_gyrus[8.16],UBERON_0010133_neuroendocrine_gland[8.09],UBERON_0001871_temporal_lobe[7.97],UBERON_0002435_striatum[7.68],UBERON_0005382_dorsal_striatum[7.25],UBERON_0001905_pineal_body[6.07],UBERON_0001890_forebrain[5.99],UBERON_0001894_diencephalon[5.49],UBERON_0000955_brain…	NA	NA	NA	NA	NA	NA	NA	NA	NA	NA	0	NA	NA
CATG00000113021.1	MSTRG.19304	NA	chrX:8472595..8472610,-	hSV.MSTRG.19304.1	Newly-assembled	NA	CL_0000077_mesothelial_cell[123.12]	CL_0000077_mesothelial_cell[123.12],CL_0002594_smooth_muscle_cell_of_the_umbilical_artery[8.58]	NA	NA	NA	NA	NA	NA	NA	8.58	NA	NA	1	8.58	ua_SMC_FANTenrich
CATG00000114825.1	MSTRG.19953	VSMClnc5	chrY:7302437..7302467,+	hSV.MSTRG.19953.2	Newly-assembled	NA	CL_0002596_smooth_muscle_cell_of_the_carotid_artery[13.86]	CL_0002596_smooth_muscle_cell_of_the_carotid_artery[13.86],CL_0002539_aortic_smooth_muscle_cell[10.97],CL_0002622_prostate_stromal_cell[10.05],CL_1000487_smooth_muscle_cell_of_prostate[8.13],CL_0000513_cardiac_muscle_myoblast[7.49],UBERON_0004573_systemic_artery[7.14],CL_0000569_cardiac_mesenchymal_cell[7.11],CL_0000359_vascular_associated_smooth_muscle_cell[7.03],CL_0002494_cardiocyte[6.98],CL_0…	7.03	5.27	13.86	NA	NA	10.97	NA	NA	NA	NA	4	13.86	Carotid_SMC_FANTenrich
CATG00000114825.1	MSTRG.15402	VSMClnc5	chrY:7302437..7302467,+	ath.MSTRG.15402.1	Newly-assembled	NA	CL_0002596_smooth_muscle_cell_of_the_carotid_artery[13.86]	CL_0002596_smooth_muscle_cell_of_the_carotid_artery[13.86],CL_0002539_aortic_smooth_muscle_cell[10.97],CL_0002622_prostate_stromal_cell[10.05],CL_1000487_smooth_muscle_cell_of_prostate[8.13],CL_0000513_cardiac_muscle_myoblast[7.49],UBERON_0004573_systemic_artery[7.14],CL_0000569_cardiac_mesenchymal_cell[7.11],CL_0000359_vascular_associated_smooth_muscle_cell[7.03],CL_0002494_cardiocyte[6.98],CL_0…	7.03	5.27	13.86	NA	NA	10.97	NA	NA	NA	NA	4	13.86	Carotid_SMC_FANTenrich
CATG00000114825.1	MSTRG.19953	VSMClnc5	chrY:7302437..7302467,+	hSV.MSTRG.19953.1	Newly-assembled	NA	CL_0002596_smooth_muscle_cell_of_the_carotid_artery[13.86]	CL_0002596_smooth_muscle_cell_of_the_carotid_artery[13.86],CL_0002539_aortic_smooth_muscle_cell[10.97],CL_0002622_prostate_stromal_cell[10.05],CL_1000487_smooth_muscle_cell_of_prostate[8.13],CL_0000513_cardiac_muscle_myoblast[7.49],UBERON_0004573_systemic_artery[7.14],CL_0000569_cardiac_mesenchymal_cell[7.11],CL_0000359_vascular_associated_smooth_muscle_cell[7.03],CL_0002494_cardiocyte[6.98],CL_0…	7.03	5.27	13.86	NA	NA	10.97	NA	NA	NA	NA	4	13.86	Carotid_SMC_FANTenrich
CATG00000116586.1	MSTRG.2307	NA	chr10:120300679..120300687,+	SS.MSTRG.2307.1	Newly-assembled	NA	CL_0000575_corneal_epithelial_cell[150.73]	CL_0000575_corneal_epithelial_cell[150.73]	NA	NA	NA	NA	NA	NA	NA	NA	NA	NA	0	NA	NA
CATG00000116828.1	MSTRG.489	NA	chr1:41898864..41898890,+	ath.MSTRG.489.2	Newly-assembled	NA	UBERON_0002240_spinal_cord[23.88]	UBERON_0002240_spinal_cord[23.88],CL_0002603_astrocyte_of_the_cerebellum[16.49],CL_0002586_retinal_pigment_epithelial_cell[13.11],UBERON_0002148_locus_ceruleus[13.09],UBERON_0000966_retina[12.56],UBERON_0000988_pons[12.33],UBERON_0002298_brainstem[12.10],UBERON_0001781_layer_of_retina[11.79],UBERON_0002028_hindbrain[10.79],UBERON_0007625_pigment_epithelium_of_eye[10.39],UBERON_0001896_medulla_obl…	NA	NA	NA	NA	NA	NA	NA	NA	NA	NA	0	NA	NA
CATG00000116828.1	MSTRG.489	NA	chr1:41898864..41898890,+	ath.MSTRG.489.1	Newly-assembled	NA	UBERON_0002240_spinal_cord[23.88]	UBERON_0002240_spinal_cord[23.88],CL_0002603_astrocyte_of_the_cerebellum[16.49],CL_0002586_retinal_pigment_epithelial_cell[13.11],UBERON_0002148_locus_ceruleus[13.09],UBERON_0000966_retina[12.56],UBERON_0000988_pons[12.33],UBERON_0002298_brainstem[12.10],UBERON_0001781_layer_of_retina[11.79],UBERON_0002028_hindbrain[10.79],UBERON_0007625_pigment_epithelium_of_eye[10.39],UBERON_0001896_medulla_obl…	NA	NA	NA	NA	NA	NA	NA	NA	NA	NA	0	NA	NA
CATG00000118017.1	MSTRG.1912	NA	chr10:48601574..48601591,-	SS.MSTRG.1912.1	Newly-assembled	NA	CL_0002580_preadipocyte_of_the_breast[17.17]	CL_0002580_preadipocyte_of_the_breast[17.17],CL_0002579_omentum_preadipocyte[15.84],CL_0002334_preadipocyte[14.35],CL_0002583_subcutaneous_preadipocyte[12.48],CL_0002548_fibroblast_of_cardiac_tissue[9.98],CL_0002582_visceral_preadipocyte[9.41],UBERON_0001178_visceral_peritoneum[9.05],UBERON_0000310_breast[8.65],CL_0002603_astrocyte_of_the_cerebellum[7.64],CL_0002494_cardiocyte[7.60],UBERON_000349…	NA	NA	NA	NA	6.64	NA	NA	NA	NA	NA	1	6.64	Sub_SMC_FANTenrich
CATG00000118017.1	MSTRG.1912	NA	chr10:48601574..48601591,-	SS.MSTRG.1912.2	Newly-assembled	NA	CL_0002580_preadipocyte_of_the_breast[17.17]	CL_0002580_preadipocyte_of_the_breast[17.17],CL_0002579_omentum_preadipocyte[15.84],CL_0002334_preadipocyte[14.35],CL_0002583_subcutaneous_preadipocyte[12.48],CL_0002548_fibroblast_of_cardiac_tissue[9.98],CL_0002582_visceral_preadipocyte[9.41],UBERON_0001178_visceral_peritoneum[9.05],UBERON_0000310_breast[8.65],CL_0002603_astrocyte_of_the_cerebellum[7.64],CL_0002494_cardiocyte[7.60],UBERON_000349…	NA	NA	NA	NA	6.64	NA	NA	NA	NA	NA	1	6.64	Sub_SMC_FANTenrich
ENSG00000088298.8	ENSG00000126005.16	NA	chr20:33865891..33865939,-	ENST00000435366.2	GENCODE	MMP24-AS1	__na	__na	NA	NA	NA	NA	NA	NA	NA	NA	NA	NA	0	NA	NA
ENSG00000088298.8	ENSG00000126005.16	NA	chr20:33865891..33865939,-	ENST00000424358.1	GENCODE	MMP24-AS1	__na	__na	NA	NA	NA	NA	NA	NA	NA	NA	NA	NA	0	NA	NA
ENSG00000100181.17	ENSG00000100181.22	NA	chr22:17082732..17082775,+	ENST00000426585.5	GENCODE	TPTEP1	CL_0000049_common_myeloid_progenitor[12.20]	CL_0000049_common_myeloid_progenitor[12.20],UBERON_0000122_neuron_projection_bundle[9.54],UBERON_0002038_substantia_nigra[8.30],CL_0000837_hematopoietic_multipotent_progenitor_cell[5.52],UBERON_0001829_major_salivary_gland[5.09],CL_0002396_CD14_low_CD16_positive_monocyte[5.00]	NA	NA	NA	NA	NA	NA	NA	NA	NA	NA	0	NA	NA
ENSG00000102935.7	MSTRG.6087	NA	chr16:49733031..49733072,-	SS.MSTRG.6087.2	Newly-assembled	NA	UBERON_0002771_middle_temporal_gyrus[19.32]	UBERON_0002771_middle_temporal_gyrus[19.32],UBERON_0001905_pineal_body[17.15],UBERON_0002038_substantia_nigra[12.92],UBERON_0001871_temporal_lobe[9.89],UBERON_0010133_neuroendocrine_gland[9.32],UBERON_0000200_gyrus[8.77],CL_0002603_astrocyte_of_the_cerebellum[8.30],UBERON_0001016_nervous_system[7.05],UBERON_0000955_brain[6.91],UBERON_0001894_diencephalon[6.44],UBERON_0002037_cerebellum[6.19],UBER…	NA	NA	NA	NA	NA	NA	NA	NA	NA	NA	0	NA	NA
ENSG00000102935.7	MSTRG.6087	NA	chr16:49733031..49733072,-	SS.MSTRG.6087.1	Newly-assembled	NA	UBERON_0002771_middle_temporal_gyrus[19.32]	UBERON_0002771_middle_temporal_gyrus[19.32],UBERON_0001905_pineal_body[17.15],UBERON_0002038_substantia_nigra[12.92],UBERON_0001871_temporal_lobe[9.89],UBERON_0010133_neuroendocrine_gland[9.32],UBERON_0000200_gyrus[8.77],CL_0002603_astrocyte_of_the_cerebellum[8.30],UBERON_0001016_nervous_system[7.05],UBERON_0000955_brain[6.91],UBERON_0001894_diencephalon[6.44],UBERON_0002037_cerebellum[6.19],UBER…	NA	NA	NA	NA	NA	NA	NA	NA	NA	NA	0	NA	NA
ENSG00000104427.7	MSTRG.18046	NA	chr8:79716699..79716716,+	hSV.MSTRG.18046.1	Newly-assembled	NA	__na	__na	NA	NA	NA	NA	NA	NA	NA	NA	NA	NA	0	NA	NA
ENSG00000105829.7	MSTRG.17180	NA	chr7:94021495..94021516,-	hSV.MSTRG.17180.1	Newly-assembled	NA	__na	__na	NA	NA	NA	NA	NA	NA	NA	NA	NA	NA	0	NA	NA
ENSG00000105889.10	ENSG00000179428.2	NA	chr7:22767228..22767258,-	ENST00000325042.2	GENCODE	AC073072.5	CL_0002618_endothelial_cell_of_umbilical_vein[7.06]	CL_0002618_endothelial_cell_of_umbilical_vein[7.06],CL_0000236_B_cell[6.88],CL_0000453_Langerhans_cell[6.31],CL_0002556_fibroblast_of_periodontium[5.34]	NA	NA	NA	NA	NA	NA	NA	NA	NA	NA	0	NA	NA
ENSG00000120708.12	MSTRG.12914	NA	chr5:135329160..135329178,+	SS.MSTRG.12914.1	Newly-assembled	NA	CL_0002580_preadipocyte_of_the_breast[8.05]	CL_0002580_preadipocyte_of_the_breast[8.05],CL_0002579_omentum_preadipocyte[7.67],CL_0000138_chondrocyte[6.81],CL_0000153_GAG_secreting_cell[6.80],CL_0000214_synovial_cell[6.28],CL_0002603_astrocyte_of_the_cerebellum[6.01],UBERON_0001178_visceral_peritoneum[5.40],CL_0002334_preadipocyte[5.23],CL_0000327_extracellular_matrix_secreting_cell[5.08]	NA	NA	NA	NA	NA	NA	NA	NA	NA	NA	0	NA	NA
ENSG00000123080.6	MSTRG.584	NA	chr1:51443245..51443280,+	SS.MSTRG.584.1	Newly-assembled	NA	CL_0000558_reticulocyte[11.96]	CL_0000558_reticulocyte[11.96],CL_0000136_fat_cell[8.99]	NA	NA	NA	NA	NA	NA	NA	NA	NA	NA	0	NA	NA
ENSG00000126005.11	ENSG00000126005.16	NA	chr20:33865891..33865939,-	ENST00000435366.2	GENCODE	MMP24-AS1	__na	__na	NA	NA	NA	NA	NA	NA	NA	NA	NA	NA	0	NA	NA
ENSG00000126005.11	ENSG00000126005.16	NA	chr20:33865891..33865939,-	ENST00000424358.1	GENCODE	MMP24-AS1	__na	__na	NA	NA	NA	NA	NA	NA	NA	NA	NA	NA	0	NA	NA
ENSG00000126861.4	ENSG00000126861.4	NA	chr17:29624272..29624319,-	ENST00000247271.4	GENCODE	OMG	UBERON_0001016_nervous_system[31.85]	UBERON_0001016_nervous_system[31.85],UBERON_0000955_brain[26.21],UBERON_0001890_forebrain[19.13],UBERON_0001893_telencephalon[17.06],UBERON_0003528_brain_gray_matter[16.62],UBERON_0002038_substantia_nigra[15.12],UBERON_0002771_middle_temporal_gyrus[15.11],UBERON_0000200_gyrus[12.26],UBERON_0001870_frontal_cortex[11.42],UBERON_0009663_telencephalic_nucleus[11.39],UBERON_0000454_cerebral_subcortex[…	NA	NA	NA	NA	NA	NA	NA	NA	NA	NA	0	NA	NA
ENSG00000126861.4	ENSG00000126861.4	NA	chr17:29600648..29600662,-	ENST00000584094.1	GENCODE	OMG	UBERON_0001016_nervous_system[31.85]	UBERON_0001016_nervous_system[31.85],UBERON_0000955_brain[26.21],UBERON_0001890_forebrain[19.13],UBERON_0001893_telencephalon[17.06],UBERON_0003528_brain_gray_matter[16.62],UBERON_0002038_substantia_nigra[15.12],UBERON_0002771_middle_temporal_gyrus[15.11],UBERON_0000200_gyrus[12.26],UBERON_0001870_frontal_cortex[11.42],UBERON_0009663_telencephalic_nucleus[11.39],UBERON_0000454_cerebral_subcortex[…	NA	NA	NA	NA	NA	NA	NA	NA	NA	NA	0	NA	NA
ENSG00000137309.15	ENSG00000225339.3	NA	chr6:34216336..34216363,+	ath.MSTRG.12449.2	GENCODE	RP11-513I15.6	CL_1000615_kidney_cortex_tubule_cell[5.19]	CL_1000615_kidney_cortex_tubule_cell[5.19]	NA	NA	NA	NA	NA	NA	NA	NA	NA	NA	0	NA	NA
ENSG00000137309.15	ENSG00000225339.3	NA	chr6:34216336..34216363,+	SS.MSTRG.13541.1	GENCODE	RP11-513I15.6	CL_1000615_kidney_cortex_tubule_cell[5.19]	CL_1000615_kidney_cortex_tubule_cell[5.19]	NA	NA	NA	NA	NA	NA	NA	NA	NA	NA	0	NA	NA
ENSG00000137309.15	ENSG00000225339.3	NA	chr6:34216336..34216363,+	ENST00000586726.2	GENCODE	RP11-513I15.6	CL_1000615_kidney_cortex_tubule_cell[5.19]	CL_1000615_kidney_cortex_tubule_cell[5.19]	NA	NA	NA	NA	NA	NA	NA	NA	NA	NA	0	NA	NA
ENSG00000137309.15	ENSG00000225339.3	NA	chr6:34216336..34216363,+	SS.MSTRG.13541.4	GENCODE	RP11-513I15.6	CL_1000615_kidney_cortex_tubule_cell[5.19]	CL_1000615_kidney_cortex_tubule_cell[5.19]	NA	NA	NA	NA	NA	NA	NA	NA	NA	NA	0	NA	NA
ENSG00000137309.15	ENSG00000225339.3	NA	chr6:34216336..34216363,+	hSV.MSTRG.15870.1	GENCODE	RP11-513I15.6	CL_1000615_kidney_cortex_tubule_cell[5.19]	CL_1000615_kidney_cortex_tubule_cell[5.19]	NA	NA	NA	NA	NA	NA	NA	NA	NA	NA	0	NA	NA
ENSG00000137309.15	ENSG00000225339.3	NA	chr6:34216336..34216363,+	ENST00000593917.2	GENCODE	RP11-513I15.6	CL_1000615_kidney_cortex_tubule_cell[5.19]	CL_1000615_kidney_cortex_tubule_cell[5.19]	NA	NA	NA	NA	NA	NA	NA	NA	NA	NA	0	NA	NA
ENSG00000138311.11	MSTRG.2292	NA	chr10:64003214..64003251,+	hSV.MSTRG.2292.2	Newly-assembled	NA	UBERON_0002771_middle_temporal_gyrus[14.68]	UBERON_0002771_middle_temporal_gyrus[14.68],UBERON_0000200_gyrus[13.09],UBERON_0000956_cerebral_cortex[10.12],UBERON_0001893_telencephalon[10.04],UBERON_0001870_frontal_cortex[9.86],UBERON_0001890_forebrain[9.62],UBERON_0001871_temporal_lobe[9.17],UBERON_0003528_brain_gray_matter[8.98],UBERON_0000955_brain[8.66],UBERON_0002702_middle_frontal_gyrus[8.64],UBERON_0002021_occipital_lobe[8.20],UBERON_…	NA	NA	NA	NA	NA	NA	NA	NA	NA	NA	0	NA	NA
ENSG00000138821.8	ENSG00000248161.5	NA	chr4:103352400..103352433,-	ENST00000502883.5	GENCODE	RP11-499E18.1	CL_0000077_mesothelial_cell[9.46]	CL_0000077_mesothelial_cell[9.46],UBERON_0001829_major_salivary_gland[7.90],CL_0000860_classical_monocyte[6.96]	NA	NA	NA	NA	NA	NA	NA	NA	NA	NA	0	NA	NA
ENSG00000138821.8	ENSG00000248161.5	NA	chr4:103352400..103352433,-	ENST00000505709.1	GENCODE	RP11-499E18.1	CL_0000077_mesothelial_cell[9.46]	CL_0000077_mesothelial_cell[9.46],UBERON_0001829_major_salivary_gland[7.90],CL_0000860_classical_monocyte[6.96]	NA	NA	NA	NA	NA	NA	NA	NA	NA	NA	0	NA	NA
ENSG00000139182.9	ENSG00000205885.7	NA	chr12:7261180..7261201,+	ENST00000536679.5	GENCODE	C1RL-AS1	UBERON_0001905_pineal_body[6.89]	UBERON_0001905_pineal_body[6.89],UBERON_0000955_brain[6.05],UBERON_0010133_neuroendocrine_gland[5.58],UBERON_0001890_forebrain[5.55],UBERON_0001016_nervous_system[5.51],UBERON_0000200_gyrus[5.44],UBERON_0000956_cerebral_cortex[5.26],UBERON_0002021_occipital_lobe[5.18],UBERON_0001870_frontal_cortex[5.18],UBERON_0001893_telencephalon[5.02]	NA	NA	NA	NA	NA	NA	NA	NA	NA	NA	0	NA	NA
ENSG00000143429.5	ENSG00000143429.10	NA	chr2:91847981..91848019,-	SS.MSTRG.9168.4	GENCODE	AC027612.6	__na	__na	NA	NA	NA	NA	NA	NA	NA	NA	NA	NA	0	NA	NA
ENSG00000143429.5	ENSG00000143429.10	NA	chr2:91847981..91848019,-	hSV.MSTRG.10342.3	GENCODE	AC027612.6	__na	__na	NA	NA	NA	NA	NA	NA	NA	NA	NA	NA	0	NA	NA
ENSG00000143429.5	ENSG00000143429.10	NA	chr2:91847981..91848019,-	ENST00000608531.1	GENCODE	AC027612.6	__na	__na	NA	NA	NA	NA	NA	NA	NA	NA	NA	NA	0	NA	NA
ENSG00000143429.5	ENSG00000143429.10	NA	chr2:91847981..91848019,-	SS.MSTRG.9168.5	GENCODE	AC027612.6	__na	__na	NA	NA	NA	NA	NA	NA	NA	NA	NA	NA	0	NA	NA
ENSG00000143429.5	ENSG00000143429.10	NA	chr2:91847981..91848019,-	ath.MSTRG.8397.4	GENCODE	AC027612.6	__na	__na	NA	NA	NA	NA	NA	NA	NA	NA	NA	NA	0	NA	NA
ENSG00000143429.5	ENSG00000143429.10	NA	chr2:91847981..91848019,-	ENST00000609777.5	GENCODE	AC027612.6	__na	__na	NA	NA	NA	NA	NA	NA	NA	NA	NA	NA	0	NA	NA
ENSG00000143429.5	ENSG00000143429.10	NA	chr2:91847981..91848019,-	ENST00000608501.5	GENCODE	AC027612.6	__na	__na	NA	NA	NA	NA	NA	NA	NA	NA	NA	NA	0	NA	NA
ENSG00000143429.5	ENSG00000143429.10	NA	chr2:91847981..91848019,-	ath.MSTRG.8397.5	GENCODE	AC027612.6	__na	__na	NA	NA	NA	NA	NA	NA	NA	NA	NA	NA	0	NA	NA
ENSG00000163364.5	ENSG00000163364.9	NA	chr2:177502703..177502747,-	ENST00000295549.8	GENCODE	LINC01116	CL_0000346_hair_follicle_dermal_papilla_cell[9.90]	CL_0000346_hair_follicle_dermal_papilla_cell[9.90],UBERON_0006947_male_genital_duct[9.68],CL_0002559_hair_follicle_cell[9.58],CL_0002583_subcutaneous_preadipocyte[8.68],CL_0002561_outer_root_sheath_cell[8.48],CL_0000388_tendon_cell[7.72],UBERON_0003135_male_reproductive_organ[7.34],CL_1000615_kidney_cortex_tubule_cell[6.03],UBERON_0004876_urogenital_fold[5.93],UBERON_0002067_dermis[5.91],UBERON_0…	NA	NA	NA	NA	NA	NA	NA	NA	NA	NA	0	NA	NA
ENSG00000163364.5	ENSG00000163364.9	NA	chr2:177502254..177502360,-	ENST00000339037.3	GENCODE	LINC01116	CL_0000346_hair_follicle_dermal_papilla_cell[9.90]	CL_0000346_hair_follicle_dermal_papilla_cell[9.90],UBERON_0006947_male_genital_duct[9.68],CL_0002559_hair_follicle_cell[9.58],CL_0002583_subcutaneous_preadipocyte[8.68],CL_0002561_outer_root_sheath_cell[8.48],CL_0000388_tendon_cell[7.72],UBERON_0003135_male_reproductive_organ[7.34],CL_1000615_kidney_cortex_tubule_cell[6.03],UBERON_0004876_urogenital_fold[5.93],UBERON_0002067_dermis[5.91],UBERON_0…	NA	NA	NA	NA	NA	NA	NA	NA	NA	NA	0	NA	NA
ENSG00000163597.10	ENSG00000163597.14	NA	chr17:74553841..74553864,+	ENST00000448136.5	GENCODE	SNHG16	__na	__na	NA	NA	NA	NA	NA	NA	NA	NA	NA	NA	0	NA	NA
ENSG00000163597.10	ENSG00000163597.14	NA	chr17:74553841..74553864,+	ENST00000591956.1	GENCODE	SNHG16	__na	__na	NA	NA	NA	NA	NA	NA	NA	NA	NA	NA	0	NA	NA
ENSG00000163597.10	ENSG00000163597.14	NA	chr17:74553841..74553864,+	ENST00000586846.1	GENCODE	SNHG16	__na	__na	NA	NA	NA	NA	NA	NA	NA	NA	NA	NA	0	NA	NA
ENSG00000163597.10	ENSG00000163597.14	NA	chr17:74553841..74553864,+	ENST00000493536.5	GENCODE	SNHG16	__na	__na	NA	NA	NA	NA	NA	NA	NA	NA	NA	NA	0	NA	NA
ENSG00000163597.10	ENSG00000163597.14	NA	chr17:74553841..74553864,+	ath.MSTRG.6718.5	GENCODE	SNHG16	__na	__na	NA	NA	NA	NA	NA	NA	NA	NA	NA	NA	0	NA	NA
ENSG00000163597.10	ENSG00000163597.14	NA	chr17:74553841..74553864,+	ENST00000586942.5	GENCODE	SNHG16	__na	__na	NA	NA	NA	NA	NA	NA	NA	NA	NA	NA	0	NA	NA
ENSG00000163597.10	ENSG00000163597.14	NA	chr17:74553841..74553864,+	SS.MSTRG.7293.5	GENCODE	SNHG16	__na	__na	NA	NA	NA	NA	NA	NA	NA	NA	NA	NA	0	NA	NA
ENSG00000163597.10	ENSG00000163597.14	NA	chr17:74553841..74553864,+	ENST00000587743.1	GENCODE	SNHG16	__na	__na	NA	NA	NA	NA	NA	NA	NA	NA	NA	NA	0	NA	NA
ENSG00000163597.10	ENSG00000163597.14	NA	chr17:74553841..74553864,+	ENST00000587838.1	GENCODE	SNHG16	__na	__na	NA	NA	NA	NA	NA	NA	NA	NA	NA	NA	0	NA	NA
ENSG00000163597.10	ENSG00000163597.14	NA	chr17:74553841..74553864,+	hSV.MSTRG.8283.7	GENCODE	SNHG16	__na	__na	NA	NA	NA	NA	NA	NA	NA	NA	NA	NA	0	NA	NA
ENSG00000166770.6	ENSG00000166770.10	NA	chr19:56989485..56989565,+	ath.MSTRG.7917.2	GENCODE	ZNF667-AS1	UBERON_0000007_pituitary_gland[6.80]	UBERON_0000007_pituitary_gland[6.80]	NA	NA	NA	NA	NA	NA	NA	NA	NA	NA	0	NA	NA
ENSG00000166770.6	ENSG00000166770.10	NA	chr19:56989485..56989565,+	ENST00000592146.2	GENCODE	ZNF667-AS1	UBERON_0000007_pituitary_gland[6.80]	UBERON_0000007_pituitary_gland[6.80]	NA	NA	NA	NA	NA	NA	NA	NA	NA	NA	0	NA	NA
ENSG00000166770.6	ENSG00000166770.10	NA	chr19:56989485..56989565,+	ENST00000586091.5	GENCODE	ZNF667-AS1	UBERON_0000007_pituitary_gland[6.80]	UBERON_0000007_pituitary_gland[6.80]	NA	NA	NA	NA	NA	NA	NA	NA	NA	NA	0	NA	NA
ENSG00000166770.6	ENSG00000166770.10	NA	chr19:56989485..56989565,+	ENST00000585445.1	GENCODE	ZNF667-AS1	UBERON_0000007_pituitary_gland[6.80]	UBERON_0000007_pituitary_gland[6.80]	NA	NA	NA	NA	NA	NA	NA	NA	NA	NA	0	NA	NA
ENSG00000171119.2	MSTRG.7798	NA	chr19:5828338..5828354,+	SS.MSTRG.7798.1	Newly-assembled	NA	CL_0000576_monocyte[8.41]	CL_0000576_monocyte[8.41],CL_0000234_phagocyte[8.14],CL_0000766_myeloid_leukocyte[7.25],CL_0000763_myeloid_cell[6.74],UBERON_0002390_hematopoietic_system[6.50],UBERON_0002405_immune_system[6.16],UBERON_0002193_hemolymphoid_system[5.97]	NA	NA	NA	NA	NA	NA	NA	NA	NA	NA	0	NA	NA
ENSG00000171388.9	MSTRG.15272	NA	chrX:128812301..128812345,-	ath.MSTRG.15272.1	Newly-assembled	NA	CL_0000115_endothelial_cell[69.92]	CL_0000115_endothelial_cell[69.92],CL_0000213_lining_cell[55.82],CL_0002078_meso_epithelial_cell[52.00],CL_0002188_glomerular_endothelial_cell[39.06],CL_0002139_endothelial_cell_of_vascular_tree[35.67],CL_0002138_endothelial_cell_of_lymphatic_vessel[29.43],UBERON_0009201_nephric_duct[25.99],CL_0002544_aortic_endothelial_cell[23.33],UBERON_0001473_lymphatic_vessel[22.05],CL_0000071_blood_vessel_en…	NA	NA	NA	NA	NA	NA	NA	NA	NA	NA	0	NA	NA
ENSG00000171889.3	ENSG00000171889.3	NA	chr9:21559689..21559703,-	ath.MSTRG.14309.3	GENCODE	MIR31HG	CL_0000077_mesothelial_cell[8.41]	CL_0000077_mesothelial_cell[8.41],CL_0002328_bronchial_epithelial_cell[6.76],CL_0002589_smooth_muscle_cell_of_the_brachiocephalic_vasculature[5.82],CL_0000731_urothelial_cell[5.78],CL_0000569_cardiac_mesenchymal_cell[5.52],CL_0002621_gingival_epithelial_cell[5.38],CL_0002372_myotube[5.28],UBERON_0000485_simple_columnar_epithelium[5.26],CL_0002368_airway_epithelial_cell[5.19],UBERON_0003350_epithe…	NA	NA	NA	NA	NA	NA	NA	NA	NA	5.82	1	5.82	bc_SMC_FANTenrich
ENSG00000171889.3	ENSG00000171889.3	NA	chr9:21559689..21559703,-	ENST00000304425.3	GENCODE	MIR31HG	CL_0000077_mesothelial_cell[8.41]	CL_0000077_mesothelial_cell[8.41],CL_0002328_bronchial_epithelial_cell[6.76],CL_0002589_smooth_muscle_cell_of_the_brachiocephalic_vasculature[5.82],CL_0000731_urothelial_cell[5.78],CL_0000569_cardiac_mesenchymal_cell[5.52],CL_0002621_gingival_epithelial_cell[5.38],CL_0002372_myotube[5.28],UBERON_0000485_simple_columnar_epithelium[5.26],CL_0002368_airway_epithelial_cell[5.19],UBERON_0003350_epithe…	NA	NA	NA	NA	NA	NA	NA	NA	NA	5.82	1	5.82	bc_SMC_FANTenrich
ENSG00000171889.3	ENSG00000171889.3	NA	chr9:21591901..21591905,-	ath.MSTRG.14309.6	GENCODE	MIR31HG	CL_0000077_mesothelial_cell[8.41]	CL_0000077_mesothelial_cell[8.41],CL_0002328_bronchial_epithelial_cell[6.76],CL_0002589_smooth_muscle_cell_of_the_brachiocephalic_vasculature[5.82],CL_0000731_urothelial_cell[5.78],CL_0000569_cardiac_mesenchymal_cell[5.52],CL_0002621_gingival_epithelial_cell[5.38],CL_0002372_myotube[5.28],UBERON_0000485_simple_columnar_epithelium[5.26],CL_0002368_airway_epithelial_cell[5.19],UBERON_0003350_epithe…	NA	NA	NA	NA	NA	NA	NA	NA	NA	5.82	1	5.82	bc_SMC_FANTenrich
ENSG00000172139.10	MSTRG.11352	NA	chr3:112081052..112081065,-	SS.MSTRG.11352.1	Newly-assembled	NA	UBERON_0000473_testis[37.39]	UBERON_0000473_testis[37.39],UBERON_0000991_gonad[25.10],UBERON_0002133_atrioventricular_valve[20.49],UBERON_0000946_cardial_valve[18.72],CL_0002592_smooth_muscle_cell_of_the_coronary_artery[17.52],CL_0002589_smooth_muscle_cell_of_the_brachiocephalic_vasculature[16.64],UBERON_0004151_cardiac_chamber[13.29],UBERON_0002081_cardiac_atrium[12.57],UBERON_0001723_tongue[12.08],UBERON_0003498_heart_bloo…	NA	NA	NA	17.52	NA	NA	NA	NA	NA	16.64	2	17.52	ca_SMC_FANTenrich
ENSG00000172927.3	ENSG00000172927.7	NA	chr11:69066653..69066687,+	hSV.MSTRG.3425.1	GENCODE	MYEOV	CL_0002582_visceral_preadipocyte[15.34]	CL_0002582_visceral_preadipocyte[15.34],CL_0002583_subcutaneous_preadipocyte[14.53],CL_0000346_hair_follicle_dermal_papilla_cell[8.81],CL_1000615_kidney_cortex_tubule_cell[7.78],CL_0002334_preadipocyte[7.49],CL_0002372_myotube[6.94],CL_0000515_skeletal_muscle_myoblast[5.79],CL_0002537_amnion_mesenchymal_stem_cell[5.72],CL_0002559_hair_follicle_cell[5.63],UBERON_0002067_dermis[5.44]	NA	NA	NA	NA	NA	NA	NA	NA	NA	NA	0	NA	NA
ENSG00000172965.10	ENSG00000172965.14	NA	chr2:112237835..112237844,-	ENST00000442293.5	GENCODE	MIR4435-2HG	CL_0000860_classical_monocyte[45.57]	CL_0000860_classical_monocyte[45.57],CL_0000763_myeloid_cell[44.70],CL_0000766_myeloid_leukocyte[36.32],UBERON_0002390_hematopoietic_system[31.03],CL_0000576_monocyte[28.72],CL_0000988_hematopoietic_cell[28.41],UBERON_0002193_hemolymphoid_system[27.93],CL_0000234_phagocyte[26.78],UBERON_0002405_immune_system[25.88],CL_0000738_leukocyte[22.54],CL_0000558_reticulocyte[12.36]	NA	NA	NA	NA	NA	NA	NA	NA	NA	NA	0	NA	NA
ENSG00000172965.10	ENSG00000172965.14	NA	chr2:112252627..112252628,-	ENST00000419736.5	GENCODE	MIR4435-2HG	CL_0000860_classical_monocyte[45.57]	CL_0000860_classical_monocyte[45.57],CL_0000763_myeloid_cell[44.70],CL_0000766_myeloid_leukocyte[36.32],UBERON_0002390_hematopoietic_system[31.03],CL_0000576_monocyte[28.72],CL_0000988_hematopoietic_cell[28.41],UBERON_0002193_hemolymphoid_system[27.93],CL_0000234_phagocyte[26.78],UBERON_0002405_immune_system[25.88],CL_0000738_leukocyte[22.54],CL_0000558_reticulocyte[12.36]	NA	NA	NA	NA	NA	NA	NA	NA	NA	NA	0	NA	NA
ENSG00000172965.10	ENSG00000172965.14	NA	chr2:112252668..112252677,-	ENST00000432818.5	GENCODE	MIR4435-2HG	CL_0000860_classical_monocyte[45.57]	CL_0000860_classical_monocyte[45.57],CL_0000763_myeloid_cell[44.70],CL_0000766_myeloid_leukocyte[36.32],UBERON_0002390_hematopoietic_system[31.03],CL_0000576_monocyte[28.72],CL_0000988_hematopoietic_cell[28.41],UBERON_0002193_hemolymphoid_system[27.93],CL_0000234_phagocyte[26.78],UBERON_0002405_immune_system[25.88],CL_0000738_leukocyte[22.54],CL_0000558_reticulocyte[12.36]	NA	NA	NA	NA	NA	NA	NA	NA	NA	NA	0	NA	NA
ENSG00000172965.10	ENSG00000172965.14	NA	chr2:112252668..112252677,-	ENST00000409569.2	GENCODE	MIR4435-2HG	CL_0000860_classical_monocyte[45.57]	CL_0000860_classical_monocyte[45.57],CL_0000763_myeloid_cell[44.70],CL_0000766_myeloid_leukocyte[36.32],UBERON_0002390_hematopoietic_system[31.03],CL_0000576_monocyte[28.72],CL_0000988_hematopoietic_cell[28.41],UBERON_0002193_hemolymphoid_system[27.93],CL_0000234_phagocyte[26.78],UBERON_0002405_immune_system[25.88],CL_0000738_leukocyte[22.54],CL_0000558_reticulocyte[12.36]	NA	NA	NA	NA	NA	NA	NA	NA	NA	NA	0	NA	NA
ENSG00000172965.10	ENSG00000172965.14	NA	chr2:112252627..112252628,-	ENST00000439362.5	GENCODE	MIR4435-2HG	CL_0000860_classical_monocyte[45.57]	CL_0000860_classical_monocyte[45.57],CL_0000763_myeloid_cell[44.70],CL_0000766_myeloid_leukocyte[36.32],UBERON_0002390_hematopoietic_system[31.03],CL_0000576_monocyte[28.72],CL_0000988_hematopoietic_cell[28.41],UBERON_0002193_hemolymphoid_system[27.93],CL_0000234_phagocyte[26.78],UBERON_0002405_immune_system[25.88],CL_0000738_leukocyte[22.54],CL_0000558_reticulocyte[12.36]	NA	NA	NA	NA	NA	NA	NA	NA	NA	NA	0	NA	NA
ENSG00000174365.15	ENSG00000174365.19	NA	chr20:37075307..37075357,+	ENST00000442419.1	GENCODE	SNHG11	__na	__na	NA	NA	NA	NA	NA	NA	NA	NA	NA	NA	0	NA	NA
ENSG00000174365.15	ENSG00000174365.19	NA	chr20:37075307..37075357,+	ENST00000359074.8	GENCODE	SNHG11	__na	__na	NA	NA	NA	NA	NA	NA	NA	NA	NA	NA	0	NA	NA
ENSG00000174365.15	ENSG00000174365.19	NA	chr20:37075307..37075357,+	ENST00000483342.5	GENCODE	SNHG11	__na	__na	NA	NA	NA	NA	NA	NA	NA	NA	NA	NA	0	NA	NA
ENSG00000174365.15	ENSG00000174365.19	NA	chr20:37075307..37075357,+	ENST00000457218.5	GENCODE	SNHG11	__na	__na	NA	NA	NA	NA	NA	NA	NA	NA	NA	NA	0	NA	NA
ENSG00000174365.15	ENSG00000174365.19	NA	chr20:37075307..37075357,+	ENST00000449351.5	GENCODE	SNHG11	__na	__na	NA	NA	NA	NA	NA	NA	NA	NA	NA	NA	0	NA	NA
ENSG00000174365.15	ENSG00000174365.19	NA	chr20:37075307..37075357,+	ENST00000421599.5	GENCODE	SNHG11	__na	__na	NA	NA	NA	NA	NA	NA	NA	NA	NA	NA	0	NA	NA
ENSG00000174365.15	ENSG00000174365.19	NA	chr20:37077225..37077252,+	ENST00000444816.1	GENCODE	SNHG11	__na	__na	NA	NA	NA	NA	NA	NA	NA	NA	NA	NA	0	NA	NA
ENSG00000174365.15	ENSG00000174365.19	NA	chr20:37075307..37075357,+	ENST00000432153.5	GENCODE	SNHG11	__na	__na	NA	NA	NA	NA	NA	NA	NA	NA	NA	NA	0	NA	NA
ENSG00000174365.15	ENSG00000174365.19	NA	chr20:37075307..37075357,+	ENST00000434729.5	GENCODE	SNHG11	__na	__na	NA	NA	NA	NA	NA	NA	NA	NA	NA	NA	0	NA	NA
ENSG00000174680.5	ENSG00000174680.9	NA	chr21:31121284..31121291,+	ENST00000423221.5	GENCODE	GRIK1-AS1	UBERON_0002771_middle_temporal_gyrus[40.72]	UBERON_0002771_middle_temporal_gyrus[40.72],UBERON_0001016_nervous_system[32.08],UBERON_0001871_temporal_lobe[24.75],UBERON_0000955_brain[23.88],UBERON_0000200_gyrus[19.46],UBERON_0000122_neuron_projection_bundle[17.76],UBERON_0001893_telencephalon[17.46],UBERON_0001890_forebrain[17.11],UBERON_0003528_brain_gray_matter[16.85],UBERON_0002421_hippocampal_formation[15.70],UBERON_0001875_globus_palli…	NA	NA	NA	NA	NA	NA	NA	NA	NA	NA	0	NA	NA
ENSG00000174680.5	ENSG00000174680.9	NA	chr21:31121284..31121291,+	ENST00000309331.8	GENCODE	GRIK1-AS1	UBERON_0002771_middle_temporal_gyrus[40.72]	UBERON_0002771_middle_temporal_gyrus[40.72],UBERON_0001016_nervous_system[32.08],UBERON_0001871_temporal_lobe[24.75],UBERON_0000955_brain[23.88],UBERON_0000200_gyrus[19.46],UBERON_0000122_neuron_projection_bundle[17.76],UBERON_0001893_telencephalon[17.46],UBERON_0001890_forebrain[17.11],UBERON_0003528_brain_gray_matter[16.85],UBERON_0002421_hippocampal_formation[15.70],UBERON_0001875_globus_palli…	NA	NA	NA	NA	NA	NA	NA	NA	NA	NA	0	NA	NA
ENSG00000175061.13	ENSG00000175061.17	NA	chr17:16342343..16342358,+	ENST00000491009.5	GENCODE	LRRC75A-AS1	__na	__na	NA	NA	NA	NA	NA	NA	NA	NA	NA	NA	0	NA	NA
ENSG00000175061.13	ENSG00000175061.17	NA	chr17:16342343..16342358,+	ENST00000472367.5	GENCODE	LRRC75A-AS1	__na	__na	NA	NA	NA	NA	NA	NA	NA	NA	NA	NA	0	NA	NA
ENSG00000175061.13	ENSG00000175061.17	NA	chr17:16342343..16342358,+	ENST00000460249.5	GENCODE	LRRC75A-AS1	__na	__na	NA	NA	NA	NA	NA	NA	NA	NA	NA	NA	0	NA	NA
ENSG00000175061.13	ENSG00000175061.17	NA	chr17:16342343..16342358,+	ENST00000475953.5	GENCODE	LRRC75A-AS1	__na	__na	NA	NA	NA	NA	NA	NA	NA	NA	NA	NA	0	NA	NA
ENSG00000175061.13	ENSG00000175061.17	NA	chr17:16342343..16342358,+	ENST00000497774.5	GENCODE	LRRC75A-AS1	__na	__na	NA	NA	NA	NA	NA	NA	NA	NA	NA	NA	0	NA	NA
ENSG00000175061.13	ENSG00000175061.17	NA	chr17:16342343..16342358,+	ENST00000470491.6	GENCODE	LRRC75A-AS1	__na	__na	NA	NA	NA	NA	NA	NA	NA	NA	NA	NA	0	NA	NA
ENSG00000175061.13	ENSG00000175061.17	NA	chr17:16342343..16342358,+	ENST00000481898.5	GENCODE	LRRC75A-AS1	__na	__na	NA	NA	NA	NA	NA	NA	NA	NA	NA	NA	0	NA	NA
ENSG00000175061.13	ENSG00000175061.17	NA	chr17:16342343..16342358,+	ENST00000477249.6	GENCODE	LRRC75A-AS1	__na	__na	NA	NA	NA	NA	NA	NA	NA	NA	NA	NA	0	NA	NA
ENSG00000175061.13	ENSG00000175061.17	NA	chr17:16342343..16342358,+	ENST00000484836.1	GENCODE	LRRC75A-AS1	__na	__na	NA	NA	NA	NA	NA	NA	NA	NA	NA	NA	0	NA	NA
ENSG00000175061.13	ENSG00000175061.17	NA	chr17:16342343..16342358,+	ENST00000584141.5	GENCODE	LRRC75A-AS1	__na	__na	NA	NA	NA	NA	NA	NA	NA	NA	NA	NA	0	NA	NA
ENSG00000175061.13	ENSG00000175061.17	NA	chr17:16342343..16342358,+	ENST00000483140.5	GENCODE	LRRC75A-AS1	__na	__na	NA	NA	NA	NA	NA	NA	NA	NA	NA	NA	0	NA	NA
ENSG00000175061.13	ENSG00000175061.17	NA	chr17:16342343..16342358,+	ENST00000578757.5	GENCODE	LRRC75A-AS1	__na	__na	NA	NA	NA	NA	NA	NA	NA	NA	NA	NA	0	NA	NA
ENSG00000175061.13	ENSG00000175061.17	NA	chr17:16342343..16342358,+	ENST00000580180.5	GENCODE	LRRC75A-AS1	__na	__na	NA	NA	NA	NA	NA	NA	NA	NA	NA	NA	0	NA	NA
ENSG00000175061.13	ENSG00000175061.17	NA	chr17:16342343..16342358,+	ENST00000478103.6	GENCODE	LRRC75A-AS1	__na	__na	NA	NA	NA	NA	NA	NA	NA	NA	NA	NA	0	NA	NA
ENSG00000175061.13	ENSG00000175061.17	NA	chr17:16342343..16342358,+	ENST00000581718.5	GENCODE	LRRC75A-AS1	__na	__na	NA	NA	NA	NA	NA	NA	NA	NA	NA	NA	0	NA	NA
ENSG00000175061.13	ENSG00000175061.17	NA	chr17:16342343..16342358,+	ENST00000581913.5	GENCODE	LRRC75A-AS1	__na	__na	NA	NA	NA	NA	NA	NA	NA	NA	NA	NA	0	NA	NA
ENSG00000175061.13	ENSG00000175061.17	NA	chr17:16342343..16342358,+	ENST00000475947.6	GENCODE	LRRC75A-AS1	__na	__na	NA	NA	NA	NA	NA	NA	NA	NA	NA	NA	0	NA	NA
ENSG00000175061.13	ENSG00000175061.17	NA	chr17:16342343..16342358,+	ENST00000481027.5	GENCODE	LRRC75A-AS1	__na	__na	NA	NA	NA	NA	NA	NA	NA	NA	NA	NA	0	NA	NA
ENSG00000175611.7	ENSG00000175611.11	NA	chr9:98638233..98638306,-	ENST00000321517.3	GENCODE	LINC00476	__na	__na	NA	NA	NA	NA	NA	NA	NA	NA	NA	NA	0	NA	NA
ENSG00000175611.7	ENSG00000175611.11	NA	chr9:98638233..98638306,-	ENST00000412446.5	GENCODE	LINC00476	__na	__na	NA	NA	NA	NA	NA	NA	NA	NA	NA	NA	0	NA	NA
ENSG00000176124.7	ENSG00000176124.11	NA	chr13:50656312..50656405,+	ENST00000469754.2	GENCODE	DLEU1	__na	__na	NA	NA	NA	NA	NA	NA	NA	NA	NA	NA	0	NA	NA
ENSG00000176124.7	ENSG00000176124.11	NA	chr13:50656312..50656405,+	ENST00000378180.8	GENCODE	DLEU1	__na	__na	NA	NA	NA	NA	NA	NA	NA	NA	NA	NA	0	NA	NA
ENSG00000176124.7	ENSG00000176124.11	NA	chr13:50656312..50656405,+	ENST00000478860.5	GENCODE	DLEU1	__na	__na	NA	NA	NA	NA	NA	NA	NA	NA	NA	NA	0	NA	NA
ENSG00000176399.3	MSTRG.18548	NA	chr9:22238174..22238210,+	hSV.MSTRG.18548.1	Newly-assembled	NA	UBERON_0001829_major_salivary_gland[14.97]	UBERON_0001829_major_salivary_gland[14.97],UBERON_0001044_saliva_secreting_gland[7.64],CL_0000067_ciliated_epithelial_cell[7.46],UBERON_0001013_adipose_tissue[5.55],UBERON_0007625_pigment_epithelium_of_eye[5.49]	NA	NA	NA	NA	NA	NA	NA	NA	NA	NA	0	NA	NA
ENSG00000177337.3	ENSG00000177337.7	NA	chr18:3594048..3594131,+	SS.MSTRG.7434.5	GENCODE	DLGAP1-AS1	CL_0000771_eosinophil[8.69]	CL_0000771_eosinophil[8.69],CL_0000775_neutrophil[5.36]	NA	NA	NA	NA	NA	NA	NA	NA	NA	NA	0	NA	NA
ENSG00000177337.3	ENSG00000177337.7	NA	chr18:3594048..3594131,+	ENST00000317114.1	GENCODE	DLGAP1-AS1	CL_0000771_eosinophil[8.69]	CL_0000771_eosinophil[8.69],CL_0000775_neutrophil[5.36]	NA	NA	NA	NA	NA	NA	NA	NA	NA	NA	0	NA	NA
ENSG00000177337.3	ENSG00000177337.7	NA	chr18:3594048..3594131,+	ENST00000576606.5	GENCODE	DLGAP1-AS1	CL_0000771_eosinophil[8.69]	CL_0000771_eosinophil[8.69],CL_0000775_neutrophil[5.36]	NA	NA	NA	NA	NA	NA	NA	NA	NA	NA	0	NA	NA
ENSG00000177337.3	ENSG00000177337.7	NA	chr18:3594048..3594131,+	ath.MSTRG.6838.4	GENCODE	DLGAP1-AS1	CL_0000771_eosinophil[8.69]	CL_0000771_eosinophil[8.69],CL_0000775_neutrophil[5.36]	NA	NA	NA	NA	NA	NA	NA	NA	NA	NA	0	NA	NA
ENSG00000177337.3	ENSG00000177337.7	NA	chr18:3594048..3594131,+	ENST00000575606.5	GENCODE	DLGAP1-AS1	CL_0000771_eosinophil[8.69]	CL_0000771_eosinophil[8.69],CL_0000775_neutrophil[5.36]	NA	NA	NA	NA	NA	NA	NA	NA	NA	NA	0	NA	NA
ENSG00000177337.3	ENSG00000177337.7	NA	chr18:3594048..3594131,+	ENST00000574411.5	GENCODE	DLGAP1-AS1	CL_0000771_eosinophil[8.69]	CL_0000771_eosinophil[8.69],CL_0000775_neutrophil[5.36]	NA	NA	NA	NA	NA	NA	NA	NA	NA	NA	0	NA	NA
ENSG00000177406.4	ENSG00000177406.4	NA	chr12:752187..752210,+	ENST00000318291.4	GENCODE	RP11-218M22.1	CL_0002619_adult_endothelial_progenitor_cell[6.65]	CL_0002619_adult_endothelial_progenitor_cell[6.65],CL_0000775_neutrophil[6.47],CL_0000771_eosinophil[5.77]	NA	NA	NA	NA	NA	NA	NA	NA	NA	NA	0	NA	NA
ENSG00000177410.8	ENSG00000177410.12	NA	chr20:47895175..47895182,+	ENST00000417721.5	GENCODE	ZFAS1	__na	__na	NA	NA	NA	NA	NA	NA	NA	NA	NA	NA	0	NA	NA
ENSG00000177410.8	ENSG00000177410.12	NA	chr20:47895175..47895182,+	ENST00000620594.1	GENCODE	ZFAS1	__na	__na	NA	NA	NA	NA	NA	NA	NA	NA	NA	NA	0	NA	NA
ENSG00000177410.8	ENSG00000177410.12	NA	chr20:47895175..47895182,+	ENST00000623640.1	GENCODE	ZFAS1	__na	__na	NA	NA	NA	NA	NA	NA	NA	NA	NA	NA	0	NA	NA
ENSG00000177410.8	ENSG00000177410.12	NA	chr20:47895175..47895182,+	ENST00000428008.5	GENCODE	ZFAS1	__na	__na	NA	NA	NA	NA	NA	NA	NA	NA	NA	NA	0	NA	NA
ENSG00000177410.8	ENSG00000177410.12	NA	chr20:47895175..47895182,+	ENST00000371743.7	GENCODE	ZFAS1	__na	__na	NA	NA	NA	NA	NA	NA	NA	NA	NA	NA	0	NA	NA
ENSG00000177410.8	ENSG00000177410.12	NA	chr20:47895175..47895182,+	ENST00000441722.5	GENCODE	ZFAS1	__na	__na	NA	NA	NA	NA	NA	NA	NA	NA	NA	NA	0	NA	NA
ENSG00000177410.8	ENSG00000177410.12	NA	chr20:47895175..47895182,+	ENST00000326677.9	GENCODE	ZFAS1	__na	__na	NA	NA	NA	NA	NA	NA	NA	NA	NA	NA	0	NA	NA
ENSG00000177556.7	ENSG00000275765.5	NA	chr5:151150963..151151013,-	ENST00000623943.1	GENCODE	RP11-54C4.3	__na	__na	NA	NA	NA	NA	NA	NA	NA	NA	NA	NA	0	NA	NA
ENSG00000177738.3	ENSG00000177738.3	NA	chr5:43067455..43067486,-	ENST00000503152.1	GENCODE	CTD-2201E18.3	CL_0000625_CD8_positive_alpha_beta_T_cell[9.07]	CL_0000625_CD8_positive_alpha_beta_T_cell[9.07],CL_0000542_lymphocyte[7.79],CL_0000623_natural_killer_cell[7.41],CL_0000084_T_cell[7.06],CL_0000789_alpha_beta_T_cell[7.06],CL_0000049_common_myeloid_progenitor[7.01],CL_0000236_B_cell[5.23],CL_0000988_hematopoietic_cell[5.12]	NA	NA	NA	NA	NA	NA	NA	NA	NA	NA	0	NA	NA
ENSG00000177788.5	ENSG00000177788.5	NA	chr1:229406746..229406799,-	ENST00000436334.1	GENCODE	RP5-1061H20.4	UBERON_0000955_brain[5.63]	UBERON_0000955_brain[5.63],UBERON_0001016_nervous_system[5.59],UBERON_0002771_middle_temporal_gyrus[5.52],UBERON_0001890_forebrain[5.41],UBERON_0000200_gyrus[5.28],UBERON_0001893_telencephalon[5.27],UBERON_0000122_neuron_projection_bundle[5.05],UBERON_0003528_brain_gray_matter[5.02]	NA	NA	NA	NA	NA	NA	NA	NA	NA	NA	0	NA	NA
ENSG00000179406.6	ENSG00000179406.7	NA	chr7:65958532..65958557,-	ENST00000412091.1	GENCODE	LINC00174	CL_0000771_eosinophil[8.47]	CL_0000771_eosinophil[8.47],UBERON_0000007_pituitary_gland[5.65]	NA	NA	NA	NA	NA	NA	NA	NA	NA	NA	0	NA	NA
ENSG00000179428.2	ENSG00000179428.2	NA	chr7:22767228..22767258,-	ENST00000325042.2	GENCODE	AC073072.5	CL_0000453_Langerhans_cell[53.75]	CL_0000453_Langerhans_cell[53.75],CL_0000990_conventional_dendritic_cell[38.51],CL_0000236_B_cell[12.96]	NA	NA	NA	NA	NA	NA	NA	NA	NA	NA	0	NA	NA
ENSG00000179523.4	ENSG00000179523.4	NA	chr15:44829057..44829104,-	ENST00000560049.1	GENCODE	EIF3J-AS1	UBERON_0000007_pituitary_gland[9.11]	UBERON_0000007_pituitary_gland[9.11],UBERON_0010133_neuroendocrine_gland[6.28]	NA	NA	NA	NA	NA	NA	NA	NA	NA	NA	0	NA	NA
ENSG00000179523.4	ENSG00000179523.4	NA	chr15:44828866..44828886,-	ENST00000558323.1	GENCODE	EIF3J-AS1	UBERON_0000007_pituitary_gland[9.11]	UBERON_0000007_pituitary_gland[9.11],UBERON_0010133_neuroendocrine_gland[6.28]	NA	NA	NA	NA	NA	NA	NA	NA	NA	NA	0	NA	NA
ENSG00000179523.4	ENSG00000179523.4	NA	chr15:44829057..44829104,-	ENST00000559356.1	GENCODE	EIF3J-AS1	UBERON_0000007_pituitary_gland[9.11]	UBERON_0000007_pituitary_gland[9.11],UBERON_0010133_neuroendocrine_gland[6.28]	NA	NA	NA	NA	NA	NA	NA	NA	NA	NA	0	NA	NA
ENSG00000179523.4	ENSG00000179523.4	NA	chr15:44829057..44829104,-	ENST00000313807.4	GENCODE	EIF3J-AS1	UBERON_0000007_pituitary_gland[9.11]	UBERON_0000007_pituitary_gland[9.11],UBERON_0010133_neuroendocrine_gland[6.28]	NA	NA	NA	NA	NA	NA	NA	NA	NA	NA	0	NA	NA
ENSG00000179743.2	ENSG00000179743.4	NA	chr1:16174621..16174639,-	ENST00000317122.2	GENCODE	FLJ37453	CL_0000049_common_myeloid_progenitor[7.33]	CL_0000049_common_myeloid_progenitor[7.33]	NA	NA	NA	NA	NA	NA	NA	NA	NA	NA	0	NA	NA
ENSG00000179818.9	ENSG00000179818.13	NA	chr2:70313393..70313424,-	ENST00000437019.1	GENCODE	PCBP1-AS1	CL_0000771_eosinophil[42.54]	CL_0000771_eosinophil[42.54],CL_0000775_neutrophil[24.96],CL_0000094_granulocyte[23.21],CL_0002619_adult_endothelial_progenitor_cell[5.70]	NA	NA	NA	NA	NA	NA	NA	NA	NA	NA	0	NA	NA
ENSG00000179818.9	ENSG00000179818.13	NA	chr2:70313393..70313424,-	ENST00000628757.2	GENCODE	PCBP1-AS1	CL_0000771_eosinophil[42.54]	CL_0000771_eosinophil[42.54],CL_0000775_neutrophil[24.96],CL_0000094_granulocyte[23.21],CL_0002619_adult_endothelial_progenitor_cell[5.70]	NA	NA	NA	NA	NA	NA	NA	NA	NA	NA	0	NA	NA
ENSG00000179818.9	ENSG00000179818.13	NA	chr2:70313393..70313424,-	ENST00000610168.1	GENCODE	PCBP1-AS1	CL_0000771_eosinophil[42.54]	CL_0000771_eosinophil[42.54],CL_0000775_neutrophil[24.96],CL_0000094_granulocyte[23.21],CL_0002619_adult_endothelial_progenitor_cell[5.70]	NA	NA	NA	NA	NA	NA	NA	NA	NA	NA	0	NA	NA
ENSG00000179818.9	ENSG00000179818.13	NA	chr2:70314440..70314461,-	ENST00000458698.6	GENCODE	PCBP1-AS1	CL_0000771_eosinophil[42.54]	CL_0000771_eosinophil[42.54],CL_0000775_neutrophil[24.96],CL_0000094_granulocyte[23.21],CL_0002619_adult_endothelial_progenitor_cell[5.70]	NA	NA	NA	NA	NA	NA	NA	NA	NA	NA	0	NA	NA
ENSG00000182165.13	ENSG00000182165.17	NA	chr7:86974785..86974852,-	ENST00000432193.5	GENCODE	TP53TG1	__na	__na	NA	NA	NA	NA	NA	NA	NA	NA	NA	NA	0	NA	NA
ENSG00000182165.13	ENSG00000182165.17	NA	chr7:86974785..86974852,-	ENST00000421293.1	GENCODE	TP53TG1	__na	__na	NA	NA	NA	NA	NA	NA	NA	NA	NA	NA	0	NA	NA
ENSG00000182165.13	ENSG00000182165.17	NA	chr7:86974785..86974852,-	ENST00000359941.9	GENCODE	TP53TG1	__na	__na	NA	NA	NA	NA	NA	NA	NA	NA	NA	NA	0	NA	NA
ENSG00000182165.13	ENSG00000182165.17	NA	chr7:86974785..86974852,-	ENST00000416560.5	GENCODE	TP53TG1	__na	__na	NA	NA	NA	NA	NA	NA	NA	NA	NA	NA	0	NA	NA
ENSG00000182648.7	ENSG00000182648.11	NA	chr7:156433195..156433300,-	ENST00000333319.6	GENCODE	LINC01006	UBERON_0000122_neuron_projection_bundle[5.10]	UBERON_0000122_neuron_projection_bundle[5.10]	NA	NA	NA	NA	NA	NA	NA	NA	NA	NA	0	NA	NA
ENSG00000183242.7	ENSG00000183242.11	NA	chr11:32457160..32457180,+	ENST00000395900.1	GENCODE	WT1-AS	UBERON_0000995_uterus[44.61]	UBERON_0000995_uterus[44.61],UBERON_0003975_internal_female_genitalia[34.90],UBERON_0000991_gonad[34.02],UBERON_0002106_spleen[27.62],UBERON_0003134_female_reproductive_organ[26.21],UBERON_0003133_reproductive_organ[21.07],CL_0000513_cardiac_muscle_myoblast[19.12],UBERON_0000473_testis[16.18],UBERON_0002081_cardiac_atrium[15.40],UBERON_0002133_atrioventricular_valve[14.71],UBERON_0004177_hemopoie…	NA	NA	NA	NA	NA	NA	NA	NA	NA	NA	0	NA	NA
ENSG00000183242.7	ENSG00000183242.11	NA	chr11:32457258..32457296,+	ENST00000459866.1	GENCODE	WT1-AS	UBERON_0000995_uterus[44.61]	UBERON_0000995_uterus[44.61],UBERON_0003975_internal_female_genitalia[34.90],UBERON_0000991_gonad[34.02],UBERON_0002106_spleen[27.62],UBERON_0003134_female_reproductive_organ[26.21],UBERON_0003133_reproductive_organ[21.07],CL_0000513_cardiac_muscle_myoblast[19.12],UBERON_0000473_testis[16.18],UBERON_0002081_cardiac_atrium[15.40],UBERON_0002133_atrioventricular_valve[14.71],UBERON_0004177_hemopoie…	NA	NA	NA	NA	NA	NA	NA	NA	NA	NA	0	NA	NA
ENSG00000183250.7	ENSG00000183250.11	NA	chr21:46359823..46359864,-	ENST00000397841.5	GENCODE	LINC01547	__na	__na	NA	NA	NA	NA	NA	NA	NA	NA	NA	NA	0	NA	NA
ENSG00000183250.7	ENSG00000183250.11	NA	chr21:46359785..46359806,-	ENST00000330551.3	GENCODE	LINC01547	__na	__na	NA	NA	NA	NA	NA	NA	NA	NA	NA	NA	0	NA	NA
ENSG00000183308.6	ENSG00000183308.6	NA	chr2:201827974..201827992,+	ENST00000332935.6	GENCODE	AC005037.3	CL_0000542_lymphocyte[11.07]	CL_0000542_lymphocyte[11.07],CL_0000623_natural_killer_cell[10.48],CL_0000236_B_cell[8.56],CL_0000789_alpha_beta_T_cell[7.78],CL_0000084_T_cell[7.49],CL_0000988_hematopoietic_cell[7.30],CL_0000624_CD4_positive_alpha_beta_T_cell[7.17],CL_0000738_leukocyte[6.97],CL_0000784_plasmacytoid_dendritic_cell[6.55],CL_0000625_CD8_positive_alpha_beta_T_cell[5.99],CL_0000842_mononuclear_cell[5.75],CL_0000893_…	NA	NA	NA	NA	NA	NA	NA	NA	NA	NA	0	NA	NA
ENSG00000185565.7	ENSG00000239268.2	NA	chr3:117716418..117716433,-	ENST00000484092.1	GENCODE	RP11-384F7.2	UBERON_0001016_nervous_system[35.66]	UBERON_0001016_nervous_system[35.66],UBERON_0000955_brain[27.55],UBERON_0001890_forebrain[17.46],UBERON_0002771_middle_temporal_gyrus[15.45],UBERON_0001893_telencephalon[14.76],UBERON_0003528_brain_gray_matter[14.70],UBERON_0000956_cerebral_cortex[11.86],UBERON_0000200_gyrus[11.76],UBERON_0001871_temporal_lobe[11.51],UBERON_0002421_hippocampal_formation[9.13],UBERON_0001905_pineal_body[8.76],UBER…	NA	NA	NA	NA	NA	NA	NA	NA	NA	NA	0	NA	NA
ENSG00000185904.7	ENSG00000185904.11	NA	chr10:42970962..42971001,+	SS.MSTRG.1877.1	GENCODE	LINC00839	CL_0000077_mesothelial_cell[6.08]	CL_0000077_mesothelial_cell[6.08],CL_0002552_fibroblast_of_gingiva[6.05],UBERON_0001828_gingiva[5.15]	NA	NA	NA	NA	NA	NA	NA	NA	NA	NA	0	NA	NA
ENSG00000185904.7	ENSG00000185904.11	NA	chr10:42970962..42971001,+	ENST00000429940.6	GENCODE	LINC00839	CL_0000077_mesothelial_cell[6.08]	CL_0000077_mesothelial_cell[6.08],CL_0002552_fibroblast_of_gingiva[6.05],UBERON_0001828_gingiva[5.15]	NA	NA	NA	NA	NA	NA	NA	NA	NA	NA	0	NA	NA
ENSG00000185904.7	ENSG00000185904.11	NA	chr10:42970962..42971001,+	ath.MSTRG.1805.1	GENCODE	LINC00839	CL_0000077_mesothelial_cell[6.08]	CL_0000077_mesothelial_cell[6.08],CL_0002552_fibroblast_of_gingiva[6.05],UBERON_0001828_gingiva[5.15]	NA	NA	NA	NA	NA	NA	NA	NA	NA	NA	0	NA	NA
ENSG00000186019.10	ENSG00000186019.10	NA	chr19:44617264..44617291,-	ENST00000590369.1	GENCODE	AC084219.4	CL_0000047_neuronal_stem_cell[8.60]	CL_0000047_neuronal_stem_cell[8.60],UBERON_0001905_pineal_body[6.84],UBERON_0010133_neuroendocrine_gland[5.99],UBERON_0001874_putamen[5.35],UBERON_0001016_nervous_system[5.21],UBERON_0002435_striatum[5.08]	NA	NA	NA	NA	NA	NA	NA	NA	NA	NA	0	NA	NA
ENSG00000186019.10	ENSG00000186019.10	NA	chr19:44617292..44617317,-	ENST00000592946.1	GENCODE	AC084219.4	CL_0000047_neuronal_stem_cell[8.60]	CL_0000047_neuronal_stem_cell[8.60],UBERON_0001905_pineal_body[6.84],UBERON_0010133_neuroendocrine_gland[5.99],UBERON_0001874_putamen[5.35],UBERON_0001016_nervous_system[5.21],UBERON_0002435_striatum[5.08]	NA	NA	NA	NA	NA	NA	NA	NA	NA	NA	0	NA	NA
ENSG00000186594.8	ENSG00000186594.14	NA	chr17:1619493..1619518,-	ENST00000576489.5	GENCODE	MIR22HG	CL_0000771_eosinophil[21.59]	CL_0000771_eosinophil[21.59],CL_0000094_granulocyte[8.77],CL_0000775_neutrophil[5.37]	NA	NA	NA	NA	NA	NA	NA	NA	NA	NA	0	NA	NA
ENSG00000186594.8	ENSG00000186594.14	NA	chr17:1619493..1619518,-	ENST00000574306.1	GENCODE	MIR22HG	CL_0000771_eosinophil[21.59]	CL_0000771_eosinophil[21.59],CL_0000094_granulocyte[8.77],CL_0000775_neutrophil[5.37]	NA	NA	NA	NA	NA	NA	NA	NA	NA	NA	0	NA	NA
ENSG00000186594.8	ENSG00000186594.14	NA	chr17:1619493..1619518,-	ENST00000570416.5	GENCODE	MIR22HG	CL_0000771_eosinophil[21.59]	CL_0000771_eosinophil[21.59],CL_0000094_granulocyte[8.77],CL_0000775_neutrophil[5.37]	NA	NA	NA	NA	NA	NA	NA	NA	NA	NA	0	NA	NA
ENSG00000186594.8	ENSG00000186594.14	NA	chr17:1619493..1619518,-	ENST00000608245.5	GENCODE	MIR22HG	CL_0000771_eosinophil[21.59]	CL_0000771_eosinophil[21.59],CL_0000094_granulocyte[8.77],CL_0000775_neutrophil[5.37]	NA	NA	NA	NA	NA	NA	NA	NA	NA	NA	0	NA	NA
ENSG00000186594.8	ENSG00000186594.14	NA	chr17:1619493..1619518,-	ENST00000573075.5	GENCODE	MIR22HG	CL_0000771_eosinophil[21.59]	CL_0000771_eosinophil[21.59],CL_0000094_granulocyte[8.77],CL_0000775_neutrophil[5.37]	NA	NA	NA	NA	NA	NA	NA	NA	NA	NA	0	NA	NA
ENSG00000186594.8	ENSG00000186594.14	NA	chr17:1619493..1619518,-	ENST00000334146.7	GENCODE	MIR22HG	CL_0000771_eosinophil[21.59]	CL_0000771_eosinophil[21.59],CL_0000094_granulocyte[8.77],CL_0000775_neutrophil[5.37]	NA	NA	NA	NA	NA	NA	NA	NA	NA	NA	0	NA	NA
ENSG00000186594.8	ENSG00000186594.14	NA	chr17:1619493..1619518,-	ENST00000571595.5	GENCODE	MIR22HG	CL_0000771_eosinophil[21.59]	CL_0000771_eosinophil[21.59],CL_0000094_granulocyte[8.77],CL_0000775_neutrophil[5.37]	NA	NA	NA	NA	NA	NA	NA	NA	NA	NA	0	NA	NA
ENSG00000186594.8	ENSG00000186594.14	NA	chr17:1619493..1619518,-	ENST00000576749.5	GENCODE	MIR22HG	CL_0000771_eosinophil[21.59]	CL_0000771_eosinophil[21.59],CL_0000094_granulocyte[8.77],CL_0000775_neutrophil[5.37]	NA	NA	NA	NA	NA	NA	NA	NA	NA	NA	0	NA	NA
ENSG00000186594.8	ENSG00000186594.14	NA	chr17:1619493..1619518,-	ENST00000609442.5	GENCODE	MIR22HG	CL_0000771_eosinophil[21.59]	CL_0000771_eosinophil[21.59],CL_0000094_granulocyte[8.77],CL_0000775_neutrophil[5.37]	NA	NA	NA	NA	NA	NA	NA	NA	NA	NA	0	NA	NA
ENSG00000186594.8	ENSG00000186594.14	NA	chr17:1619493..1619518,-	ENST00000610106.5	GENCODE	MIR22HG	CL_0000771_eosinophil[21.59]	CL_0000771_eosinophil[21.59],CL_0000094_granulocyte[8.77],CL_0000775_neutrophil[5.37]	NA	NA	NA	NA	NA	NA	NA	NA	NA	NA	0	NA	NA
ENSG00000186594.8	ENSG00000186594.14	NA	chr17:1619493..1619518,-	ENST00000609398.5	GENCODE	MIR22HG	CL_0000771_eosinophil[21.59]	CL_0000771_eosinophil[21.59],CL_0000094_granulocyte[8.77],CL_0000775_neutrophil[5.37]	NA	NA	NA	NA	NA	NA	NA	NA	NA	NA	0	NA	NA
ENSG00000186594.8	ENSG00000186594.14	NA	chr17:1619493..1619518,-	ENST00000571091.5	GENCODE	MIR22HG	CL_0000771_eosinophil[21.59]	CL_0000771_eosinophil[21.59],CL_0000094_granulocyte[8.77],CL_0000775_neutrophil[5.37]	NA	NA	NA	NA	NA	NA	NA	NA	NA	NA	0	NA	NA
ENSG00000186594.8	ENSG00000186594.14	NA	chr17:1619493..1619518,-	SS.MSTRG.6426.4	GENCODE	MIR22HG	CL_0000771_eosinophil[21.59]	CL_0000771_eosinophil[21.59],CL_0000094_granulocyte[8.77],CL_0000775_neutrophil[5.37]	NA	NA	NA	NA	NA	NA	NA	NA	NA	NA	0	NA	NA
ENSG00000186594.8	ENSG00000186594.14	NA	chr17:1620461..1620471,-	ENST00000577164.1	GENCODE	MIR22HG	CL_0000771_eosinophil[21.59]	CL_0000771_eosinophil[21.59],CL_0000094_granulocyte[8.77],CL_0000775_neutrophil[5.37]	NA	NA	NA	NA	NA	NA	NA	NA	NA	NA	0	NA	NA
ENSG00000186615.6	ENSG00000186615.10	NA	chr14:56046794..56046839,-	ENST00000412224.6	GENCODE	KTN1-AS1	__na	__na	NA	NA	NA	NA	NA	NA	NA	NA	NA	NA	0	NA	NA
ENSG00000188185.7	ENSG00000188185.11	NA	chr7:39821340..39821352,+	ENST00000448955.1	GENCODE	LINC00265	CL_0001014_CD1a_positive_Langerhans_cell[6.68]	CL_0001014_CD1a_positive_Langerhans_cell[6.68],UBERON_0001905_pineal_body[6.41],UBERON_0010133_neuroendocrine_gland[6.27],UBERON_0000007_pituitary_gland[5.88]	NA	NA	NA	NA	NA	NA	NA	NA	NA	NA	0	NA	NA
ENSG00000188825.9	ENSG00000188825.13	NA	chr17:41465674..41465708,-	ENST00000588654.1	GENCODE	LINC00910	CL_0000623_natural_killer_cell[14.76]	CL_0000623_natural_killer_cell[14.76],CL_0002397_CD14_positive_CD16_positive_monocyte[13.09],CL_0000988_hematopoietic_cell[12.54],CL_0000738_leukocyte[10.29],CL_0000037_hematopoietic_stem_cell[7.36],CL_0000837_hematopoietic_multipotent_progenitor_cell[6.83],UBERON_0002390_hematopoietic_system[6.63],CL_0000234_phagocyte[6.57],CL_0000767_basophil[6.37],CL_0000576_monocyte[6.19],CL_0000784_plasmacyt…	NA	NA	NA	NA	NA	NA	NA	NA	NA	NA	0	NA	NA
ENSG00000188958.5	ENSG00000233308.1	NA	chr3:190953512..190953525,-	SS.MSTRG.11725.2	GENCODE	OSTN-AS1	CL_0000236_B_cell[10.52]	CL_0000236_B_cell[10.52],UBERON_0001876_amygdala[10.35],UBERON_0002240_spinal_cord[7.79],CL_0002595_smooth_muscle_cell_of_the_subclavian_artery[5.13]	NA	NA	NA	NA	5.13	NA	NA	NA	NA	NA	1	5.13	Sub_SMC_FANTenrich
ENSG00000188958.5	ENSG00000233308.1	NA	chr3:190953512..190953525,-	ath.MSTRG.10739.5	GENCODE	OSTN-AS1	CL_0000236_B_cell[10.52]	CL_0000236_B_cell[10.52],UBERON_0001876_amygdala[10.35],UBERON_0002240_spinal_cord[7.79],CL_0002595_smooth_muscle_cell_of_the_subclavian_artery[5.13]	NA	NA	NA	NA	5.13	NA	NA	NA	NA	NA	1	5.13	Sub_SMC_FANTenrich
ENSG00000188958.5	ENSG00000233308.1	NA	chr3:190953512..190953525,-	ath.MSTRG.10739.2	GENCODE	OSTN-AS1	CL_0000236_B_cell[10.52]	CL_0000236_B_cell[10.52],UBERON_0001876_amygdala[10.35],UBERON_0002240_spinal_cord[7.79],CL_0002595_smooth_muscle_cell_of_the_subclavian_artery[5.13]	NA	NA	NA	NA	5.13	NA	NA	NA	NA	NA	1	5.13	Sub_SMC_FANTenrich
ENSG00000189136.4	ENSG00000189136.8	NA	chr15:85113985..85114005,-	ENST00000561403.5	GENCODE	UBE2Q2P1	__na	__na	NA	NA	NA	NA	NA	NA	NA	NA	NA	NA	0	NA	NA
ENSG00000189136.4	ENSG00000189136.8	NA	chr15:85113985..85114005,-	ENST00000558251.5	GENCODE	UBE2Q2P1	__na	__na	NA	NA	NA	NA	NA	NA	NA	NA	NA	NA	0	NA	NA
ENSG00000189136.4	ENSG00000189136.8	NA	chr15:85113985..85114005,-	ENST00000339094.5	GENCODE	UBE2Q2P1	__na	__na	NA	NA	NA	NA	NA	NA	NA	NA	NA	NA	0	NA	NA
ENSG00000189223.9	ENSG00000189223.14	NA	chr2:113993092..113993146,+	ENST00000553869.6	GENCODE	PAX8-AS1	__na	__na	NA	NA	NA	NA	NA	NA	NA	NA	NA	NA	0	NA	NA
ENSG00000189223.9	ENSG00000189223.14	NA	chr2:113993092..113993146,+	SS.MSTRG.9312.9	GENCODE	PAX8-AS1	__na	__na	NA	NA	NA	NA	NA	NA	NA	NA	NA	NA	0	NA	NA
ENSG00000189223.9	ENSG00000189223.14	NA	chr2:113993092..113993146,+	ENST00000333145.9	GENCODE	PAX8-AS1	__na	__na	NA	NA	NA	NA	NA	NA	NA	NA	NA	NA	0	NA	NA
ENSG00000189223.9	ENSG00000189223.14	NA	chr2:113993092..113993146,+	SS.MSTRG.9312.7	GENCODE	PAX8-AS1	__na	__na	NA	NA	NA	NA	NA	NA	NA	NA	NA	NA	0	NA	NA
ENSG00000189223.9	ENSG00000189223.14	NA	chr2:113993092..113993146,+	ath.MSTRG.8525.4	GENCODE	PAX8-AS1	__na	__na	NA	NA	NA	NA	NA	NA	NA	NA	NA	NA	0	NA	NA
ENSG00000189223.9	ENSG00000189223.14	NA	chr2:113993092..113993146,+	ENST00000556070.5	GENCODE	PAX8-AS1	__na	__na	NA	NA	NA	NA	NA	NA	NA	NA	NA	NA	0	NA	NA
ENSG00000189362.7	MSTRG.10933	NA	chr2:191677687..191677729,-	hSV.MSTRG.10933.3	Newly-assembled	NA	CL_0000049_common_myeloid_progenitor[8.59]	CL_0000049_common_myeloid_progenitor[8.59]	NA	NA	NA	NA	NA	NA	NA	NA	NA	NA	0	NA	NA
ENSG00000189362.7	MSTRG.10933	NA	chr2:191677687..191677729,-	hSV.MSTRG.10933.2	Newly-assembled	NA	CL_0000049_common_myeloid_progenitor[8.59]	CL_0000049_common_myeloid_progenitor[8.59]	NA	NA	NA	NA	NA	NA	NA	NA	NA	NA	0	NA	NA
ENSG00000189362.7	MSTRG.10933	NA	chr2:191677687..191677729,-	hSV.MSTRG.10933.1	Newly-assembled	NA	CL_0000049_common_myeloid_progenitor[8.59]	CL_0000049_common_myeloid_progenitor[8.59]	NA	NA	NA	NA	NA	NA	NA	NA	NA	NA	0	NA	NA
ENSG00000196756.7	ENSG00000196756.11	NA	chr20:37059726..37059756,-	ENST00000423536.5	GENCODE	SNHG17	__na	__na	NA	NA	NA	NA	NA	NA	NA	NA	NA	NA	0	NA	NA
ENSG00000196756.7	ENSG00000196756.11	NA	chr20:37063946..37064029,-	SS.MSTRG.10092.4	GENCODE	SNHG17	__na	__na	NA	NA	NA	NA	NA	NA	NA	NA	NA	NA	0	NA	NA
ENSG00000196756.7	ENSG00000196756.11	NA	chr20:37063946..37064029,-	SS.MSTRG.10092.1	GENCODE	SNHG17	__na	__na	NA	NA	NA	NA	NA	NA	NA	NA	NA	NA	0	NA	NA
ENSG00000196756.7	ENSG00000196756.11	NA	chr20:37063946..37064029,-	ENST00000417578.5	GENCODE	SNHG17	__na	__na	NA	NA	NA	NA	NA	NA	NA	NA	NA	NA	0	NA	NA
ENSG00000196756.7	ENSG00000196756.11	NA	chr20:37063946..37064029,-	ENST00000436764.5	GENCODE	SNHG17	__na	__na	NA	NA	NA	NA	NA	NA	NA	NA	NA	NA	0	NA	NA
ENSG00000196756.7	ENSG00000196756.11	NA	chr20:37058444..37058451,-	ENST00000449469.5	GENCODE	SNHG17	__na	__na	NA	NA	NA	NA	NA	NA	NA	NA	NA	NA	0	NA	NA
ENSG00000196756.7	ENSG00000196756.11	NA	chr20:37063946..37064029,-	ENST00000424235.1	GENCODE	SNHG17	__na	__na	NA	NA	NA	NA	NA	NA	NA	NA	NA	NA	0	NA	NA
ENSG00000196810.4	ENSG00000196810.4	NA	chr4:1244490..1244500,+	ENST00000357591.2	GENCODE	CTBP1-AS2	__na	__na	NA	NA	NA	NA	NA	NA	NA	NA	NA	NA	0	NA	NA
ENSG00000196810.4	ENSG00000196810.4	NA	chr4:1243219..1243269,+	ENST00000578730.1	GENCODE	CTBP1-AS2	__na	__na	NA	NA	NA	NA	NA	NA	NA	NA	NA	NA	0	NA	NA
ENSG00000196810.4	ENSG00000196810.4	NA	chr4:1243219..1243269,+	ENST00000581398.1	GENCODE	CTBP1-AS2	__na	__na	NA	NA	NA	NA	NA	NA	NA	NA	NA	NA	0	NA	NA
ENSG00000196810.4	ENSG00000196810.4	NA	chr4:1243219..1243269,+	ENST00000514984.1	GENCODE	CTBP1-AS2	__na	__na	NA	NA	NA	NA	NA	NA	NA	NA	NA	NA	0	NA	NA
ENSG00000196951.6	ENSG00000196951.10	NA	chr4:141294530..141294565,-	ENST00000608178.5	GENCODE	SCOC-AS1	UBERON_0001905_pineal_body[8.03]	UBERON_0001905_pineal_body[8.03],UBERON_0002038_substantia_nigra[6.82],UBERON_0010133_neuroendocrine_gland[6.12],CL_0000558_reticulocyte[5.38]	NA	NA	NA	NA	NA	NA	NA	NA	NA	NA	0	NA	NA
ENSG00000197180.1	ENSG00000197180.2	NA	chrX:153656790..153656842,-	ENST00000360656.2	GENCODE	CH17-340M24.3	CL_0002619_adult_endothelial_progenitor_cell[6.80]	CL_0002619_adult_endothelial_progenitor_cell[6.80],CL_0000235_macrophage[5.81]	NA	NA	NA	NA	NA	NA	NA	NA	NA	NA	0	NA	NA
ENSG00000197182.8	ENSG00000241990.5	NA	chr22:46449674..46449774,+	ENST00000416202.5	GENCODE	PRR34-AS1	UBERON_0002038_substantia_nigra[11.72]	UBERON_0002038_substantia_nigra[11.72],UBERON_0002771_middle_temporal_gyrus[6.78]	NA	NA	NA	NA	NA	NA	NA	NA	NA	NA	0	NA	NA
ENSG00000197182.8	ENSG00000241990.5	NA	chr22:46449674..46449774,+	ENST00000381051.6	GENCODE	PRR34-AS1	UBERON_0002038_substantia_nigra[11.72]	UBERON_0002038_substantia_nigra[11.72],UBERON_0002771_middle_temporal_gyrus[6.78]	NA	NA	NA	NA	NA	NA	NA	NA	NA	NA	0	NA	NA
ENSG00000197182.8	ENSG00000241990.5	NA	chr22:46468168..46468186,+	hSV.MSTRG.12288.4	GENCODE	PRR34-AS1	UBERON_0002038_substantia_nigra[11.72]	UBERON_0002038_substantia_nigra[11.72],UBERON_0002771_middle_temporal_gyrus[6.78]	NA	NA	NA	NA	NA	NA	NA	NA	NA	NA	0	NA	NA
ENSG00000197182.8	ENSG00000241990.5	NA	chr22:46481861..46481895,+	ENST00000360737.4	GENCODE	PRR34-AS1	UBERON_0002038_substantia_nigra[11.72]	UBERON_0002038_substantia_nigra[11.72],UBERON_0002771_middle_temporal_gyrus[6.78]	NA	NA	NA	NA	NA	NA	NA	NA	NA	NA	0	NA	NA
ENSG00000197291.4	ENSG00000197291.8	NA	chr17:40913289..40913315,-	ENST00000589716.5	GENCODE	RAMP2-AS1	UBERON_0001601_extra_ocular_muscle[10.03]	UBERON_0001601_extra_ocular_muscle[10.03],UBERON_0001723_tongue[5.82],UBERON_0002133_atrioventricular_valve[5.68],UBERON_0000341_throat[5.51],UBERON_0002771_middle_temporal_gyrus[5.51],UBERON_0001871_temporal_lobe[5.37]	NA	NA	NA	NA	NA	NA	NA	NA	NA	NA	0	NA	NA
ENSG00000197989.9	ENSG00000197989.13	NA	chr1:28908372..28908391,-	SS.MSTRG.364.7	GENCODE	SNHG12	CL_0000049_common_myeloid_progenitor[6.39]	CL_0000049_common_myeloid_progenitor[6.39],CL_0000235_macrophage[5.48]	NA	NA	NA	NA	NA	NA	NA	NA	NA	NA	0	NA	NA
ENSG00000197989.9	ENSG00000197989.13	NA	chr1:28908372..28908391,-	ENST00000470977.5	GENCODE	SNHG12	CL_0000049_common_myeloid_progenitor[6.39]	CL_0000049_common_myeloid_progenitor[6.39],CL_0000235_macrophage[5.48]	NA	NA	NA	NA	NA	NA	NA	NA	NA	NA	0	NA	NA
ENSG00000197989.9	ENSG00000197989.13	NA	chr1:28908372..28908391,-	ENST00000481368.5	GENCODE	SNHG12	CL_0000049_common_myeloid_progenitor[6.39]	CL_0000049_common_myeloid_progenitor[6.39],CL_0000235_macrophage[5.48]	NA	NA	NA	NA	NA	NA	NA	NA	NA	NA	0	NA	NA
ENSG00000197989.9	ENSG00000197989.13	NA	chr1:28908372..28908391,-	ENST00000461448.5	GENCODE	SNHG12	CL_0000049_common_myeloid_progenitor[6.39]	CL_0000049_common_myeloid_progenitor[6.39],CL_0000235_macrophage[5.48]	NA	NA	NA	NA	NA	NA	NA	NA	NA	NA	0	NA	NA
ENSG00000197989.9	ENSG00000197989.13	NA	chr1:28908372..28908391,-	ENST00000474814.1	GENCODE	SNHG12	CL_0000049_common_myeloid_progenitor[6.39]	CL_0000049_common_myeloid_progenitor[6.39],CL_0000235_macrophage[5.48]	NA	NA	NA	NA	NA	NA	NA	NA	NA	NA	0	NA	NA
ENSG00000197989.9	ENSG00000197989.13	NA	chr1:28907560..28907564,-	SS.MSTRG.364.12	GENCODE	SNHG12	CL_0000049_common_myeloid_progenitor[6.39]	CL_0000049_common_myeloid_progenitor[6.39],CL_0000235_macrophage[5.48]	NA	NA	NA	NA	NA	NA	NA	NA	NA	NA	0	NA	NA
ENSG00000197989.9	ENSG00000197989.13	NA	chr1:28908372..28908391,-	ath.MSTRG.350.9	GENCODE	SNHG12	CL_0000049_common_myeloid_progenitor[6.39]	CL_0000049_common_myeloid_progenitor[6.39],CL_0000235_macrophage[5.48]	NA	NA	NA	NA	NA	NA	NA	NA	NA	NA	0	NA	NA
ENSG00000197989.9	ENSG00000197989.13	NA	chr1:28908372..28908391,-	hSV.MSTRG.349.8	GENCODE	SNHG12	CL_0000049_common_myeloid_progenitor[6.39]	CL_0000049_common_myeloid_progenitor[6.39],CL_0000235_macrophage[5.48]	NA	NA	NA	NA	NA	NA	NA	NA	NA	NA	0	NA	NA
ENSG00000197989.9	ENSG00000197989.13	NA	chr1:28908372..28908391,-	ENST00000475441.5	GENCODE	SNHG12	CL_0000049_common_myeloid_progenitor[6.39]	CL_0000049_common_myeloid_progenitor[6.39],CL_0000235_macrophage[5.48]	NA	NA	NA	NA	NA	NA	NA	NA	NA	NA	0	NA	NA
ENSG00000197989.9	ENSG00000197989.13	NA	chr1:28907560..28907564,-	ENST00000464612.5	GENCODE	SNHG12	CL_0000049_common_myeloid_progenitor[6.39]	CL_0000049_common_myeloid_progenitor[6.39],CL_0000235_macrophage[5.48]	NA	NA	NA	NA	NA	NA	NA	NA	NA	NA	0	NA	NA
ENSG00000197989.9	ENSG00000197989.13	NA	chr1:28908372..28908391,-	ENST00000531126.5	GENCODE	SNHG12	CL_0000049_common_myeloid_progenitor[6.39]	CL_0000049_common_myeloid_progenitor[6.39],CL_0000235_macrophage[5.48]	NA	NA	NA	NA	NA	NA	NA	NA	NA	NA	0	NA	NA
ENSG00000198440.5	ENSG00000267454.5	NA	chr19:56905024..56905121,+	ENST00000589888.5	GENCODE	ZNF582-AS1	UBERON_0002771_middle_temporal_gyrus[9.41]	UBERON_0002771_middle_temporal_gyrus[9.41],UBERON_0002038_substantia_nigra[7.50],UBERON_0001871_temporal_lobe[5.86],UBERON_0000200_gyrus[5.67]	NA	NA	NA	NA	NA	NA	NA	NA	NA	NA	0	NA	NA
ENSG00000198468.3	ENSG00000198468.7	NA	chr1:213031418..213031449,-	ENST00000426161.5	GENCODE	FLVCR1-AS1	UBERON_0000007_pituitary_gland[5.93]	UBERON_0000007_pituitary_gland[5.93]	NA	NA	NA	NA	NA	NA	NA	NA	NA	NA	0	NA	NA
ENSG00000198468.3	ENSG00000198468.7	NA	chr1:213031418..213031449,-	ENST00000424044.1	GENCODE	FLVCR1-AS1	UBERON_0000007_pituitary_gland[5.93]	UBERON_0000007_pituitary_gland[5.93]	NA	NA	NA	NA	NA	NA	NA	NA	NA	NA	0	NA	NA
ENSG00000199038.1	ENSG00000247095.2	NA	chr11:568399..568430,-	ENST00000534540.1	GENCODE	MIR210HG	UBERON_0005406_perirenal_fat[6.64]	UBERON_0005406_perirenal_fat[6.64],UBERON_0000160_intestine[5.46],UBERON_0005409_gastrointestinal_system[5.27],CL_0000575_corneal_epithelial_cell[5.12]	NA	NA	NA	NA	NA	NA	NA	NA	NA	NA	0	NA	NA
ENSG00000199038.1	ENSG00000247095.2	NA	chr11:568399..568430,-	ENST00000500447.1	GENCODE	MIR210HG	UBERON_0005406_perirenal_fat[6.64]	UBERON_0005406_perirenal_fat[6.64],UBERON_0000160_intestine[5.46],UBERON_0005409_gastrointestinal_system[5.27],CL_0000575_corneal_epithelial_cell[5.12]	NA	NA	NA	NA	NA	NA	NA	NA	NA	NA	0	NA	NA
ENSG00000199038.1	ENSG00000247095.2	NA	chr11:568399..568430,-	ENST00000528245.1	GENCODE	MIR210HG	UBERON_0005406_perirenal_fat[6.64]	UBERON_0005406_perirenal_fat[6.64],UBERON_0000160_intestine[5.46],UBERON_0005409_gastrointestinal_system[5.27],CL_0000575_corneal_epithelial_cell[5.12]	NA	NA	NA	NA	NA	NA	NA	NA	NA	NA	0	NA	NA
ENSG00000199038.1	ENSG00000247095.2	NA	chr11:568399..568430,-	ENST00000533920.1	GENCODE	MIR210HG	UBERON_0005406_perirenal_fat[6.64]	UBERON_0005406_perirenal_fat[6.64],UBERON_0000160_intestine[5.46],UBERON_0005409_gastrointestinal_system[5.27],CL_0000575_corneal_epithelial_cell[5.12]	NA	NA	NA	NA	NA	NA	NA	NA	NA	NA	0	NA	NA
ENSG00000199072.1	ENSG00000269929.1	NA	chr9:96938710..96938719,+	ENST00000602652.1	GENCODE	RP11-2B6.2	UBERON_0002108_small_intestine[5.10]	UBERON_0002108_small_intestine[5.10]	NA	NA	NA	NA	NA	NA	NA	NA	NA	NA	0	NA	NA
ENSG00000199102.1	ENSG00000249532.5	NA	chr4:113569853..113569862,-	ath.MSTRG.11167.2	GENCODE	RP11-148B6.1	CL_0002322_embryonic_stem_cell[810.22]	CL_0002322_embryonic_stem_cell[810.22]	NA	NA	NA	NA	NA	NA	NA	NA	NA	NA	0	NA	NA
ENSG00000199145.1	ENSG00000249532.5	NA	chr4:113569853..113569862,-	ath.MSTRG.11167.2	GENCODE	RP11-148B6.1	CL_0002322_embryonic_stem_cell[810.22]	CL_0002322_embryonic_stem_cell[810.22]	NA	NA	NA	NA	NA	NA	NA	NA	NA	NA	0	NA	NA
ENSG00000199169.1	ENSG00000249532.5	NA	chr4:113569853..113569862,-	ath.MSTRG.11167.2	GENCODE	RP11-148B6.1	CL_0002322_embryonic_stem_cell[810.22]	CL_0002322_embryonic_stem_cell[810.22]	NA	NA	NA	NA	NA	NA	NA	NA	NA	NA	0	NA	NA
ENSG00000199179.1	ENSG00000257354.2	NA	chr12:62997362..62997398,+	SS.MSTRG.3803.2	GENCODE	RP11-631N16.2	__na	__na	NA	NA	NA	NA	NA	NA	NA	NA	NA	NA	0	NA	NA
ENSG00000199753.1	MSTRG.6620	NA	chr17:62223320..62223340,+	ath.MSTRG.6620.1	Newly-assembled	NA	CL_0000049_common_myeloid_progenitor[5.16]	CL_0000049_common_myeloid_progenitor[5.16],CL_0000893_thymocyte[5.09]	NA	NA	NA	NA	NA	NA	NA	NA	NA	NA	0	NA	NA
ENSG00000200795.1	MSTRG.3810	NA	chr12:120731032..120731051,-	ath.MSTRG.3810.1	Newly-assembled	NA	CL_0002372_myotube[6.06]	CL_0002372_myotube[6.06],CL_0000188_cell_of_skeletal_muscle[5.42]	NA	NA	NA	NA	NA	NA	NA	NA	NA	NA	0	NA	NA
ENSG00000201512.1	ENSG00000196756.11	NA	chr20:37058444..37058451,-	ENST00000449469.5	GENCODE	SNHG17	__na	__na	NA	NA	NA	NA	NA	NA	NA	NA	NA	NA	0	NA	NA
ENSG00000201672.1	ENSG00000214548.14	NA	chr14:101402827..101402832,+	ENST00000638012.1	GENCODE	MEG3	UBERON_0002421_hippocampal_formation[12.52]	UBERON_0002421_hippocampal_formation[12.52],UBERON_0001871_temporal_lobe[12.45],UBERON_0000007_pituitary_gland[11.52],UBERON_0000200_gyrus[10.92],CL_0002224_lens_epithelial_cell[7.89],UBERON_0000956_cerebral_cortex[6.43],UBERON_0002148_locus_ceruleus[6.26],UBERON_0003528_brain_gray_matter[5.52],UBERON_0001890_forebrain[5.51],CL_0000388_tendon_cell[5.36],UBERON_0000955_brain[5.26],UBERON_0000988_p…	NA	NA	NA	NA	NA	NA	NA	NA	NA	NA	0	NA	NA
ENSG00000201899.1	ENSG00000214548.14	NA	chr14:101450729..101450731,+	ENST00000637332.1	GENCODE	MEG3	UBERON_0005382_dorsal_striatum[8.04]	UBERON_0005382_dorsal_striatum[8.04],UBERON_0002435_striatum[7.37]	NA	NA	NA	NA	NA	NA	NA	NA	NA	NA	0	NA	NA
ENSG00000203279.3	ENSG00000203279.3	NA	chr9:100000957..100001043,-	ENST00000366109.2	GENCODE	RP11-498P14.5	CL_0002322_embryonic_stem_cell[8.04]	CL_0002322_embryonic_stem_cell[8.04],UBERON_0000007_pituitary_gland[7.47],UBERON_0001873_caudate_nucleus[7.47],UBERON_0002771_middle_temporal_gyrus[6.34],UBERON_0005382_dorsal_striatum[6.20],UBERON_0000955_brain[6.07],UBERON_0002435_striatum[6.03],UBERON_0010133_neuroendocrine_gland[5.92],UBERON_0001890_forebrain[5.78],UBERON_0001016_nervous_system[5.59],UBERON_0003528_brain_gray_matter[5.48],UBE…	NA	NA	NA	NA	NA	NA	NA	NA	NA	NA	0	NA	NA
ENSG00000203288.3	ENSG00000203288.3	NA	chr1:151763294..151763320,+	ENST00000533481.1	GENCODE	TDRKH-AS1	UBERON_0001905_pineal_body[6.96]	UBERON_0001905_pineal_body[6.96],UBERON_0001016_nervous_system[6.95],UBERON_0000955_brain[6.70],UBERON_0002771_middle_temporal_gyrus[6.36],UBERON_0001890_forebrain[5.84],UBERON_0001895_metencephalon[5.79],UBERON_0001873_caudate_nucleus[5.61],UBERON_0010133_neuroendocrine_gland[5.38],UBERON_0001893_telencephalon[5.35],UBERON_0003528_brain_gray_matter[5.21],UBERON_0000200_gyrus[5.19],UBERON_0002435…	NA	NA	NA	NA	NA	NA	NA	NA	NA	NA	0	NA	NA
ENSG00000203325.3	ENSG00000203325.3	NA	chr1:32539074..32539076,-	ENST00000366152.3	GENCODE	RP11-277A4.4	UBERON_0001905_pineal_body[8.38]	UBERON_0001905_pineal_body[8.38],UBERON_0002370_thymus[8.33],UBERON_0010133_neuroendocrine_gland[5.66]	NA	NA	NA	NA	NA	NA	NA	NA	NA	NA	0	NA	NA
ENSG00000203441.2	ENSG00000280734.2	NA	chr13:100149044..100149063,-	ENST00000626729.2	GENCODE	LINC01232	UBERON_0000473_testis[8.87]	UBERON_0000473_testis[8.87],UBERON_0000991_gonad[6.26],CL_0000625_CD8_positive_alpha_beta_T_cell[5.62]	NA	NA	NA	NA	NA	NA	NA	NA	NA	NA	0	NA	NA
ENSG00000203565.2	ENSG00000203565.2	NA	chr10:33973689..33973690,+	ENST00000366376.2	GENCODE	RP13-259N13.2	UBERON_0001872_parietal_lobe[27.72]	UBERON_0001872_parietal_lobe[27.72]	NA	NA	NA	NA	NA	NA	NA	NA	NA	NA	0	NA	NA
ENSG00000203706.4	ENSG00000203706.8	NA	chr1:210406327..210406346,-	ENST00000475406.5	GENCODE	SERTAD4-AS1	CL_1001318_renal_interstitial_pericyte[7.82]	CL_1001318_renal_interstitial_pericyte[7.82]	NA	NA	NA	NA	NA	NA	NA	NA	NA	NA	0	NA	NA
ENSG00000203706.4	ENSG00000203706.8	NA	chr1:210407207..210407250,-	ENST00000437764.5	GENCODE	SERTAD4-AS1	CL_1001318_renal_interstitial_pericyte[7.82]	CL_1001318_renal_interstitial_pericyte[7.82]	NA	NA	NA	NA	NA	NA	NA	NA	NA	NA	0	NA	NA
ENSG00000203875.6	ENSG00000203875.10	NA	chr6:86388438..86388458,-	ENST00000624128.1	GENCODE	SNHG5	__na	__na	NA	NA	NA	NA	NA	NA	NA	NA	NA	NA	0	NA	NA
ENSG00000203875.6	ENSG00000203875.10	NA	chr6:86388438..86388458,-	ENST00000414002.5	GENCODE	SNHG5	__na	__na	NA	NA	NA	NA	NA	NA	NA	NA	NA	NA	0	NA	NA
ENSG00000203875.6	ENSG00000203875.10	NA	chr6:86388438..86388458,-	ENST00000420199.5	GENCODE	SNHG5	__na	__na	NA	NA	NA	NA	NA	NA	NA	NA	NA	NA	0	NA	NA
ENSG00000203875.6	ENSG00000203875.10	NA	chr6:86388438..86388458,-	ENST00000369605.8	GENCODE	SNHG5	__na	__na	NA	NA	NA	NA	NA	NA	NA	NA	NA	NA	0	NA	NA
ENSG00000203875.6	ENSG00000203875.10	NA	chr6:86388438..86388458,-	ENST00000623001.3	GENCODE	SNHG5	__na	__na	NA	NA	NA	NA	NA	NA	NA	NA	NA	NA	0	NA	NA
ENSG00000203875.6	ENSG00000203875.10	NA	chr6:86388438..86388458,-	ENST00000622963.3	GENCODE	SNHG5	__na	__na	NA	NA	NA	NA	NA	NA	NA	NA	NA	NA	0	NA	NA
ENSG00000203875.6	ENSG00000203875.10	NA	chr6:86388438..86388458,-	ENST00000433843.1	GENCODE	SNHG5	__na	__na	NA	NA	NA	NA	NA	NA	NA	NA	NA	NA	0	NA	NA
ENSG00000203875.6	ENSG00000203875.10	NA	chr6:86388438..86388458,-	ENST00000453754.5	GENCODE	SNHG5	__na	__na	NA	NA	NA	NA	NA	NA	NA	NA	NA	NA	0	NA	NA
ENSG00000203875.6	ENSG00000203875.10	NA	chr6:86388438..86388458,-	ENST00000623910.3	GENCODE	SNHG5	__na	__na	NA	NA	NA	NA	NA	NA	NA	NA	NA	NA	0	NA	NA
ENSG00000203875.6	ENSG00000203875.10	NA	chr6:86388438..86388458,-	ENST00000435947.5	GENCODE	SNHG5	__na	__na	NA	NA	NA	NA	NA	NA	NA	NA	NA	NA	0	NA	NA
ENSG00000203875.6	ENSG00000203875.10	NA	chr6:86388438..86388458,-	ENST00000425170.1	GENCODE	SNHG5	__na	__na	NA	NA	NA	NA	NA	NA	NA	NA	NA	NA	0	NA	NA
ENSG00000203875.6	ENSG00000203875.10	NA	chr6:86388438..86388458,-	ENST00000431043.1	GENCODE	SNHG5	__na	__na	NA	NA	NA	NA	NA	NA	NA	NA	NA	NA	0	NA	NA
ENSG00000203875.6	ENSG00000203875.10	NA	chr6:86388438..86388458,-	ENST00000428833.5	GENCODE	SNHG5	__na	__na	NA	NA	NA	NA	NA	NA	NA	NA	NA	NA	0	NA	NA
ENSG00000203875.6	ENSG00000203875.10	NA	chr6:86388438..86388458,-	ENST00000427501.5	GENCODE	SNHG5	__na	__na	NA	NA	NA	NA	NA	NA	NA	NA	NA	NA	0	NA	NA
ENSG00000203876.5	ENSG00000203876.9	NA	chr10:111765775..111765802,-	ENST00000369655.3	GENCODE	ADD3-AS1	UBERON_0000473_testis[34.57]	UBERON_0000473_testis[34.57],UBERON_0000991_gonad[23.31],UBERON_0003135_male_reproductive_organ[11.56],CL_0000775_neutrophil[6.62],UBERON_0003133_reproductive_organ[5.64]	NA	NA	NA	NA	NA	NA	NA	NA	NA	NA	0	NA	NA
ENSG00000203930.6	ENSG00000281508.1	NA	chrX:139865330..139865375,+	ath.MSTRG.15312.1	GENCODE	CDR1-AS	UBERON_0002038_substantia_nigra[41.13]	UBERON_0002038_substantia_nigra[41.13],UBERON_0001016_nervous_system[36.04],UBERON_0000955_brain[34.66],UBERON_0001890_forebrain[18.97],UBERON_0000007_pituitary_gland[18.45],UBERON_0009663_telencephalic_nucleus[17.99],UBERON_0000454_cerebral_subcortex[16.05],UBERON_0002308_nucleus_of_brain[15.91],UBERON_0003528_brain_gray_matter[15.58],UBERON_0001893_telencephalon[15.42],UBERON_0002037_cerebellum…	NA	NA	NA	NA	NA	NA	NA	NA	NA	NA	0	NA	NA
ENSG00000203930.6	ENSG00000281508.1	NA	chrX:139865330..139865375,+	ENST00000625883.1	GENCODE	CDR1-AS	UBERON_0002038_substantia_nigra[41.13]	UBERON_0002038_substantia_nigra[41.13],UBERON_0001016_nervous_system[36.04],UBERON_0000955_brain[34.66],UBERON_0001890_forebrain[18.97],UBERON_0000007_pituitary_gland[18.45],UBERON_0009663_telencephalic_nucleus[17.99],UBERON_0000454_cerebral_subcortex[16.05],UBERON_0002308_nucleus_of_brain[15.91],UBERON_0003528_brain_gray_matter[15.58],UBERON_0001893_telencephalon[15.42],UBERON_0002037_cerebellum…	NA	NA	NA	NA	NA	NA	NA	NA	NA	NA	0	NA	NA
ENSG00000203930.6	ENSG00000281508.1	NA	chrX:139865330..139865375,+	hSV.MSTRG.19827.1	GENCODE	CDR1-AS	UBERON_0002038_substantia_nigra[41.13]	UBERON_0002038_substantia_nigra[41.13],UBERON_0001016_nervous_system[36.04],UBERON_0000955_brain[34.66],UBERON_0001890_forebrain[18.97],UBERON_0000007_pituitary_gland[18.45],UBERON_0009663_telencephalic_nucleus[17.99],UBERON_0000454_cerebral_subcortex[16.05],UBERON_0002308_nucleus_of_brain[15.91],UBERON_0003528_brain_gray_matter[15.58],UBERON_0001893_telencephalon[15.42],UBERON_0002037_cerebellum…	NA	NA	NA	NA	NA	NA	NA	NA	NA	NA	0	NA	NA
ENSG00000203930.6	ENSG00000281508.1	NA	chrX:139865330..139865375,+	SS.MSTRG.16585.1	GENCODE	CDR1-AS	UBERON_0002038_substantia_nigra[41.13]	UBERON_0002038_substantia_nigra[41.13],UBERON_0001016_nervous_system[36.04],UBERON_0000955_brain[34.66],UBERON_0001890_forebrain[18.97],UBERON_0000007_pituitary_gland[18.45],UBERON_0009663_telencephalic_nucleus[17.99],UBERON_0000454_cerebral_subcortex[16.05],UBERON_0002308_nucleus_of_brain[15.91],UBERON_0003528_brain_gray_matter[15.58],UBERON_0001893_telencephalon[15.42],UBERON_0002037_cerebellum…	NA	NA	NA	NA	NA	NA	NA	NA	NA	NA	0	NA	NA
ENSG00000203930.6	ENSG00000203930.10	NA	chrX:139846743..139846777,+	ENST00000602535.1	GENCODE	LINC00632	UBERON_0002038_substantia_nigra[41.13]	UBERON_0002038_substantia_nigra[41.13],UBERON_0001016_nervous_system[36.04],UBERON_0000955_brain[34.66],UBERON_0001890_forebrain[18.97],UBERON_0000007_pituitary_gland[18.45],UBERON_0009663_telencephalic_nucleus[17.99],UBERON_0000454_cerebral_subcortex[16.05],UBERON_0002308_nucleus_of_brain[15.91],UBERON_0003528_brain_gray_matter[15.58],UBERON_0001893_telencephalon[15.42],UBERON_0002037_cerebellum…	NA	NA	NA	NA	NA	NA	NA	NA	NA	NA	0	NA	NA
ENSG00000203993.3	ENSG00000203993.4	NA	chr9:140513231..140513337,-	ENST00000496793.1	GENCODE	ARRDC1-AS1	__na	__na	NA	NA	NA	NA	NA	NA	NA	NA	NA	NA	0	NA	NA
ENSG00000203993.3	ENSG00000203993.4	NA	chr9:140513231..140513337,-	ENST00000623970.1	GENCODE	ARRDC1-AS1	__na	__na	NA	NA	NA	NA	NA	NA	NA	NA	NA	NA	0	NA	NA
ENSG00000203993.3	ENSG00000203993.4	NA	chr9:140513231..140513337,-	hSV.MSTRG.19268.3	GENCODE	ARRDC1-AS1	__na	__na	NA	NA	NA	NA	NA	NA	NA	NA	NA	NA	0	NA	NA
ENSG00000203993.3	ENSG00000203993.4	NA	chr9:140513231..140513337,-	SS.MSTRG.16097.4	GENCODE	ARRDC1-AS1	__na	__na	NA	NA	NA	NA	NA	NA	NA	NA	NA	NA	0	NA	NA
ENSG00000203993.3	ENSG00000203993.4	NA	chr9:140513231..140513337,-	ENST00000371417.3	GENCODE	ARRDC1-AS1	__na	__na	NA	NA	NA	NA	NA	NA	NA	NA	NA	NA	0	NA	NA
ENSG00000204054.7	ENSG00000204054.13	NA	chr9:132250908..132251042,+	ENST00000444184.5	GENCODE	LINC00963	CL_0000771_eosinophil[10.02]	CL_0000771_eosinophil[10.02],UBERON_0006947_male_genital_duct[5.52]	NA	NA	NA	NA	NA	NA	NA	NA	NA	NA	0	NA	NA
ENSG00000204054.7	ENSG00000204054.13	NA	chr9:132250908..132251042,+	ath.MSTRG.14748.3	GENCODE	LINC00963	CL_0000771_eosinophil[10.02]	CL_0000771_eosinophil[10.02],UBERON_0006947_male_genital_duct[5.52]	NA	NA	NA	NA	NA	NA	NA	NA	NA	NA	0	NA	NA
ENSG00000204054.7	ENSG00000204054.13	NA	chr9:132251375..132251412,+	ENST00000419300.3	GENCODE	LINC00963	CL_0000771_eosinophil[10.02]	CL_0000771_eosinophil[10.02],UBERON_0006947_male_genital_duct[5.52]	NA	NA	NA	NA	NA	NA	NA	NA	NA	NA	0	NA	NA
ENSG00000204054.7	ENSG00000204054.13	NA	chr9:132250908..132251042,+	hSV.MSTRG.19159.3	GENCODE	LINC00963	CL_0000771_eosinophil[10.02]	CL_0000771_eosinophil[10.02],UBERON_0006947_male_genital_duct[5.52]	NA	NA	NA	NA	NA	NA	NA	NA	NA	NA	0	NA	NA
ENSG00000204054.7	ENSG00000204054.13	NA	chr9:132251375..132251412,+	ENST00000423918.5	GENCODE	LINC00963	CL_0000771_eosinophil[10.02]	CL_0000771_eosinophil[10.02],UBERON_0006947_male_genital_duct[5.52]	NA	NA	NA	NA	NA	NA	NA	NA	NA	NA	0	NA	NA
ENSG00000204054.7	ENSG00000204054.13	NA	chr9:132259180..132259230,+	ENST00000608272.1	GENCODE	LINC00963	CL_0000771_eosinophil[10.02]	CL_0000771_eosinophil[10.02],UBERON_0006947_male_genital_duct[5.52]	NA	NA	NA	NA	NA	NA	NA	NA	NA	NA	0	NA	NA
ENSG00000204054.7	ENSG00000204054.13	NA	chr9:132251160..132251219,+	ENST00000608369.1	GENCODE	LINC00963	CL_0000771_eosinophil[10.02]	CL_0000771_eosinophil[10.02],UBERON_0006947_male_genital_duct[5.52]	NA	NA	NA	NA	NA	NA	NA	NA	NA	NA	0	NA	NA
ENSG00000204054.7	ENSG00000204054.13	NA	chr9:132245570..132245592,+	ENST00000454968.5	GENCODE	LINC00963	CL_0000771_eosinophil[10.02]	CL_0000771_eosinophil[10.02],UBERON_0006947_male_genital_duct[5.52]	NA	NA	NA	NA	NA	NA	NA	NA	NA	NA	0	NA	NA
ENSG00000204054.7	ENSG00000204054.13	NA	chr9:132251375..132251412,+	hSV.MSTRG.19159.4	GENCODE	LINC00963	CL_0000771_eosinophil[10.02]	CL_0000771_eosinophil[10.02],UBERON_0006947_male_genital_duct[5.52]	NA	NA	NA	NA	NA	NA	NA	NA	NA	NA	0	NA	NA
ENSG00000204173.6	MSTRG.18986	NA	chr9:114393433..114393494,-	hSV.MSTRG.18986.1	Newly-assembled	NA	UBERON_0000473_testis[6.34]	UBERON_0000473_testis[6.34],UBERON_0001873_caudate_nucleus[6.21],UBERON_0001896_medulla_oblongata[6.06],UBERON_0005382_dorsal_striatum[5.24],UBERON_0000007_pituitary_gland[5.12],UBERON_0002435_striatum[5.11]	NA	NA	NA	NA	NA	NA	NA	NA	NA	NA	0	NA	NA
ENSG00000204173.6	MSTRG.15833	NA	chr9:114393433..114393494,-	SS.MSTRG.15833.1	Newly-assembled	NA	UBERON_0000473_testis[6.34]	UBERON_0000473_testis[6.34],UBERON_0001873_caudate_nucleus[6.21],UBERON_0001896_medulla_oblongata[6.06],UBERON_0005382_dorsal_striatum[5.24],UBERON_0000007_pituitary_gland[5.12],UBERON_0002435_striatum[5.11]	NA	NA	NA	NA	NA	NA	NA	NA	NA	NA	0	NA	NA
ENSG00000204173.6	MSTRG.14597	NA	chr9:114393433..114393494,-	ath.MSTRG.14597.1	Newly-assembled	NA	UBERON_0000473_testis[6.34]	UBERON_0000473_testis[6.34],UBERON_0001873_caudate_nucleus[6.21],UBERON_0001896_medulla_oblongata[6.06],UBERON_0005382_dorsal_striatum[5.24],UBERON_0000007_pituitary_gland[5.12],UBERON_0002435_striatum[5.11]	NA	NA	NA	NA	NA	NA	NA	NA	NA	NA	0	NA	NA
ENSG00000204272.6	ENSG00000204272.12	NA	chrX:56755664..56755741,+	ENST00000423617.2	GENCODE	NBDY	__na	__na	NA	NA	NA	NA	NA	NA	NA	NA	NA	NA	0	NA	NA
ENSG00000204272.6	ENSG00000204272.12	NA	chrX:56755664..56755741,+	ENST00000637096.1	GENCODE	NBDY	__na	__na	NA	NA	NA	NA	NA	NA	NA	NA	NA	NA	0	NA	NA
ENSG00000204272.6	ENSG00000204272.12	NA	chrX:56755664..56755741,+	ENST00000374922.8	GENCODE	NBDY	__na	__na	NA	NA	NA	NA	NA	NA	NA	NA	NA	NA	0	NA	NA
ENSG00000204620.2	ENSG00000204620.3	NA	chrX:48433250..48433291,-	ENST00000376775.3	GENCODE	RP11-1148L6.9	__na	__na	NA	NA	NA	NA	NA	NA	NA	NA	NA	NA	0	NA	NA
ENSG00000204685.5	ENSG00000204685.6	NA	chr2:96874110..96874158,+	SS.MSTRG.9185.1	GENCODE	STARD7-AS1	CL_0000049_common_myeloid_progenitor[5.66]	CL_0000049_common_myeloid_progenitor[5.66]	NA	NA	NA	NA	NA	NA	NA	NA	NA	NA	0	NA	NA
ENSG00000205181.5	ENSG00000205181.5	NA	chr20:5485166..5485248,-	ENST00000379053.4	GENCODE	LINC00654	UBERON_0000473_testis[36.60]	UBERON_0000473_testis[36.60],UBERON_0000991_gonad[25.01],UBERON_0003135_male_reproductive_organ[11.92],UBERON_0003133_reproductive_organ[6.08],UBERON_0002323_coelemic_cavity_lumen[5.61],UBERON_0000007_pituitary_gland[5.15]	NA	NA	NA	NA	NA	NA	NA	NA	NA	NA	0	NA	NA
ENSG00000205485.9	ENSG00000205485.13	NA	chr7:76178642..76178677,+	ENST00000418663.5	GENCODE	AC004980.7	UBERON_0002038_substantia_nigra[7.35]	UBERON_0002038_substantia_nigra[7.35]	NA	NA	NA	NA	NA	NA	NA	NA	NA	NA	0	NA	NA
ENSG00000205485.9	ENSG00000205485.13	NA	chr7:76178642..76178677,+	SS.MSTRG.14420.5	GENCODE	AC004980.7	UBERON_0002038_substantia_nigra[7.35]	UBERON_0002038_substantia_nigra[7.35]	NA	NA	NA	NA	NA	NA	NA	NA	NA	NA	0	NA	NA
ENSG00000205485.9	ENSG00000205485.13	NA	chr7:76178642..76178677,+	SS.MSTRG.14420.2	GENCODE	AC004980.7	UBERON_0002038_substantia_nigra[7.35]	UBERON_0002038_substantia_nigra[7.35]	NA	NA	NA	NA	NA	NA	NA	NA	NA	NA	0	NA	NA
ENSG00000205485.9	ENSG00000205485.13	NA	chr7:76178642..76178677,+	hSV.MSTRG.17071.4	GENCODE	AC004980.7	UBERON_0002038_substantia_nigra[7.35]	UBERON_0002038_substantia_nigra[7.35]	NA	NA	NA	NA	NA	NA	NA	NA	NA	NA	0	NA	NA
ENSG00000205485.9	ENSG00000205485.13	NA	chr7:76178642..76178677,+	SS.MSTRG.14420.3	GENCODE	AC004980.7	UBERON_0002038_substantia_nigra[7.35]	UBERON_0002038_substantia_nigra[7.35]	NA	NA	NA	NA	NA	NA	NA	NA	NA	NA	0	NA	NA
ENSG00000205485.9	ENSG00000205485.13	NA	chr7:76178642..76178677,+	SS.MSTRG.14420.7	GENCODE	AC004980.7	UBERON_0002038_substantia_nigra[7.35]	UBERON_0002038_substantia_nigra[7.35]	NA	NA	NA	NA	NA	NA	NA	NA	NA	NA	0	NA	NA
ENSG00000205485.9	ENSG00000205485.13	NA	chr7:76178642..76178677,+	SS.MSTRG.14420.6	GENCODE	AC004980.7	UBERON_0002038_substantia_nigra[7.35]	UBERON_0002038_substantia_nigra[7.35]	NA	NA	NA	NA	NA	NA	NA	NA	NA	NA	0	NA	NA
ENSG00000205485.9	ENSG00000205485.13	NA	chr7:76178642..76178677,+	ENST00000423084.1	GENCODE	AC004980.7	UBERON_0002038_substantia_nigra[7.35]	UBERON_0002038_substantia_nigra[7.35]	NA	NA	NA	NA	NA	NA	NA	NA	NA	NA	0	NA	NA
ENSG00000205791.2	ENSG00000205791.3	NA	chr12:12509929..12509945,-	ENST00000381800.3	GENCODE	LOH12CR2	UBERON_0002771_middle_temporal_gyrus[7.75]	UBERON_0002771_middle_temporal_gyrus[7.75],UBERON_0001016_nervous_system[6.84],UBERON_0000955_brain[6.43],UBERON_0001890_forebrain[6.34],UBERON_0002240_spinal_cord[6.04],UBERON_0000007_pituitary_gland[5.95],UBERON_0000200_gyrus[5.82],UBERON_0001875_globus_pallidus[5.77],UBERON_0003528_brain_gray_matter[5.63],UBERON_0001893_telencephalon[5.61],UBERON_0002421_hippocampal_formation[5.39],UBERON_0001…	NA	NA	NA	NA	NA	NA	NA	NA	NA	NA	0	NA	NA
ENSG00000205885.3	ENSG00000205885.7	NA	chr12:7261180..7261201,+	ENST00000536679.5	GENCODE	C1RL-AS1	CL_0000771_eosinophil[8.00]	CL_0000771_eosinophil[8.00],CL_0000775_neutrophil[5.05]	NA	NA	NA	NA	NA	NA	NA	NA	NA	NA	0	NA	NA
ENSG00000206573.4	ENSG00000206573.8	NA	chr3:9440257..9440268,-	ENST00000519043.5	GENCODE	THUMPD3-AS1	CL_0000771_eosinophil[7.44]	CL_0000771_eosinophil[7.44],CL_0000623_natural_killer_cell[6.48],UBERON_0002771_middle_temporal_gyrus[5.32]	NA	NA	NA	NA	NA	NA	NA	NA	NA	NA	0	NA	NA
ENSG00000206573.4	ENSG00000206573.8	NA	chr3:9439118..9439137,-	ath.MSTRG.9948.5	GENCODE	THUMPD3-AS1	CL_0000771_eosinophil[7.44]	CL_0000771_eosinophil[7.44],CL_0000623_natural_killer_cell[6.48],UBERON_0002771_middle_temporal_gyrus[5.32]	NA	NA	NA	NA	NA	NA	NA	NA	NA	NA	0	NA	NA
ENSG00000206573.4	ENSG00000206573.8	NA	chr3:9438713..9438729,-	ENST00000480904.2	GENCODE	THUMPD3-AS1	CL_0000771_eosinophil[7.44]	CL_0000771_eosinophil[7.44],CL_0000623_natural_killer_cell[6.48],UBERON_0002771_middle_temporal_gyrus[5.32]	NA	NA	NA	NA	NA	NA	NA	NA	NA	NA	0	NA	NA
ENSG00000206573.4	ENSG00000206573.8	NA	chr3:9439118..9439137,-	ENST00000481221.6	GENCODE	THUMPD3-AS1	CL_0000771_eosinophil[7.44]	CL_0000771_eosinophil[7.44],CL_0000623_natural_killer_cell[6.48],UBERON_0002771_middle_temporal_gyrus[5.32]	NA	NA	NA	NA	NA	NA	NA	NA	NA	NA	0	NA	NA
ENSG00000206573.4	ENSG00000206573.8	NA	chr3:9439118..9439137,-	ENST00000521609.5	GENCODE	THUMPD3-AS1	CL_0000771_eosinophil[7.44]	CL_0000771_eosinophil[7.44],CL_0000623_natural_killer_cell[6.48],UBERON_0002771_middle_temporal_gyrus[5.32]	NA	NA	NA	NA	NA	NA	NA	NA	NA	NA	0	NA	NA
ENSG00000206573.4	ENSG00000206573.8	NA	chr3:9439170..9439183,-	ENST00000522525.5	GENCODE	THUMPD3-AS1	CL_0000771_eosinophil[7.44]	CL_0000771_eosinophil[7.44],CL_0000623_natural_killer_cell[6.48],UBERON_0002771_middle_temporal_gyrus[5.32]	NA	NA	NA	NA	NA	NA	NA	NA	NA	NA	0	NA	NA
ENSG00000206630.1	ENSG00000260260.1	NA	chr16:2205352..2205359,-	hSV.MSTRG.6694.1	GENCODE	SNHG19	__na	__na	NA	NA	NA	NA	NA	NA	NA	NA	NA	NA	0	NA	NA
ENSG00000206630.1	ENSG00000260260.1	NA	chr16:2205352..2205359,-	SS.MSTRG.5711.1	GENCODE	SNHG19	__na	__na	NA	NA	NA	NA	NA	NA	NA	NA	NA	NA	0	NA	NA
ENSG00000206630.1	ENSG00000260260.1	NA	chr16:2205352..2205359,-	ENST00000563192.1	GENCODE	SNHG19	__na	__na	NA	NA	NA	NA	NA	NA	NA	NA	NA	NA	0	NA	NA
ENSG00000206652.1	MSTRG.192	NA	chr1:16840782..16840784,-	ath.MSTRG.192.1	Newly-assembled	NA	__na	__na	NA	NA	NA	NA	NA	NA	NA	NA	NA	NA	0	NA	NA
ENSG00000207137.1	ENSG00000224078.13	NA	chr15:25324203..25324208,+	SS.MSTRG.5098.13	GENCODE	SNHG14	CL_0002322_embryonic_stem_cell[22.28]	CL_0002322_embryonic_stem_cell[22.28],UBERON_0002046_thyroid_gland[6.52]	NA	NA	NA	NA	NA	NA	NA	NA	NA	NA	0	NA	NA
ENSG00000207137.1	ENSG00000224078.13	NA	chr15:25324203..25324208,+	ath.MSTRG.4713.9	GENCODE	SNHG14	CL_0002322_embryonic_stem_cell[22.28]	CL_0002322_embryonic_stem_cell[22.28],UBERON_0002046_thyroid_gland[6.52]	NA	NA	NA	NA	NA	NA	NA	NA	NA	NA	0	NA	NA
ENSG00000207174.1	ENSG00000224078.13	NA	chr15:25326238..25326251,+	ENST00000546682.5	GENCODE	SNHG14	UBERON_0001046_hindgut[17.77]	UBERON_0001046_hindgut[17.77],UBERON_0000200_gyrus[5.15]	NA	NA	NA	NA	NA	NA	NA	NA	NA	NA	0	NA	NA
ENSG00000207927.1	ENSG00000249532.5	NA	chr4:113569853..113569862,-	ath.MSTRG.11167.2	GENCODE	RP11-148B6.1	CL_0002322_embryonic_stem_cell[810.22]	CL_0002322_embryonic_stem_cell[810.22]	NA	NA	NA	NA	NA	NA	NA	NA	NA	NA	0	NA	NA
ENSG00000207954.1	MSTRG.11047	NA	chr3:44040816..44040834,+	SS.MSTRG.11047.1	Newly-assembled	NA	UBERON_0002771_middle_temporal_gyrus[11.10]	UBERON_0002771_middle_temporal_gyrus[11.10],UBERON_0002046_thyroid_gland[9.30],UBERON_0002038_substantia_nigra[7.76],UBERON_0000200_gyrus[7.73],UBERON_0001871_temporal_lobe[7.23],UBERON_0001893_telencephalon[6.95],UBERON_0003528_brain_gray_matter[6.94],CL_0000346_hair_follicle_dermal_papilla_cell[6.76],UBERON_0001890_forebrain[6.24],UBERON_0009663_telencephalic_nucleus[6.20],UBERON_0000454_cerebr…	NA	NA	NA	NA	NA	NA	NA	NA	NA	NA	0	NA	NA
ENSG00000208027.2	MSTRG.5909	NA	chr14:101521826..101521829,+	hSV.MSTRG.5909.1	Newly-assembled	NA	UBERON_0004225_respiratory_system_smooth_muscle[7.89]	UBERON_0004225_respiratory_system_smooth_muscle[7.89]	NA	NA	NA	NA	NA	NA	NA	NA	NA	NA	0	NA	NA
ENSG00000209042.1	ENSG00000177410.12	NA	chr20:47895175..47895182,+	ENST00000417721.5	GENCODE	ZFAS1	__na	__na	NA	NA	NA	NA	NA	NA	NA	NA	NA	NA	0	NA	NA
ENSG00000209042.1	ENSG00000177410.12	NA	chr20:47895175..47895182,+	ENST00000428008.5	GENCODE	ZFAS1	__na	__na	NA	NA	NA	NA	NA	NA	NA	NA	NA	NA	0	NA	NA
ENSG00000209042.1	ENSG00000177410.12	NA	chr20:47895175..47895182,+	ENST00000441722.5	GENCODE	ZFAS1	__na	__na	NA	NA	NA	NA	NA	NA	NA	NA	NA	NA	0	NA	NA
ENSG00000209042.1	ENSG00000177410.12	NA	chr20:47895175..47895182,+	ENST00000620594.1	GENCODE	ZFAS1	__na	__na	NA	NA	NA	NA	NA	NA	NA	NA	NA	NA	0	NA	NA
ENSG00000209042.1	ENSG00000177410.12	NA	chr20:47895175..47895182,+	ENST00000623640.1	GENCODE	ZFAS1	__na	__na	NA	NA	NA	NA	NA	NA	NA	NA	NA	NA	0	NA	NA
ENSG00000209042.1	ENSG00000177410.12	NA	chr20:47895175..47895182,+	ENST00000371743.7	GENCODE	ZFAS1	__na	__na	NA	NA	NA	NA	NA	NA	NA	NA	NA	NA	0	NA	NA
ENSG00000209042.1	ENSG00000177410.12	NA	chr20:47895175..47895182,+	ENST00000326677.9	GENCODE	ZFAS1	__na	__na	NA	NA	NA	NA	NA	NA	NA	NA	NA	NA	0	NA	NA
ENSG00000212588.1	ENSG00000226950.6	NA	chr4:53578663..53578681,+	ENST00000425653.1	GENCODE	DANCR	CL_0002322_embryonic_stem_cell[5.62]	CL_0002322_embryonic_stem_cell[5.62]	NA	NA	NA	NA	NA	NA	NA	NA	NA	NA	0	NA	NA
ENSG00000212588.1	ENSG00000226950.6	NA	chr4:53578663..53578681,+	ENST00000441504.1	GENCODE	DANCR	CL_0002322_embryonic_stem_cell[5.62]	CL_0002322_embryonic_stem_cell[5.62]	NA	NA	NA	NA	NA	NA	NA	NA	NA	NA	0	NA	NA
ENSG00000212588.1	ENSG00000226950.6	NA	chr4:53578663..53578681,+	ENST00000411630.6	GENCODE	DANCR	CL_0002322_embryonic_stem_cell[5.62]	CL_0002322_embryonic_stem_cell[5.62]	NA	NA	NA	NA	NA	NA	NA	NA	NA	NA	0	NA	NA
ENSG00000212978.5	ENSG00000212978.6	NA	chr2:61372039..61372113,-	ENST00000422740.1	GENCODE	AC016747.3	UBERON_0000473_testis[9.91]	UBERON_0000473_testis[9.91]	NA	NA	NA	NA	NA	NA	NA	NA	NA	NA	0	NA	NA
ENSG00000212978.5	ENSG00000212978.6	NA	chr2:61372039..61372113,-	ENST00000417691.1	GENCODE	AC016747.3	UBERON_0000473_testis[9.91]	UBERON_0000473_testis[9.91]	NA	NA	NA	NA	NA	NA	NA	NA	NA	NA	0	NA	NA
ENSG00000212978.5	ENSG00000212978.6	NA	chr2:61372039..61372113,-	ENST00000443946.1	GENCODE	AC016747.3	UBERON_0000473_testis[9.91]	UBERON_0000473_testis[9.91]	NA	NA	NA	NA	NA	NA	NA	NA	NA	NA	0	NA	NA
ENSG00000212978.5	ENSG00000212978.6	NA	chr2:61372039..61372113,-	ENST00000420918.3	GENCODE	AC016747.3	UBERON_0000473_testis[9.91]	UBERON_0000473_testis[9.91]	NA	NA	NA	NA	NA	NA	NA	NA	NA	NA	0	NA	NA
ENSG00000213445.4	MSTRG.2862	NA	chr11:65430941..65430948,+	SS.MSTRG.2862.2	Newly-assembled	NA	CL_0000771_eosinophil[12.45]	CL_0000771_eosinophil[12.45],CL_0000775_neutrophil[12.16],CL_0000094_granulocyte[9.15],CL_0000623_natural_killer_cell[6.57],CL_0000798_gamma_delta_T_cell[6.04],CL_0000625_CD8_positive_alpha_beta_T_cell[5.21],CL_0000236_B_cell[5.08]	NA	NA	NA	NA	NA	NA	NA	NA	NA	NA	0	NA	NA
ENSG00000213445.4	MSTRG.2862	NA	chr11:65430533..65430579,+	SS.MSTRG.2862.1	Newly-assembled	NA	CL_0000771_eosinophil[12.45]	CL_0000771_eosinophil[12.45],CL_0000775_neutrophil[12.16],CL_0000094_granulocyte[9.15],CL_0000623_natural_killer_cell[6.57],CL_0000798_gamma_delta_T_cell[6.04],CL_0000625_CD8_positive_alpha_beta_T_cell[5.21],CL_0000236_B_cell[5.08]	NA	NA	NA	NA	NA	NA	NA	NA	NA	NA	0	NA	NA
ENSG00000213904.4	MSTRG.7649	NA	chr19:42901294..42901338,+	ath.MSTRG.7649.1	Newly-assembled	NA	__na	__na	NA	NA	NA	NA	NA	NA	NA	NA	NA	NA	0	NA	NA
ENSG00000214106.3	ENSG00000214106.7	NA	chr7:154720173..154720243,+	ENST00000411526.5	GENCODE	PAXIP1-AS2	UBERON_0000007_pituitary_gland[7.44]	UBERON_0000007_pituitary_gland[7.44]	NA	NA	NA	NA	NA	NA	NA	NA	NA	NA	0	NA	NA
ENSG00000214106.3	ENSG00000214106.7	NA	chr7:154720173..154720243,+	hSV.MSTRG.17625.5	GENCODE	PAXIP1-AS2	UBERON_0000007_pituitary_gland[7.44]	UBERON_0000007_pituitary_gland[7.44]	NA	NA	NA	NA	NA	NA	NA	NA	NA	NA	0	NA	NA
ENSG00000214106.3	ENSG00000214106.7	NA	chr7:154720173..154720243,+	ENST00000449486.1	GENCODE	PAXIP1-AS2	UBERON_0000007_pituitary_gland[7.44]	UBERON_0000007_pituitary_gland[7.44]	NA	NA	NA	NA	NA	NA	NA	NA	NA	NA	0	NA	NA
ENSG00000214145.2	ENSG00000214145.6	NA	chr3:194030577..194030600,-	ENST00000429578.5	GENCODE	LINC00887	UBERON_0001043_esophagus[14.37]	UBERON_0001043_esophagus[14.37],CL_0001014_CD1a_positive_Langerhans_cell[12.93],UBERON_0001723_tongue[8.05],UBERON_0001557_upper_respiratory_tract[6.89],CL_0002623_acinar_cell_of_salivary_gland[6.50],CL_0000575_corneal_epithelial_cell[6.39],CL_0002577_placental_epithelial_cell[5.17]	NA	NA	NA	NA	NA	NA	NA	NA	NA	NA	0	NA	NA
ENSG00000214293.4	ENSG00000214293.8	NA	chr7:77325545..77325591,-	ENST00000416650.5	GENCODE	APTR	UBERON_0002046_thyroid_gland[6.48]	UBERON_0002046_thyroid_gland[6.48]	NA	NA	NA	NA	NA	NA	NA	NA	NA	NA	0	NA	NA
ENSG00000214293.4	ENSG00000214293.8	NA	chr7:77325545..77325591,-	ENST00000398043.2	GENCODE	APTR	UBERON_0002046_thyroid_gland[6.48]	UBERON_0002046_thyroid_gland[6.48]	NA	NA	NA	NA	NA	NA	NA	NA	NA	NA	0	NA	NA
ENSG00000214401.4	ENSG00000214401.4	NA	chr17:44270926..44270973,+	ENST00000398275.4	GENCODE	KANSL1-AS1	CL_0000893_thymocyte[6.82]	CL_0000893_thymocyte[6.82],CL_0000624_CD4_positive_alpha_beta_T_cell[6.55],CL_0000084_T_cell[6.31],CL_0000789_alpha_beta_T_cell[6.25],CL_0000542_lymphocyte[5.40],CL_0002396_CD14_low_CD16_positive_monocyte[5.17]	NA	NA	NA	NA	NA	NA	NA	NA	NA	NA	0	NA	NA
ENSG00000214548.10	ENSG00000214548.14	NA	chr14:101298386..101298404,+	ENST00000521812.1	GENCODE	MEG3	UBERON_0000007_pituitary_gland[18.66]	UBERON_0000007_pituitary_gland[18.66],UBERON_0001723_tongue[16.18],UBERON_0010133_neuroendocrine_gland[9.93],UBERON_0000955_brain[7.72],UBERON_0002421_hippocampal_formation[7.22],UBERON_0001890_forebrain[7.07],UBERON_0002771_middle_temporal_gyrus[6.99],UBERON_0001016_nervous_system[6.94],UBERON_0001876_amygdala[6.77],UBERON_0002037_cerebellum[6.77],UBERON_0001894_diencephalon[6.62],UBERON_0001873…	NA	NA	NA	NA	NA	NA	NA	NA	NA	NA	0	NA	NA
ENSG00000214548.10	ENSG00000214548.14	NA	chr14:101292448..101292462,+	ENST00000424076.7	GENCODE	MEG3	UBERON_0000007_pituitary_gland[18.66]	UBERON_0000007_pituitary_gland[18.66],UBERON_0001723_tongue[16.18],UBERON_0010133_neuroendocrine_gland[9.93],UBERON_0000955_brain[7.72],UBERON_0002421_hippocampal_formation[7.22],UBERON_0001890_forebrain[7.07],UBERON_0002771_middle_temporal_gyrus[6.99],UBERON_0001016_nervous_system[6.94],UBERON_0001876_amygdala[6.77],UBERON_0002037_cerebellum[6.77],UBERON_0001894_diencephalon[6.62],UBERON_0001873…	NA	NA	NA	NA	NA	NA	NA	NA	NA	NA	0	NA	NA
ENSG00000214548.10	ENSG00000214548.14	NA	chr14:101299318..101299353,+	ENST00000398461.5	GENCODE	MEG3	UBERON_0000007_pituitary_gland[18.66]	UBERON_0000007_pituitary_gland[18.66],UBERON_0001723_tongue[16.18],UBERON_0010133_neuroendocrine_gland[9.93],UBERON_0000955_brain[7.72],UBERON_0002421_hippocampal_formation[7.22],UBERON_0001890_forebrain[7.07],UBERON_0002771_middle_temporal_gyrus[6.99],UBERON_0001016_nervous_system[6.94],UBERON_0001876_amygdala[6.77],UBERON_0002037_cerebellum[6.77],UBERON_0001894_diencephalon[6.62],UBERON_0001873…	NA	NA	NA	NA	NA	NA	NA	NA	NA	NA	0	NA	NA
ENSG00000214548.10	ENSG00000214548.14	NA	chr14:101292448..101292462,+	ENST00000451743.6	GENCODE	MEG3	UBERON_0000007_pituitary_gland[18.66]	UBERON_0000007_pituitary_gland[18.66],UBERON_0001723_tongue[16.18],UBERON_0010133_neuroendocrine_gland[9.93],UBERON_0000955_brain[7.72],UBERON_0002421_hippocampal_formation[7.22],UBERON_0001890_forebrain[7.07],UBERON_0002771_middle_temporal_gyrus[6.99],UBERON_0001016_nervous_system[6.94],UBERON_0001876_amygdala[6.77],UBERON_0002037_cerebellum[6.77],UBERON_0001894_diencephalon[6.62],UBERON_0001873…	NA	NA	NA	NA	NA	NA	NA	NA	NA	NA	0	NA	NA
ENSG00000214548.10	ENSG00000214548.14	NA	chr14:101293728..101293745,+	ENST00000455286.1	GENCODE	MEG3	UBERON_0000007_pituitary_gland[18.66]	UBERON_0000007_pituitary_gland[18.66],UBERON_0001723_tongue[16.18],UBERON_0010133_neuroendocrine_gland[9.93],UBERON_0000955_brain[7.72],UBERON_0002421_hippocampal_formation[7.22],UBERON_0001890_forebrain[7.07],UBERON_0002771_middle_temporal_gyrus[6.99],UBERON_0001016_nervous_system[6.94],UBERON_0001876_amygdala[6.77],UBERON_0002037_cerebellum[6.77],UBERON_0001894_diencephalon[6.62],UBERON_0001873…	NA	NA	NA	NA	NA	NA	NA	NA	NA	NA	0	NA	NA
ENSG00000214548.10	ENSG00000214548.14	NA	chr14:101292448..101292462,+	ENST00000452120.6	GENCODE	MEG3	UBERON_0000007_pituitary_gland[18.66]	UBERON_0000007_pituitary_gland[18.66],UBERON_0001723_tongue[16.18],UBERON_0010133_neuroendocrine_gland[9.93],UBERON_0000955_brain[7.72],UBERON_0002421_hippocampal_formation[7.22],UBERON_0001890_forebrain[7.07],UBERON_0002771_middle_temporal_gyrus[6.99],UBERON_0001016_nervous_system[6.94],UBERON_0001876_amygdala[6.77],UBERON_0002037_cerebellum[6.77],UBERON_0001894_diencephalon[6.62],UBERON_0001873…	NA	NA	NA	NA	NA	NA	NA	NA	NA	NA	0	NA	NA
ENSG00000214548.10	ENSG00000214548.14	NA	chr14:101292448..101292462,+	ENST00000429159.6	GENCODE	MEG3	UBERON_0000007_pituitary_gland[18.66]	UBERON_0000007_pituitary_gland[18.66],UBERON_0001723_tongue[16.18],UBERON_0010133_neuroendocrine_gland[9.93],UBERON_0000955_brain[7.72],UBERON_0002421_hippocampal_formation[7.22],UBERON_0001890_forebrain[7.07],UBERON_0002771_middle_temporal_gyrus[6.99],UBERON_0001016_nervous_system[6.94],UBERON_0001876_amygdala[6.77],UBERON_0002037_cerebellum[6.77],UBERON_0001894_diencephalon[6.62],UBERON_0001873…	NA	NA	NA	NA	NA	NA	NA	NA	NA	NA	0	NA	NA
ENSG00000214548.10	ENSG00000214548.14	NA	chr14:101323864..101323890,+	ENST00000521256.1	GENCODE	MEG3	UBERON_0000007_pituitary_gland[18.66]	UBERON_0000007_pituitary_gland[18.66],UBERON_0001723_tongue[16.18],UBERON_0010133_neuroendocrine_gland[9.93],UBERON_0000955_brain[7.72],UBERON_0002421_hippocampal_formation[7.22],UBERON_0001890_forebrain[7.07],UBERON_0002771_middle_temporal_gyrus[6.99],UBERON_0001016_nervous_system[6.94],UBERON_0001876_amygdala[6.77],UBERON_0002037_cerebellum[6.77],UBERON_0001894_diencephalon[6.62],UBERON_0001873…	NA	NA	NA	NA	NA	NA	NA	NA	NA	NA	0	NA	NA
ENSG00000214548.10	ENSG00000214548.14	NA	chr14:101292448..101292462,+	ENST00000556736.5	GENCODE	MEG3	UBERON_0000007_pituitary_gland[18.66]	UBERON_0000007_pituitary_gland[18.66],UBERON_0001723_tongue[16.18],UBERON_0010133_neuroendocrine_gland[9.93],UBERON_0000955_brain[7.72],UBERON_0002421_hippocampal_formation[7.22],UBERON_0001890_forebrain[7.07],UBERON_0002771_middle_temporal_gyrus[6.99],UBERON_0001016_nervous_system[6.94],UBERON_0001876_amygdala[6.77],UBERON_0002037_cerebellum[6.77],UBERON_0001894_diencephalon[6.62],UBERON_0001873…	NA	NA	NA	NA	NA	NA	NA	NA	NA	NA	0	NA	NA
ENSG00000214548.10	ENSG00000214548.14	NA	chr14:101292448..101292462,+	ENST00000521404.5	GENCODE	MEG3	UBERON_0000007_pituitary_gland[18.66]	UBERON_0000007_pituitary_gland[18.66],UBERON_0001723_tongue[16.18],UBERON_0010133_neuroendocrine_gland[9.93],UBERON_0000955_brain[7.72],UBERON_0002421_hippocampal_formation[7.22],UBERON_0001890_forebrain[7.07],UBERON_0002771_middle_temporal_gyrus[6.99],UBERON_0001016_nervous_system[6.94],UBERON_0001876_amygdala[6.77],UBERON_0002037_cerebellum[6.77],UBERON_0001894_diencephalon[6.62],UBERON_0001873…	NA	NA	NA	NA	NA	NA	NA	NA	NA	NA	0	NA	NA
ENSG00000214548.10	ENSG00000214548.14	NA	chr14:101292448..101292462,+	ENST00000522771.6	GENCODE	MEG3	UBERON_0000007_pituitary_gland[18.66]	UBERON_0000007_pituitary_gland[18.66],UBERON_0001723_tongue[16.18],UBERON_0010133_neuroendocrine_gland[9.93],UBERON_0000955_brain[7.72],UBERON_0002421_hippocampal_formation[7.22],UBERON_0001890_forebrain[7.07],UBERON_0002771_middle_temporal_gyrus[6.99],UBERON_0001016_nervous_system[6.94],UBERON_0001876_amygdala[6.77],UBERON_0002037_cerebellum[6.77],UBERON_0001894_diencephalon[6.62],UBERON_0001873…	NA	NA	NA	NA	NA	NA	NA	NA	NA	NA	0	NA	NA
ENSG00000214900.4	ENSG00000214900.9	NA	chr14:50459798..50459819,-	hSV.MSTRG.5547.2	GENCODE	LINC01588	CL_0000623_natural_killer_cell[19.71]	CL_0000623_natural_killer_cell[19.71],CL_0000453_Langerhans_cell[15.66],CL_0000990_conventional_dendritic_cell[11.87],CL_0000451_dendritic_cell[8.57],CL_0000767_basophil[8.35],CL_0001014_CD1a_positive_Langerhans_cell[7.84],CL_0000738_leukocyte[6.88],CL_0000988_hematopoietic_cell[6.53],CL_0002397_CD14_positive_CD16_positive_monocyte[6.06]	NA	NA	NA	NA	NA	NA	NA	NA	NA	NA	0	NA	NA
ENSG00000214900.4	ENSG00000214900.9	NA	chr14:50459798..50459819,-	hSV.MSTRG.5547.3	GENCODE	LINC01588	CL_0000623_natural_killer_cell[19.71]	CL_0000623_natural_killer_cell[19.71],CL_0000453_Langerhans_cell[15.66],CL_0000990_conventional_dendritic_cell[11.87],CL_0000451_dendritic_cell[8.57],CL_0000767_basophil[8.35],CL_0001014_CD1a_positive_Langerhans_cell[7.84],CL_0000738_leukocyte[6.88],CL_0000988_hematopoietic_cell[6.53],CL_0002397_CD14_positive_CD16_positive_monocyte[6.06]	NA	NA	NA	NA	NA	NA	NA	NA	NA	NA	0	NA	NA
ENSG00000214900.4	ENSG00000214900.9	NA	chr14:50459798..50459819,-	SS.MSTRG.4716.2	GENCODE	LINC01588	CL_0000623_natural_killer_cell[19.71]	CL_0000623_natural_killer_cell[19.71],CL_0000453_Langerhans_cell[15.66],CL_0000990_conventional_dendritic_cell[11.87],CL_0000451_dendritic_cell[8.57],CL_0000767_basophil[8.35],CL_0001014_CD1a_positive_Langerhans_cell[7.84],CL_0000738_leukocyte[6.88],CL_0000988_hematopoietic_cell[6.53],CL_0002397_CD14_positive_CD16_positive_monocyte[6.06]	NA	NA	NA	NA	NA	NA	NA	NA	NA	NA	0	NA	NA
ENSG00000214955.5	ENSG00000227456.7	NA	chr21:35552987..35553021,+	ENST00000428914.2	GENCODE	LINC00310	CL_0000094_granulocyte[228.04]	CL_0000094_granulocyte[228.04],CL_0000775_neutrophil[183.43],CL_0000771_eosinophil[148.30]	NA	NA	NA	NA	NA	NA	NA	NA	NA	NA	0	NA	NA
ENSG00000215039.2	ENSG00000215039.6	NA	chr12:6560658..6560789,-	ENST00000536388.5	GENCODE	CD27-AS1	UBERON_0002038_substantia_nigra[11.58]	UBERON_0002038_substantia_nigra[11.58],UBERON_0009663_telencephalic_nucleus[7.09],UBERON_0002771_middle_temporal_gyrus[6.67],UBERON_0000454_cerebral_subcortex[6.60],UBERON_0002308_nucleus_of_brain[6.58],UBERON_0001893_telencephalon[5.33],UBERON_0003528_brain_gray_matter[5.32],UBERON_0001890_forebrain[5.24]	NA	NA	NA	NA	NA	NA	NA	NA	NA	NA	0	NA	NA
ENSG00000215039.2	ENSG00000215039.6	NA	chr12:6560658..6560789,-	ENST00000535639.5	GENCODE	CD27-AS1	UBERON_0002038_substantia_nigra[11.58]	UBERON_0002038_substantia_nigra[11.58],UBERON_0009663_telencephalic_nucleus[7.09],UBERON_0002771_middle_temporal_gyrus[6.67],UBERON_0000454_cerebral_subcortex[6.60],UBERON_0002308_nucleus_of_brain[6.58],UBERON_0001893_telencephalon[5.33],UBERON_0003528_brain_gray_matter[5.32],UBERON_0001890_forebrain[5.24]	NA	NA	NA	NA	NA	NA	NA	NA	NA	NA	0	NA	NA
ENSG00000215039.2	ENSG00000215039.6	NA	chr12:6560658..6560789,-	ENST00000545339.5	GENCODE	CD27-AS1	UBERON_0002038_substantia_nigra[11.58]	UBERON_0002038_substantia_nigra[11.58],UBERON_0009663_telencephalic_nucleus[7.09],UBERON_0002771_middle_temporal_gyrus[6.67],UBERON_0000454_cerebral_subcortex[6.60],UBERON_0002308_nucleus_of_brain[6.58],UBERON_0001893_telencephalon[5.33],UBERON_0003528_brain_gray_matter[5.32],UBERON_0001890_forebrain[5.24]	NA	NA	NA	NA	NA	NA	NA	NA	NA	NA	0	NA	NA
ENSG00000215039.2	ENSG00000215039.6	NA	chr12:6560658..6560789,-	ENST00000537003.1	GENCODE	CD27-AS1	UBERON_0002038_substantia_nigra[11.58]	UBERON_0002038_substantia_nigra[11.58],UBERON_0009663_telencephalic_nucleus[7.09],UBERON_0002771_middle_temporal_gyrus[6.67],UBERON_0000454_cerebral_subcortex[6.60],UBERON_0002308_nucleus_of_brain[6.58],UBERON_0001893_telencephalon[5.33],UBERON_0003528_brain_gray_matter[5.32],UBERON_0001890_forebrain[5.24]	NA	NA	NA	NA	NA	NA	NA	NA	NA	NA	0	NA	NA
ENSG00000215039.2	ENSG00000215039.6	NA	chr12:6560658..6560789,-	hSV.MSTRG.3894.5	GENCODE	CD27-AS1	UBERON_0002038_substantia_nigra[11.58]	UBERON_0002038_substantia_nigra[11.58],UBERON_0009663_telencephalic_nucleus[7.09],UBERON_0002771_middle_temporal_gyrus[6.67],UBERON_0000454_cerebral_subcortex[6.60],UBERON_0002308_nucleus_of_brain[6.58],UBERON_0001893_telencephalon[5.33],UBERON_0003528_brain_gray_matter[5.32],UBERON_0001890_forebrain[5.24]	NA	NA	NA	NA	NA	NA	NA	NA	NA	NA	0	NA	NA
ENSG00000215039.2	ENSG00000215039.6	NA	chr12:6560658..6560789,-	ath.MSTRG.3137.3	GENCODE	CD27-AS1	UBERON_0002038_substantia_nigra[11.58]	UBERON_0002038_substantia_nigra[11.58],UBERON_0009663_telencephalic_nucleus[7.09],UBERON_0002771_middle_temporal_gyrus[6.67],UBERON_0000454_cerebral_subcortex[6.60],UBERON_0002308_nucleus_of_brain[6.58],UBERON_0001893_telencephalon[5.33],UBERON_0003528_brain_gray_matter[5.32],UBERON_0001890_forebrain[5.24]	NA	NA	NA	NA	NA	NA	NA	NA	NA	NA	0	NA	NA
ENSG00000215039.2	ENSG00000215039.6	NA	chr12:6560658..6560789,-	ENST00000504270.2	GENCODE	CD27-AS1	UBERON_0002038_substantia_nigra[11.58]	UBERON_0002038_substantia_nigra[11.58],UBERON_0009663_telencephalic_nucleus[7.09],UBERON_0002771_middle_temporal_gyrus[6.67],UBERON_0000454_cerebral_subcortex[6.60],UBERON_0002308_nucleus_of_brain[6.58],UBERON_0001893_telencephalon[5.33],UBERON_0003528_brain_gray_matter[5.32],UBERON_0001890_forebrain[5.24]	NA	NA	NA	NA	NA	NA	NA	NA	NA	NA	0	NA	NA
ENSG00000215039.2	ENSG00000215039.6	NA	chr12:6560658..6560789,-	hSV.MSTRG.3894.3	GENCODE	CD27-AS1	UBERON_0002038_substantia_nigra[11.58]	UBERON_0002038_substantia_nigra[11.58],UBERON_0009663_telencephalic_nucleus[7.09],UBERON_0002771_middle_temporal_gyrus[6.67],UBERON_0000454_cerebral_subcortex[6.60],UBERON_0002308_nucleus_of_brain[6.58],UBERON_0001893_telencephalon[5.33],UBERON_0003528_brain_gray_matter[5.32],UBERON_0001890_forebrain[5.24]	NA	NA	NA	NA	NA	NA	NA	NA	NA	NA	0	NA	NA
ENSG00000215039.2	ENSG00000215039.6	NA	chr12:6560658..6560789,-	SS.MSTRG.3387.2	GENCODE	CD27-AS1	UBERON_0002038_substantia_nigra[11.58]	UBERON_0002038_substantia_nigra[11.58],UBERON_0009663_telencephalic_nucleus[7.09],UBERON_0002771_middle_temporal_gyrus[6.67],UBERON_0000454_cerebral_subcortex[6.60],UBERON_0002308_nucleus_of_brain[6.58],UBERON_0001893_telencephalon[5.33],UBERON_0003528_brain_gray_matter[5.32],UBERON_0001890_forebrain[5.24]	NA	NA	NA	NA	NA	NA	NA	NA	NA	NA	0	NA	NA
ENSG00000215039.2	ENSG00000215039.6	NA	chr12:6560658..6560789,-	ENST00000538616.1	GENCODE	CD27-AS1	UBERON_0002038_substantia_nigra[11.58]	UBERON_0002038_substantia_nigra[11.58],UBERON_0009663_telencephalic_nucleus[7.09],UBERON_0002771_middle_temporal_gyrus[6.67],UBERON_0000454_cerebral_subcortex[6.60],UBERON_0002308_nucleus_of_brain[6.58],UBERON_0001893_telencephalon[5.33],UBERON_0003528_brain_gray_matter[5.32],UBERON_0001890_forebrain[5.24]	NA	NA	NA	NA	NA	NA	NA	NA	NA	NA	0	NA	NA
ENSG00000215067.5	ENSG00000215067.9	NA	chr17:6915646..6915673,-	ENST00000571010.4	GENCODE	ALOX12-AS1	UBERON_0002038_substantia_nigra[8.24]	UBERON_0002038_substantia_nigra[8.24]	NA	NA	NA	NA	NA	NA	NA	NA	NA	NA	0	NA	NA
ENSG00000215067.5	ENSG00000215067.9	NA	chr17:6915646..6915673,-	SS.MSTRG.6508.2	GENCODE	ALOX12-AS1	UBERON_0002038_substantia_nigra[8.24]	UBERON_0002038_substantia_nigra[8.24]	NA	NA	NA	NA	NA	NA	NA	NA	NA	NA	0	NA	NA
ENSG00000215067.5	ENSG00000215067.9	NA	chr17:6915646..6915673,-	ENST00000399541.6	GENCODE	ALOX12-AS1	UBERON_0002038_substantia_nigra[8.24]	UBERON_0002038_substantia_nigra[8.24]	NA	NA	NA	NA	NA	NA	NA	NA	NA	NA	0	NA	NA
ENSG00000215067.5	ENSG00000215067.9	NA	chr17:6915646..6915673,-	ENST00000573939.1	GENCODE	ALOX12-AS1	UBERON_0002038_substantia_nigra[8.24]	UBERON_0002038_substantia_nigra[8.24]	NA	NA	NA	NA	NA	NA	NA	NA	NA	NA	0	NA	NA
ENSG00000215256.3	ENSG00000215256.3	NA	chr14:24422843..24422890,-	ENST00000399886.2	GENCODE	DHRS4-AS1	__na	__na	NA	NA	NA	NA	NA	NA	NA	NA	NA	NA	0	NA	NA
ENSG00000215256.3	ENSG00000215256.3	NA	chr14:24423336..24423397,-	ENST00000556379.1	GENCODE	DHRS4-AS1	__na	__na	NA	NA	NA	NA	NA	NA	NA	NA	NA	NA	0	NA	NA
ENSG00000215374.5	ENSG00000215374.5	NA	chr8:7212801..7212834,-	ENST00000529456.1	GENCODE	FAM66B	UBERON_0001875_globus_pallidus[6.76]	UBERON_0001875_globus_pallidus[6.76],UBERON_0010225_thalamic_complex[6.55],UBERON_0000988_pons[5.97],UBERON_0001895_metencephalon[5.93],UBERON_0001016_nervous_system[5.73],UBERON_0000955_brain[5.65],UBERON_0002028_hindbrain[5.63],UBERON_0002298_brainstem[5.24]	NA	NA	NA	NA	NA	NA	NA	NA	NA	NA	0	NA	NA
ENSG00000215386.6	ENSG00000215386.11	NA	chr21:17603396..17603397,+	ENST00000602901.5	GENCODE	MIR99AHG	UBERON_0002771_middle_temporal_gyrus[12.43]	UBERON_0002771_middle_temporal_gyrus[12.43],UBERON_0001871_temporal_lobe[7.77],UBERON_0001905_pineal_body[7.65],UBERON_0001016_nervous_system[7.42],UBERON_0000200_gyrus[7.17],UBERON_0010133_neuroendocrine_gland[6.99],UBERON_0000955_brain[6.85],UBERON_0000995_uterus[6.77],UBERON_0002038_substantia_nigra[6.47],UBERON_0001890_forebrain[6.32],UBERON_0000007_pituitary_gland[6.01],UBERON_0001893_telenc…	NA	NA	NA	NA	NA	NA	NA	NA	NA	NA	0	NA	NA
ENSG00000215386.6	ENSG00000215386.11	NA	chr21:17791712..17791775,+	ENST00000602892.5	GENCODE	MIR99AHG	UBERON_0002771_middle_temporal_gyrus[12.43]	UBERON_0002771_middle_temporal_gyrus[12.43],UBERON_0001871_temporal_lobe[7.77],UBERON_0001905_pineal_body[7.65],UBERON_0001016_nervous_system[7.42],UBERON_0000200_gyrus[7.17],UBERON_0010133_neuroendocrine_gland[6.99],UBERON_0000955_brain[6.85],UBERON_0000995_uterus[6.77],UBERON_0002038_substantia_nigra[6.47],UBERON_0001890_forebrain[6.32],UBERON_0000007_pituitary_gland[6.01],UBERON_0001893_telenc…	NA	NA	NA	NA	NA	NA	NA	NA	NA	NA	0	NA	NA
ENSG00000215386.6	ENSG00000215386.11	NA	chr21:17961006..17961038,+	ENST00000602323.1	GENCODE	MIR99AHG	UBERON_0002771_middle_temporal_gyrus[12.43]	UBERON_0002771_middle_temporal_gyrus[12.43],UBERON_0001871_temporal_lobe[7.77],UBERON_0001905_pineal_body[7.65],UBERON_0001016_nervous_system[7.42],UBERON_0000200_gyrus[7.17],UBERON_0010133_neuroendocrine_gland[6.99],UBERON_0000955_brain[6.85],UBERON_0000995_uterus[6.77],UBERON_0002038_substantia_nigra[6.47],UBERON_0001890_forebrain[6.32],UBERON_0000007_pituitary_gland[6.01],UBERON_0001893_telenc…	NA	NA	NA	NA	NA	NA	NA	NA	NA	NA	0	NA	NA
ENSG00000215386.6	ENSG00000215386.11	NA	chr21:17791712..17791775,+	ENST00000418813.6	GENCODE	MIR99AHG	UBERON_0002771_middle_temporal_gyrus[12.43]	UBERON_0002771_middle_temporal_gyrus[12.43],UBERON_0001871_temporal_lobe[7.77],UBERON_0001905_pineal_body[7.65],UBERON_0001016_nervous_system[7.42],UBERON_0000200_gyrus[7.17],UBERON_0010133_neuroendocrine_gland[6.99],UBERON_0000955_brain[6.85],UBERON_0000995_uterus[6.77],UBERON_0002038_substantia_nigra[6.47],UBERON_0001890_forebrain[6.32],UBERON_0000007_pituitary_gland[6.01],UBERON_0001893_telenc…	NA	NA	NA	NA	NA	NA	NA	NA	NA	NA	0	NA	NA
ENSG00000215386.6	ENSG00000215386.11	NA	chr21:17909594..17909614,+	ENST00000441820.5	GENCODE	MIR99AHG	UBERON_0002771_middle_temporal_gyrus[12.43]	UBERON_0002771_middle_temporal_gyrus[12.43],UBERON_0001871_temporal_lobe[7.77],UBERON_0001905_pineal_body[7.65],UBERON_0001016_nervous_system[7.42],UBERON_0000200_gyrus[7.17],UBERON_0010133_neuroendocrine_gland[6.99],UBERON_0000955_brain[6.85],UBERON_0000995_uterus[6.77],UBERON_0002038_substantia_nigra[6.47],UBERON_0001890_forebrain[6.32],UBERON_0000007_pituitary_gland[6.01],UBERON_0001893_telenc…	NA	NA	NA	NA	NA	NA	NA	NA	NA	NA	0	NA	NA
ENSG00000215386.6	ENSG00000215386.11	NA	chr21:17566590..17566632,+	ENST00000445461.6	GENCODE	MIR99AHG	UBERON_0002771_middle_temporal_gyrus[12.43]	UBERON_0002771_middle_temporal_gyrus[12.43],UBERON_0001871_temporal_lobe[7.77],UBERON_0001905_pineal_body[7.65],UBERON_0001016_nervous_system[7.42],UBERON_0000200_gyrus[7.17],UBERON_0010133_neuroendocrine_gland[6.99],UBERON_0000955_brain[6.85],UBERON_0000995_uterus[6.77],UBERON_0002038_substantia_nigra[6.47],UBERON_0001890_forebrain[6.32],UBERON_0000007_pituitary_gland[6.01],UBERON_0001893_telenc…	NA	NA	NA	NA	NA	NA	NA	NA	NA	NA	0	NA	NA
ENSG00000215386.6	ENSG00000215386.11	NA	chr21:17791712..17791775,+	ENST00000453910.5	GENCODE	MIR99AHG	UBERON_0002771_middle_temporal_gyrus[12.43]	UBERON_0002771_middle_temporal_gyrus[12.43],UBERON_0001871_temporal_lobe[7.77],UBERON_0001905_pineal_body[7.65],UBERON_0001016_nervous_system[7.42],UBERON_0000200_gyrus[7.17],UBERON_0010133_neuroendocrine_gland[6.99],UBERON_0000955_brain[6.85],UBERON_0000995_uterus[6.77],UBERON_0002038_substantia_nigra[6.47],UBERON_0001890_forebrain[6.32],UBERON_0000007_pituitary_gland[6.01],UBERON_0001893_telenc…	NA	NA	NA	NA	NA	NA	NA	NA	NA	NA	0	NA	NA
ENSG00000215417.6	ENSG00000215417.12	NA	chr13:91999932..91999950,+	ENST00000582141.5	GENCODE	MIR17HG	CL_0002322_embryonic_stem_cell[8.51]	CL_0002322_embryonic_stem_cell[8.51],CL_0000049_common_myeloid_progenitor[5.97]	NA	NA	NA	NA	NA	NA	NA	NA	NA	NA	0	NA	NA
ENSG00000215447.3	ENSG00000215447.7	NA	chr21:46707946..46708007,+	ath.MSTRG.9577.3	GENCODE	BX322557.10	__na	__na	NA	NA	NA	NA	NA	NA	NA	NA	NA	NA	0	NA	NA
ENSG00000215447.3	ENSG00000215447.7	NA	chr21:46707946..46708007,+	ath.MSTRG.9577.5	GENCODE	BX322557.10	__na	__na	NA	NA	NA	NA	NA	NA	NA	NA	NA	NA	0	NA	NA
ENSG00000215447.3	ENSG00000215447.7	NA	chr21:46707946..46708007,+	ath.MSTRG.9577.2	GENCODE	BX322557.10	__na	__na	NA	NA	NA	NA	NA	NA	NA	NA	NA	NA	0	NA	NA
ENSG00000215447.3	ENSG00000215447.7	NA	chr21:46707946..46708007,+	ENST00000400362.2	GENCODE	BX322557.10	__na	__na	NA	NA	NA	NA	NA	NA	NA	NA	NA	NA	0	NA	NA
ENSG00000215447.3	ENSG00000215447.7	NA	chr21:46707946..46708007,+	SS.MSTRG.10431.6	GENCODE	BX322557.10	__na	__na	NA	NA	NA	NA	NA	NA	NA	NA	NA	NA	0	NA	NA
ENSG00000215447.3	ENSG00000215447.7	NA	chr21:46707946..46708007,+	hSV.MSTRG.11942.3	GENCODE	BX322557.10	__na	__na	NA	NA	NA	NA	NA	NA	NA	NA	NA	NA	0	NA	NA
ENSG00000215447.3	ENSG00000215447.7	NA	chr21:46707946..46708007,+	SS.MSTRG.10431.7	GENCODE	BX322557.10	__na	__na	NA	NA	NA	NA	NA	NA	NA	NA	NA	NA	0	NA	NA
ENSG00000215447.3	ENSG00000215447.7	NA	chr21:46707946..46708007,+	ENST00000454115.6	GENCODE	BX322557.10	__na	__na	NA	NA	NA	NA	NA	NA	NA	NA	NA	NA	0	NA	NA
ENSG00000215808.2	ENSG00000215808.2	NA	chr1:238649319..238649345,-	ENST00000400946.2	GENCODE	LINC01139	UBERON_0006947_male_genital_duct[25.07]	UBERON_0006947_male_genital_duct[25.07],UBERON_0010743_meningeal_cluster[10.86],CL_0002561_outer_root_sheath_cell[10.76],CL_0000594_skeletal_muscle_satellite_cell[10.73],CL_0002549_fibroblast_of_choroid_plexus[9.36],UBERON_0011135_intervertebral_cartilage[8.83],CL_0002602_annulus_pulposus_cell[8.73],UBERON_0007844_cartilage_element[8.67],UBERON_0002242_nucleus_pulposus[8.53],CL_0002559_hair_folli…	NA	NA	NA	NA	NA	NA	NA	NA	6.74	NA	1	6.74	bv_SMC_FANTenrich
ENSG00000215863.2	ENSG00000226067.6	NA	chr1:147932047..147932064,-	ath.MSTRG.905.2	GENCODE	LINC00623	UBERON_0001556_lower_urinary_tract[13.67]	UBERON_0001556_lower_urinary_tract[13.67],UBERON_0001046_hindgut[12.04],CL_0000575_corneal_epithelial_cell[8.12],CL_0002617_adipocyte_of_breast[5.94],CL_0000307_tracheal_epithelial_cell[5.00]	NA	NA	NA	NA	NA	NA	NA	NA	NA	NA	0	NA	NA
ENSG00000215863.2	ENSG00000226067.6	NA	chr1:147932047..147932064,-	hSV.MSTRG.1059.1	GENCODE	LINC00623	UBERON_0001556_lower_urinary_tract[13.67]	UBERON_0001556_lower_urinary_tract[13.67],UBERON_0001046_hindgut[12.04],CL_0000575_corneal_epithelial_cell[8.12],CL_0002617_adipocyte_of_breast[5.94],CL_0000307_tracheal_epithelial_cell[5.00]	NA	NA	NA	NA	NA	NA	NA	NA	NA	NA	0	NA	NA
ENSG00000215863.2	ENSG00000226067.6	NA	chr1:147932047..147932064,-	ENST00000621058.4	GENCODE	LINC00623	UBERON_0001556_lower_urinary_tract[13.67]	UBERON_0001556_lower_urinary_tract[13.67],UBERON_0001046_hindgut[12.04],CL_0000575_corneal_epithelial_cell[8.12],CL_0002617_adipocyte_of_breast[5.94],CL_0000307_tracheal_epithelial_cell[5.00]	NA	NA	NA	NA	NA	NA	NA	NA	NA	NA	0	NA	NA
ENSG00000216895.4	ENSG00000216895.9	NA	chr7:155437075..155437113,-	ENST00000460022.6	GENCODE	AC009403.2	__na	__na	NA	NA	NA	NA	NA	NA	NA	NA	NA	NA	0	NA	NA
ENSG00000216895.4	ENSG00000216895.9	NA	chr7:155437075..155437113,-	ENST00000469539.1	GENCODE	AC009403.2	__na	__na	NA	NA	NA	NA	NA	NA	NA	NA	NA	NA	0	NA	NA
ENSG00000216895.4	ENSG00000216895.9	NA	chr7:155437075..155437113,-	ENST00000474963.1	GENCODE	AC009403.2	__na	__na	NA	NA	NA	NA	NA	NA	NA	NA	NA	NA	0	NA	NA
ENSG00000219665.4	ENSG00000219665.8	NA	chr19:12098450..12098481,+	ENST00000406892.6	GENCODE	CTD-2006C1.2	__na	__na	NA	NA	NA	NA	NA	NA	NA	NA	NA	NA	0	NA	NA
ENSG00000219665.4	ENSG00000219665.8	NA	chr19:12098450..12098481,+	ENST00000489336.5	GENCODE	CTD-2006C1.2	__na	__na	NA	NA	NA	NA	NA	NA	NA	NA	NA	NA	0	NA	NA
ENSG00000219665.4	ENSG00000219665.8	NA	chr19:12098450..12098481,+	ENST00000589551.1	GENCODE	CTD-2006C1.2	__na	__na	NA	NA	NA	NA	NA	NA	NA	NA	NA	NA	0	NA	NA
ENSG00000221817.5	ENSG00000221817.9	NA	chr10:75255502..75255520,+	ENST00000422977.1	GENCODE	PPP3CB-AS1	CL_0000049_common_myeloid_progenitor[5.07]	CL_0000049_common_myeloid_progenitor[5.07]	NA	NA	NA	NA	NA	NA	NA	NA	NA	NA	0	NA	NA
ENSG00000221817.5	ENSG00000221817.9	NA	chr10:75255502..75255520,+	ENST00000442133.8	GENCODE	PPP3CB-AS1	CL_0000049_common_myeloid_progenitor[5.07]	CL_0000049_common_myeloid_progenitor[5.07]	NA	NA	NA	NA	NA	NA	NA	NA	NA	NA	0	NA	NA
ENSG00000223473.1	ENSG00000179406.7	NA	chr7:65958532..65958557,-	ENST00000412091.1	GENCODE	LINC00174	CL_0000771_eosinophil[8.51]	CL_0000771_eosinophil[8.51],UBERON_0000007_pituitary_gland[5.68]	NA	NA	NA	NA	NA	NA	NA	NA	NA	NA	0	NA	NA
ENSG00000223477.3	ENSG00000264230.7	NA	chr10:47151341..47151358,-	ath.MSTRG.1831.1	GENCODE	ANXA8L1	CL_0000077_mesothelial_cell[18.52]	CL_0000077_mesothelial_cell[18.52],UBERON_0000305_amnion[11.36],CL_0002537_amnion_mesenchymal_stem_cell[11.01],UBERON_0004871_somatic_layer_of_lateral_plate_mesoderm[10.97],CL_0002536_epithelial_cell_of_amnion[10.72],CL_0002579_omentum_preadipocyte[10.68],UBERON_0005406_perirenal_fat[10.26],CL_0000632_hepatic_stellate_cell[9.69],UBERON_0001178_visceral_peritoneum[9.21],UBERON_0000158_membranous_l…	NA	NA	NA	NA	NA	NA	NA	NA	NA	NA	0	NA	NA
ENSG00000223477.3	ENSG00000264230.7	NA	chr10:47151341..47151358,-	hSV.MSTRG.2199.1	GENCODE	ANXA8L1	CL_0000077_mesothelial_cell[18.52]	CL_0000077_mesothelial_cell[18.52],UBERON_0000305_amnion[11.36],CL_0002537_amnion_mesenchymal_stem_cell[11.01],UBERON_0004871_somatic_layer_of_lateral_plate_mesoderm[10.97],CL_0002536_epithelial_cell_of_amnion[10.72],CL_0002579_omentum_preadipocyte[10.68],UBERON_0005406_perirenal_fat[10.26],CL_0000632_hepatic_stellate_cell[9.69],UBERON_0001178_visceral_peritoneum[9.21],UBERON_0000158_membranous_l…	NA	NA	NA	NA	NA	NA	NA	NA	NA	NA	0	NA	NA
ENSG00000223477.3	ENSG00000264230.7	NA	chr10:47151341..47151358,-	hSV.MSTRG.2199.3	GENCODE	ANXA8L1	CL_0000077_mesothelial_cell[18.52]	CL_0000077_mesothelial_cell[18.52],UBERON_0000305_amnion[11.36],CL_0002537_amnion_mesenchymal_stem_cell[11.01],UBERON_0004871_somatic_layer_of_lateral_plate_mesoderm[10.97],CL_0002536_epithelial_cell_of_amnion[10.72],CL_0002579_omentum_preadipocyte[10.68],UBERON_0005406_perirenal_fat[10.26],CL_0000632_hepatic_stellate_cell[9.69],UBERON_0001178_visceral_peritoneum[9.21],UBERON_0000158_membranous_l…	NA	NA	NA	NA	NA	NA	NA	NA	NA	NA	0	NA	NA
ENSG00000223477.3	ENSG00000264230.7	NA	chr10:47151341..47151358,-	ENST00000614356.1	GENCODE	ANXA8L1	CL_0000077_mesothelial_cell[18.52]	CL_0000077_mesothelial_cell[18.52],UBERON_0000305_amnion[11.36],CL_0002537_amnion_mesenchymal_stem_cell[11.01],UBERON_0004871_somatic_layer_of_lateral_plate_mesoderm[10.97],CL_0002536_epithelial_cell_of_amnion[10.72],CL_0002579_omentum_preadipocyte[10.68],UBERON_0005406_perirenal_fat[10.26],CL_0000632_hepatic_stellate_cell[9.69],UBERON_0001178_visceral_peritoneum[9.21],UBERON_0000158_membranous_l…	NA	NA	NA	NA	NA	NA	NA	NA	NA	NA	0	NA	NA
ENSG00000223482.3	ENSG00000223482.7	NA	chr10:89102332..89102354,-	ENST00000433920.5	GENCODE	NUTM2A-AS1	CL_0000558_reticulocyte[8.44]	CL_0000558_reticulocyte[8.44],CL_0000097_mast_cell[7.84],UBERON_0000178_blood[5.06]	NA	NA	NA	NA	NA	NA	NA	NA	NA	NA	0	NA	NA
ENSG00000223482.3	ENSG00000223482.7	NA	chr10:89102091..89102112,-	SS.MSTRG.2103.3	GENCODE	NUTM2A-AS1	CL_0000558_reticulocyte[8.44]	CL_0000558_reticulocyte[8.44],CL_0000097_mast_cell[7.84],UBERON_0000178_blood[5.06]	NA	NA	NA	NA	NA	NA	NA	NA	NA	NA	0	NA	NA
ENSG00000223482.3	ENSG00000223482.7	NA	chr10:89102091..89102112,-	ath.MSTRG.2006.2	GENCODE	NUTM2A-AS1	CL_0000558_reticulocyte[8.44]	CL_0000558_reticulocyte[8.44],CL_0000097_mast_cell[7.84],UBERON_0000178_blood[5.06]	NA	NA	NA	NA	NA	NA	NA	NA	NA	NA	0	NA	NA
ENSG00000223482.3	ENSG00000223482.7	NA	chr10:89102332..89102354,-	ENST00000451940.6	GENCODE	NUTM2A-AS1	CL_0000558_reticulocyte[8.44]	CL_0000558_reticulocyte[8.44],CL_0000097_mast_cell[7.84],UBERON_0000178_blood[5.06]	NA	NA	NA	NA	NA	NA	NA	NA	NA	NA	0	NA	NA
ENSG00000223482.3	ENSG00000223482.7	NA	chr10:89102208..89102219,-	ENST00000458739.1	GENCODE	NUTM2A-AS1	CL_0000558_reticulocyte[8.44]	CL_0000558_reticulocyte[8.44],CL_0000097_mast_cell[7.84],UBERON_0000178_blood[5.06]	NA	NA	NA	NA	NA	NA	NA	NA	NA	NA	0	NA	NA
ENSG00000223482.3	ENSG00000223482.7	NA	chr10:89102091..89102112,-	ENST00000413722.5	GENCODE	NUTM2A-AS1	CL_0000558_reticulocyte[8.44]	CL_0000558_reticulocyte[8.44],CL_0000097_mast_cell[7.84],UBERON_0000178_blood[5.06]	NA	NA	NA	NA	NA	NA	NA	NA	NA	NA	0	NA	NA
ENSG00000223482.3	ENSG00000223482.7	NA	chr10:89096672..89096673,-	ENST00000447424.5	GENCODE	NUTM2A-AS1	CL_0000558_reticulocyte[8.44]	CL_0000558_reticulocyte[8.44],CL_0000097_mast_cell[7.84],UBERON_0000178_blood[5.06]	NA	NA	NA	NA	NA	NA	NA	NA	NA	NA	0	NA	NA
ENSG00000223482.3	ENSG00000223482.7	NA	chr10:89102332..89102354,-	ENST00000446751.5	GENCODE	NUTM2A-AS1	CL_0000558_reticulocyte[8.44]	CL_0000558_reticulocyte[8.44],CL_0000097_mast_cell[7.84],UBERON_0000178_blood[5.06]	NA	NA	NA	NA	NA	NA	NA	NA	NA	NA	0	NA	NA
ENSG00000223482.3	ENSG00000223482.7	NA	chr10:89102091..89102112,-	ENST00000413961.5	GENCODE	NUTM2A-AS1	CL_0000558_reticulocyte[8.44]	CL_0000558_reticulocyte[8.44],CL_0000097_mast_cell[7.84],UBERON_0000178_blood[5.06]	NA	NA	NA	NA	NA	NA	NA	NA	NA	NA	0	NA	NA
ENSG00000223485.1	ENSG00000223485.2	NA	chr6:169563013..169563043,-	ENST00000439703.1	GENCODE	LINC01615	CL_0002592_smooth_muscle_cell_of_the_coronary_artery[12.54]	CL_0002592_smooth_muscle_cell_of_the_coronary_artery[12.54],UBERON_0003498_heart_blood_vessel[8.40],CL_0002593_smooth_muscle_cell_of_the_internal_thoracic_artery[6.35],CL_0002589_smooth_muscle_cell_of_the_brachiocephalic_vasculature[6.09],CL_0002580_preadipocyte_of_the_breast[5.34]	NA	6.35	NA	12.54	NA	NA	NA	NA	NA	6.09	3	12.54	ca_SMC_FANTenrich
ENSG00000223485.1	ENSG00000223485.2	NA	chr6:169562893..169562942,-	SS.MSTRG.14052.1	GENCODE	LINC01615	CL_0002592_smooth_muscle_cell_of_the_coronary_artery[12.54]	CL_0002592_smooth_muscle_cell_of_the_coronary_artery[12.54],UBERON_0003498_heart_blood_vessel[8.40],CL_0002593_smooth_muscle_cell_of_the_internal_thoracic_artery[6.35],CL_0002589_smooth_muscle_cell_of_the_brachiocephalic_vasculature[6.09],CL_0002580_preadipocyte_of_the_breast[5.34]	NA	6.35	NA	12.54	NA	NA	NA	NA	NA	6.09	3	12.54	ca_SMC_FANTenrich
ENSG00000223485.1	ENSG00000223485.2	NA	chr6:169562893..169562942,-	ENST00000634877.1	GENCODE	LINC01615	CL_0002592_smooth_muscle_cell_of_the_coronary_artery[12.54]	CL_0002592_smooth_muscle_cell_of_the_coronary_artery[12.54],UBERON_0003498_heart_blood_vessel[8.40],CL_0002593_smooth_muscle_cell_of_the_internal_thoracic_artery[6.35],CL_0002589_smooth_muscle_cell_of_the_brachiocephalic_vasculature[6.09],CL_0002580_preadipocyte_of_the_breast[5.34]	NA	6.35	NA	12.54	NA	NA	NA	NA	NA	6.09	3	12.54	ca_SMC_FANTenrich
ENSG00000223546.2	ENSG00000223546.6	NA	chrX:102024075..102024141,+	ENST00000431616.5	GENCODE	LINC00630	UBERON_0002771_middle_temporal_gyrus[6.99]	UBERON_0002771_middle_temporal_gyrus[6.99],UBERON_0000200_gyrus[5.29]	NA	NA	NA	NA	NA	NA	NA	NA	NA	NA	0	NA	NA
ENSG00000223546.2	ENSG00000223546.6	NA	chrX:102024075..102024141,+	ENST00000420471.5	GENCODE	LINC00630	UBERON_0002771_middle_temporal_gyrus[6.99]	UBERON_0002771_middle_temporal_gyrus[6.99],UBERON_0000200_gyrus[5.29]	NA	NA	NA	NA	NA	NA	NA	NA	NA	NA	0	NA	NA
ENSG00000223652.2	ENSG00000223652.2	NA	chr5:122425000..122425007,-	ENST00000442777.2	GENCODE	AC106786.1	UBERON_0000473_testis[22.63]	UBERON_0000473_testis[22.63],CL_0000632_hepatic_stellate_cell[21.12],UBERON_0000991_gonad[16.65],CL_0002547_fibroblast_of_the_aortic_adventitia[11.61],UBERON_0005406_perirenal_fat[8.15],CL_0000138_chondrocyte[8.05],CL_0000327_extracellular_matrix_secreting_cell[7.10],UBERON_0000060_anatomical_wall[6.22],UBERON_0001178_visceral_peritoneum[5.79],CL_0002615_adipocyte_of_omentum_tissue[5.76],UBERON_0…	NA	NA	NA	NA	NA	NA	NA	NA	NA	NA	0	NA	NA
ENSG00000223745.3	ENSG00000223745.7	NA	chr1:93811339..93811410,-	ENST00000421202.5	GENCODE	CCDC18-AS1	UBERON_0000007_pituitary_gland[6.24]	UBERON_0000007_pituitary_gland[6.24],CL_0000789_alpha_beta_T_cell[5.90],CL_0000542_lymphocyte[5.84],CL_0000084_T_cell[5.78],CL_0000625_CD8_positive_alpha_beta_T_cell[5.33],CL_0000624_CD4_positive_alpha_beta_T_cell[5.32],CL_0000893_thymocyte[5.28]	NA	NA	NA	NA	NA	NA	NA	NA	NA	NA	0	NA	NA
ENSG00000223745.3	ENSG00000223745.7	NA	chr1:93803238..93803246,-	ENST00000432741.5	GENCODE	CCDC18-AS1	UBERON_0000007_pituitary_gland[6.24]	UBERON_0000007_pituitary_gland[6.24],CL_0000789_alpha_beta_T_cell[5.90],CL_0000542_lymphocyte[5.84],CL_0000084_T_cell[5.78],CL_0000625_CD8_positive_alpha_beta_T_cell[5.33],CL_0000624_CD4_positive_alpha_beta_T_cell[5.32],CL_0000893_thymocyte[5.28]	NA	NA	NA	NA	NA	NA	NA	NA	NA	NA	0	NA	NA
ENSG00000223745.3	ENSG00000223745.7	NA	chr1:93811339..93811410,-	ENST00000438777.5	GENCODE	CCDC18-AS1	UBERON_0000007_pituitary_gland[6.24]	UBERON_0000007_pituitary_gland[6.24],CL_0000789_alpha_beta_T_cell[5.90],CL_0000542_lymphocyte[5.84],CL_0000084_T_cell[5.78],CL_0000625_CD8_positive_alpha_beta_T_cell[5.33],CL_0000624_CD4_positive_alpha_beta_T_cell[5.32],CL_0000893_thymocyte[5.28]	NA	NA	NA	NA	NA	NA	NA	NA	NA	NA	0	NA	NA
ENSG00000223745.3	ENSG00000223745.7	NA	chr1:93811339..93811410,-	ENST00000452347.5	GENCODE	CCDC18-AS1	UBERON_0000007_pituitary_gland[6.24]	UBERON_0000007_pituitary_gland[6.24],CL_0000789_alpha_beta_T_cell[5.90],CL_0000542_lymphocyte[5.84],CL_0000084_T_cell[5.78],CL_0000625_CD8_positive_alpha_beta_T_cell[5.33],CL_0000624_CD4_positive_alpha_beta_T_cell[5.32],CL_0000893_thymocyte[5.28]	NA	NA	NA	NA	NA	NA	NA	NA	NA	NA	0	NA	NA
ENSG00000223745.3	ENSG00000223745.7	NA	chr1:93811339..93811410,-	ENST00000457387.1	GENCODE	CCDC18-AS1	UBERON_0000007_pituitary_gland[6.24]	UBERON_0000007_pituitary_gland[6.24],CL_0000789_alpha_beta_T_cell[5.90],CL_0000542_lymphocyte[5.84],CL_0000084_T_cell[5.78],CL_0000625_CD8_positive_alpha_beta_T_cell[5.33],CL_0000624_CD4_positive_alpha_beta_T_cell[5.32],CL_0000893_thymocyte[5.28]	NA	NA	NA	NA	NA	NA	NA	NA	NA	NA	0	NA	NA
ENSG00000223745.3	ENSG00000223745.7	NA	chr1:93811339..93811410,-	ENST00000413606.5	GENCODE	CCDC18-AS1	UBERON_0000007_pituitary_gland[6.24]	UBERON_0000007_pituitary_gland[6.24],CL_0000789_alpha_beta_T_cell[5.90],CL_0000542_lymphocyte[5.84],CL_0000084_T_cell[5.78],CL_0000625_CD8_positive_alpha_beta_T_cell[5.33],CL_0000624_CD4_positive_alpha_beta_T_cell[5.32],CL_0000893_thymocyte[5.28]	NA	NA	NA	NA	NA	NA	NA	NA	NA	NA	0	NA	NA
ENSG00000223745.3	ENSG00000223745.7	NA	chr1:93811339..93811410,-	hSV.MSTRG.832.8	GENCODE	CCDC18-AS1	UBERON_0000007_pituitary_gland[6.24]	UBERON_0000007_pituitary_gland[6.24],CL_0000789_alpha_beta_T_cell[5.90],CL_0000542_lymphocyte[5.84],CL_0000084_T_cell[5.78],CL_0000625_CD8_positive_alpha_beta_T_cell[5.33],CL_0000624_CD4_positive_alpha_beta_T_cell[5.32],CL_0000893_thymocyte[5.28]	NA	NA	NA	NA	NA	NA	NA	NA	NA	NA	0	NA	NA
ENSG00000223745.3	ENSG00000223745.7	NA	chr1:93803238..93803246,-	ENST00000429859.5	GENCODE	CCDC18-AS1	UBERON_0000007_pituitary_gland[6.24]	UBERON_0000007_pituitary_gland[6.24],CL_0000789_alpha_beta_T_cell[5.90],CL_0000542_lymphocyte[5.84],CL_0000084_T_cell[5.78],CL_0000625_CD8_positive_alpha_beta_T_cell[5.33],CL_0000624_CD4_positive_alpha_beta_T_cell[5.32],CL_0000893_thymocyte[5.28]	NA	NA	NA	NA	NA	NA	NA	NA	NA	NA	0	NA	NA
ENSG00000223749.3	ENSG00000223749.9	NA	chrX:133680669..133680675,-	ENST00000441492.1	GENCODE	MIR503HG	UBERON_0000007_pituitary_gland[15.83]	UBERON_0000007_pituitary_gland[15.83],CL_0002583_subcutaneous_preadipocyte[7.98],UBERON_0001134_skeletal_muscle_tissue[6.53]	NA	NA	NA	NA	NA	NA	NA	NA	NA	NA	0	NA	NA
ENSG00000223749.3	ENSG00000223749.9	NA	chrX:133680669..133680675,-	ENST00000440570.5	GENCODE	MIR503HG	UBERON_0000007_pituitary_gland[15.83]	UBERON_0000007_pituitary_gland[15.83],CL_0002583_subcutaneous_preadipocyte[7.98],UBERON_0001134_skeletal_muscle_tissue[6.53]	NA	NA	NA	NA	NA	NA	NA	NA	NA	NA	0	NA	NA
ENSG00000223749.3	ENSG00000223749.9	NA	chrX:133680669..133680675,-	ENST00000414769.1	GENCODE	MIR503HG	UBERON_0000007_pituitary_gland[15.83]	UBERON_0000007_pituitary_gland[15.83],CL_0002583_subcutaneous_preadipocyte[7.98],UBERON_0001134_skeletal_muscle_tissue[6.53]	NA	NA	NA	NA	NA	NA	NA	NA	NA	NA	0	NA	NA
ENSG00000223773.2	ENSG00000223773.7	NA	chrX:2527384..2527441,+	ENST00000527459.6	GENCODE	CD99P1	UBERON_0001905_pineal_body[10.92]	UBERON_0001905_pineal_body[10.92],CL_0000097_mast_cell[8.46],UBERON_0010133_neuroendocrine_gland[8.02]	NA	NA	NA	NA	NA	NA	NA	NA	NA	NA	0	NA	NA
ENSG00000223773.2	ENSG00000223773.7	NA	chrX:2527384..2527441,+	SS.MSTRG.16118.1	GENCODE	CD99P1	UBERON_0001905_pineal_body[10.92]	UBERON_0001905_pineal_body[10.92],CL_0000097_mast_cell[8.46],UBERON_0010133_neuroendocrine_gland[8.02]	NA	NA	NA	NA	NA	NA	NA	NA	NA	NA	0	NA	NA
ENSG00000223773.2	ENSG00000223773.7	NA	chrX:2527384..2527441,+	ENST00000430562.6	GENCODE	CD99P1	UBERON_0001905_pineal_body[10.92]	UBERON_0001905_pineal_body[10.92],CL_0000097_mast_cell[8.46],UBERON_0010133_neuroendocrine_gland[8.02]	NA	NA	NA	NA	NA	NA	NA	NA	NA	NA	0	NA	NA
ENSG00000223786.1	ENSG00000223786.1	NA	chr6:74847960..74847983,+	hSV.MSTRG.16113.3	GENCODE	RP11-554D15.1	CL_0002138_endothelial_cell_of_lymphatic_vessel[120.44]	CL_0002138_endothelial_cell_of_lymphatic_vessel[120.44],UBERON_0001473_lymphatic_vessel[90.08],UBERON_0002465_lymphoid_system[47.99],CL_0002139_endothelial_cell_of_vascular_tree[36.85],CL_0000115_endothelial_cell[27.73],CL_0000213_lining_cell[21.74],CL_0002144_capillary_endothelial_cell[11.78],CL_0002579_omentum_preadipocyte[11.21],CL_0002541_chorionic_membrane_mesenchymal_stem_cell[8.30],UBERON_…	NA	NA	NA	NA	NA	NA	NA	NA	NA	NA	0	NA	NA
ENSG00000223786.1	ENSG00000223786.1	NA	chr6:74847960..74847983,+	hSV.MSTRG.16113.2	GENCODE	RP11-554D15.1	CL_0002138_endothelial_cell_of_lymphatic_vessel[120.44]	CL_0002138_endothelial_cell_of_lymphatic_vessel[120.44],UBERON_0001473_lymphatic_vessel[90.08],UBERON_0002465_lymphoid_system[47.99],CL_0002139_endothelial_cell_of_vascular_tree[36.85],CL_0000115_endothelial_cell[27.73],CL_0000213_lining_cell[21.74],CL_0002144_capillary_endothelial_cell[11.78],CL_0002579_omentum_preadipocyte[11.21],CL_0002541_chorionic_membrane_mesenchymal_stem_cell[8.30],UBERON_…	NA	NA	NA	NA	NA	NA	NA	NA	NA	NA	0	NA	NA
ENSG00000223797.1	ENSG00000223797.5	NA	chr3:40494791..40494822,-	ENST00000420850.1	GENCODE	ENTPD3-AS1	UBERON_0000122_neuron_projection_bundle[5.53]	UBERON_0000122_neuron_projection_bundle[5.53]	NA	NA	NA	NA	NA	NA	NA	NA	NA	NA	0	NA	NA
ENSG00000223797.1	ENSG00000223797.5	NA	chr3:40494791..40494822,-	SS.MSTRG.11022.1	GENCODE	ENTPD3-AS1	UBERON_0000122_neuron_projection_bundle[5.53]	UBERON_0000122_neuron_projection_bundle[5.53]	NA	NA	NA	NA	NA	NA	NA	NA	NA	NA	0	NA	NA
ENSG00000223820.5	ENSG00000223820.5	NA	chr10:89578062..89578099,+	ENST00000415212.1	GENCODE	CFL1P1	UBERON_0002771_middle_temporal_gyrus[8.30]	UBERON_0002771_middle_temporal_gyrus[8.30],CL_0000623_natural_killer_cell[7.33],UBERON_0000007_pituitary_gland[6.32],UBERON_0001871_temporal_lobe[6.00]	NA	NA	NA	NA	NA	NA	NA	NA	NA	NA	0	NA	NA
ENSG00000223891.1	ENSG00000223891.5	NA	chr20:42839727..42839752,+	ENST00000435163.4	GENCODE	OSER1-AS1	CL_0000771_eosinophil[20.00]	CL_0000771_eosinophil[20.00],CL_0000094_granulocyte[8.12],CL_0000775_neutrophil[5.24]	NA	NA	NA	NA	NA	NA	NA	NA	NA	NA	0	NA	NA
ENSG00000223891.1	ENSG00000223891.5	NA	chr20:42839727..42839752,+	ENST00000442383.1	GENCODE	OSER1-AS1	CL_0000771_eosinophil[20.00]	CL_0000771_eosinophil[20.00],CL_0000094_granulocyte[8.12],CL_0000775_neutrophil[5.24]	NA	NA	NA	NA	NA	NA	NA	NA	NA	NA	0	NA	NA
ENSG00000223891.1	ENSG00000223891.5	NA	chr20:42839615..42839654,+	ENST00000439943.5	GENCODE	OSER1-AS1	CL_0000771_eosinophil[20.00]	CL_0000771_eosinophil[20.00],CL_0000094_granulocyte[8.12],CL_0000775_neutrophil[5.24]	NA	NA	NA	NA	NA	NA	NA	NA	NA	NA	0	NA	NA
ENSG00000223891.1	ENSG00000223891.5	NA	chr20:42839727..42839752,+	SS.MSTRG.10112.2	GENCODE	OSER1-AS1	CL_0000771_eosinophil[20.00]	CL_0000771_eosinophil[20.00],CL_0000094_granulocyte[8.12],CL_0000775_neutrophil[5.24]	NA	NA	NA	NA	NA	NA	NA	NA	NA	NA	0	NA	NA
ENSG00000223930.1	ENSG00000223930.5	NA	chr3:178103080..178103120,-	ENST00000439810.5	GENCODE	RP11-33A14.1	CL_0002615_adipocyte_of_omentum_tissue[16.26]	CL_0002615_adipocyte_of_omentum_tissue[16.26],UBERON_0002133_atrioventricular_valve[13.76],UBERON_0002702_middle_frontal_gyrus[13.69],UBERON_0001870_frontal_cortex[13.41],UBERON_0000946_cardial_valve[12.42],CL_0000077_mesothelial_cell[11.89],UBERON_0000200_gyrus[11.41],UBERON_0001178_visceral_peritoneum[10.81],UBERON_0002771_middle_temporal_gyrus[10.50],UBERON_0001871_temporal_lobe[7.88],UBERON_0…	NA	NA	NA	NA	NA	NA	NA	NA	NA	NA	0	NA	NA
ENSG00000223930.1	ENSG00000223930.5	NA	chr3:178103080..178103120,-	ENST00000411727.1	GENCODE	RP11-33A14.1	CL_0002615_adipocyte_of_omentum_tissue[16.26]	CL_0002615_adipocyte_of_omentum_tissue[16.26],UBERON_0002133_atrioventricular_valve[13.76],UBERON_0002702_middle_frontal_gyrus[13.69],UBERON_0001870_frontal_cortex[13.41],UBERON_0000946_cardial_valve[12.42],CL_0000077_mesothelial_cell[11.89],UBERON_0000200_gyrus[11.41],UBERON_0001178_visceral_peritoneum[10.81],UBERON_0002771_middle_temporal_gyrus[10.50],UBERON_0001871_temporal_lobe[7.88],UBERON_0…	NA	NA	NA	NA	NA	NA	NA	NA	NA	NA	0	NA	NA
ENSG00000223930.1	ENSG00000223930.5	NA	chr3:178103080..178103120,-	ENST00000418585.1	GENCODE	RP11-33A14.1	CL_0002615_adipocyte_of_omentum_tissue[16.26]	CL_0002615_adipocyte_of_omentum_tissue[16.26],UBERON_0002133_atrioventricular_valve[13.76],UBERON_0002702_middle_frontal_gyrus[13.69],UBERON_0001870_frontal_cortex[13.41],UBERON_0000946_cardial_valve[12.42],CL_0000077_mesothelial_cell[11.89],UBERON_0000200_gyrus[11.41],UBERON_0001178_visceral_peritoneum[10.81],UBERON_0002771_middle_temporal_gyrus[10.50],UBERON_0001871_temporal_lobe[7.88],UBERON_0…	NA	NA	NA	NA	NA	NA	NA	NA	NA	NA	0	NA	NA
ENSG00000223960.2	ENSG00000223960.6	NA	chr2:179278645..179278717,+	hSV.MSTRG.10823.1	GENCODE	AC009948.5	CL_0000049_common_myeloid_progenitor[8.91]	CL_0000049_common_myeloid_progenitor[8.91],UBERON_0000007_pituitary_gland[5.59]	NA	NA	NA	NA	NA	NA	NA	NA	NA	NA	0	NA	NA
ENSG00000223960.2	ENSG00000223960.6	NA	chr2:179278645..179278717,+	SS.MSTRG.9525.6	GENCODE	AC009948.5	CL_0000049_common_myeloid_progenitor[8.91]	CL_0000049_common_myeloid_progenitor[8.91],UBERON_0000007_pituitary_gland[5.59]	NA	NA	NA	NA	NA	NA	NA	NA	NA	NA	0	NA	NA
ENSG00000223960.2	ENSG00000223960.6	NA	chr2:179278645..179278717,+	ENST00000454488.5	GENCODE	AC009948.5	CL_0000049_common_myeloid_progenitor[8.91]	CL_0000049_common_myeloid_progenitor[8.91],UBERON_0000007_pituitary_gland[5.59]	NA	NA	NA	NA	NA	NA	NA	NA	NA	NA	0	NA	NA
ENSG00000223960.2	ENSG00000223960.6	NA	chr2:179278645..179278717,+	ENST00000453026.6	GENCODE	AC009948.5	CL_0000049_common_myeloid_progenitor[8.91]	CL_0000049_common_myeloid_progenitor[8.91],UBERON_0000007_pituitary_gland[5.59]	NA	NA	NA	NA	NA	NA	NA	NA	NA	NA	0	NA	NA
ENSG00000223960.2	ENSG00000223960.6	NA	chr2:179278645..179278717,+	SS.MSTRG.9525.5	GENCODE	AC009948.5	CL_0000049_common_myeloid_progenitor[8.91]	CL_0000049_common_myeloid_progenitor[8.91],UBERON_0000007_pituitary_gland[5.59]	NA	NA	NA	NA	NA	NA	NA	NA	NA	NA	0	NA	NA
ENSG00000223960.2	ENSG00000223960.6	NA	chr2:179278645..179278717,+	ENST00000436616.2	GENCODE	AC009948.5	CL_0000049_common_myeloid_progenitor[8.91]	CL_0000049_common_myeloid_progenitor[8.91],UBERON_0000007_pituitary_gland[5.59]	NA	NA	NA	NA	NA	NA	NA	NA	NA	NA	0	NA	NA
ENSG00000223969.1	ENSG00000223969.5	NA	chr7:90226700..90226716,-	ENST00000412669.1	GENCODE	AC002456.2	CL_0000860_classical_monocyte[21.94]	CL_0000860_classical_monocyte[21.94],CL_0002397_CD14_positive_CD16_positive_monocyte[14.42],CL_0000234_phagocyte[13.82],CL_0000576_monocyte[12.97],CL_0000763_myeloid_cell[12.80],CL_0000766_myeloid_leukocyte[12.41],UBERON_0002390_hematopoietic_system[11.44],CL_0001014_CD1a_positive_Langerhans_cell[10.90],UBERON_0002193_hemolymphoid_system[10.33],UBERON_0002405_immune_system[9.47],CL_0000738_leukoc…	NA	NA	NA	NA	NA	NA	NA	NA	NA	NA	0	NA	NA
ENSG00000224023.6	ENSG00000224023.10	NA	chr10:127408011..127408106,-	ENST00000528844.1	GENCODE	FLJ37035	UBERON_0002771_middle_temporal_gyrus[5.51]	UBERON_0002771_middle_temporal_gyrus[5.51],UBERON_0002038_substantia_nigra[5.38]	NA	NA	NA	NA	NA	NA	NA	NA	NA	NA	0	NA	NA
ENSG00000224032.2	ENSG00000224032.6	NA	chr5:111496554..111496581,+	ENST00000442823.2	GENCODE	EPB41L4A-AS1	CL_0000049_common_myeloid_progenitor[7.08]	CL_0000049_common_myeloid_progenitor[7.08],CL_0000837_hematopoietic_multipotent_progenitor_cell[5.44]	NA	NA	NA	NA	NA	NA	NA	NA	NA	NA	0	NA	NA
ENSG00000224032.2	ENSG00000224032.6	NA	chr5:111496554..111496581,+	ENST00000413221.6	GENCODE	EPB41L4A-AS1	CL_0000049_common_myeloid_progenitor[7.08]	CL_0000049_common_myeloid_progenitor[7.08],CL_0000837_hematopoietic_multipotent_progenitor_cell[5.44]	NA	NA	NA	NA	NA	NA	NA	NA	NA	NA	0	NA	NA
ENSG00000224032.2	ENSG00000224032.6	NA	chr5:111496554..111496581,+	ENST00000427306.2	GENCODE	EPB41L4A-AS1	CL_0000049_common_myeloid_progenitor[7.08]	CL_0000049_common_myeloid_progenitor[7.08],CL_0000837_hematopoietic_multipotent_progenitor_cell[5.44]	NA	NA	NA	NA	NA	NA	NA	NA	NA	NA	0	NA	NA
ENSG00000224043.3	ENSG00000224043.7	NA	chr2:135676221..135676254,-	ENST00000413962.5	GENCODE	CCNT2-AS1	UBERON_0000473_testis[7.01]	UBERON_0000473_testis[7.01],UBERON_0000991_gonad[5.26]	NA	NA	NA	NA	NA	NA	NA	NA	NA	NA	0	NA	NA
ENSG00000224046.1	ENSG00000224046.1	NA	chr7:86781592..86781623,-	ENST00000433446.1	GENCODE	AC005076.5	UBERON_0000473_testis[17.23]	UBERON_0000473_testis[17.23],UBERON_0003135_male_reproductive_organ[5.86]	NA	NA	NA	NA	NA	NA	NA	NA	NA	NA	0	NA	NA
ENSG00000224046.1	ENSG00000224046.1	NA	chr7:86781629..86781667,-	ENST00000446309.1	GENCODE	AC005076.5	UBERON_0000473_testis[17.23]	UBERON_0000473_testis[17.23],UBERON_0003135_male_reproductive_organ[5.86]	NA	NA	NA	NA	NA	NA	NA	NA	NA	NA	0	NA	NA
ENSG00000224078.8	ENSG00000224078.13	NA	chr15:25326238..25326251,+	ENST00000546682.5	GENCODE	SNHG14	UBERON_0002038_substantia_nigra[62.90]	UBERON_0002038_substantia_nigra[62.90],UBERON_0009663_telencephalic_nucleus[20.67],UBERON_0000454_cerebral_subcortex[18.54],UBERON_0002771_middle_temporal_gyrus[18.31],UBERON_0002308_nucleus_of_brain[18.00],UBERON_0000955_brain[17.16],UBERON_0003528_brain_gray_matter[17.05],UBERON_0001890_forebrain[16.74],UBERON_0001893_telencephalon[16.67],UBERON_0001016_nervous_system[16.15],UBERON_0001871_temp…	NA	NA	NA	NA	NA	NA	NA	NA	NA	NA	0	NA	NA
ENSG00000224078.8	ENSG00000224078.13	NA	chr15:25324203..25324208,+	ath.MSTRG.4713.9	GENCODE	SNHG14	UBERON_0002038_substantia_nigra[62.90]	UBERON_0002038_substantia_nigra[62.90],UBERON_0009663_telencephalic_nucleus[20.67],UBERON_0000454_cerebral_subcortex[18.54],UBERON_0002771_middle_temporal_gyrus[18.31],UBERON_0002308_nucleus_of_brain[18.00],UBERON_0000955_brain[17.16],UBERON_0003528_brain_gray_matter[17.05],UBERON_0001890_forebrain[16.74],UBERON_0001893_telencephalon[16.67],UBERON_0001016_nervous_system[16.15],UBERON_0001871_temp…	NA	NA	NA	NA	NA	NA	NA	NA	NA	NA	0	NA	NA
ENSG00000224078.8	ENSG00000224078.13	NA	chr15:25295818..25295867,+	ENST00000549804.6	GENCODE	SNHG14	UBERON_0002038_substantia_nigra[62.90]	UBERON_0002038_substantia_nigra[62.90],UBERON_0009663_telencephalic_nucleus[20.67],UBERON_0000454_cerebral_subcortex[18.54],UBERON_0002771_middle_temporal_gyrus[18.31],UBERON_0002308_nucleus_of_brain[18.00],UBERON_0000955_brain[17.16],UBERON_0003528_brain_gray_matter[17.05],UBERON_0001890_forebrain[16.74],UBERON_0001893_telencephalon[16.67],UBERON_0001016_nervous_system[16.15],UBERON_0001871_temp…	NA	NA	NA	NA	NA	NA	NA	NA	NA	NA	0	NA	NA
ENSG00000224078.8	ENSG00000224078.13	NA	chr15:25324203..25324208,+	SS.MSTRG.5098.13	GENCODE	SNHG14	UBERON_0002038_substantia_nigra[62.90]	UBERON_0002038_substantia_nigra[62.90],UBERON_0009663_telencephalic_nucleus[20.67],UBERON_0000454_cerebral_subcortex[18.54],UBERON_0002771_middle_temporal_gyrus[18.31],UBERON_0002308_nucleus_of_brain[18.00],UBERON_0000955_brain[17.16],UBERON_0003528_brain_gray_matter[17.05],UBERON_0001890_forebrain[16.74],UBERON_0001893_telencephalon[16.67],UBERON_0001016_nervous_system[16.15],UBERON_0001871_temp…	NA	NA	NA	NA	NA	NA	NA	NA	NA	NA	0	NA	NA
ENSG00000224152.1	ENSG00000224152.1	NA	chr2:160471801..160471828,+	ENST00000418474.1	GENCODE	AC009506.1	CL_0000775_neutrophil[10.43]	CL_0000775_neutrophil[10.43],CL_0000771_eosinophil[7.98],UBERON_0000178_blood[7.17],CL_0000094_granulocyte[6.55],UBERON_0001905_pineal_body[5.00]	NA	NA	NA	NA	NA	NA	NA	NA	NA	NA	0	NA	NA
ENSG00000224167.1	ENSG00000224167.1	NA	chr1:113392455..113392504,+	ENST00000422022.1	GENCODE	RP3-522D1.1	UBERON_0001905_pineal_body[10.25]	UBERON_0001905_pineal_body[10.25],UBERON_0010133_neuroendocrine_gland[5.86],CL_0002166_epithelial_cell_of_Malassez[5.55]	NA	NA	NA	NA	NA	NA	NA	NA	NA	NA	0	NA	NA
ENSG00000224228.2	ENSG00000224228.2	NA	chr1:172972632..172972638,+	hSV.MSTRG.1462.4	GENCODE	RP1-15D23.2	CL_0000453_Langerhans_cell[107.64]	CL_0000453_Langerhans_cell[107.64],CL_0000990_conventional_dendritic_cell[77.41],CL_0000451_dendritic_cell[54.25],UBERON_0000178_blood[18.02],UBERON_0001556_lower_urinary_tract[7.52],CL_0000558_reticulocyte[6.80]	NA	NA	NA	NA	NA	NA	NA	NA	NA	NA	0	NA	NA
ENSG00000224228.2	ENSG00000224228.2	NA	chr1:172972632..172972638,+	hSV.MSTRG.1462.7	GENCODE	RP1-15D23.2	CL_0000453_Langerhans_cell[107.64]	CL_0000453_Langerhans_cell[107.64],CL_0000990_conventional_dendritic_cell[77.41],CL_0000451_dendritic_cell[54.25],UBERON_0000178_blood[18.02],UBERON_0001556_lower_urinary_tract[7.52],CL_0000558_reticulocyte[6.80]	NA	NA	NA	NA	NA	NA	NA	NA	NA	NA	0	NA	NA
ENSG00000224228.2	ENSG00000224228.2	NA	chr1:172972632..172972638,+	hSV.MSTRG.1462.6	GENCODE	RP1-15D23.2	CL_0000453_Langerhans_cell[107.64]	CL_0000453_Langerhans_cell[107.64],CL_0000990_conventional_dendritic_cell[77.41],CL_0000451_dendritic_cell[54.25],UBERON_0000178_blood[18.02],UBERON_0001556_lower_urinary_tract[7.52],CL_0000558_reticulocyte[6.80]	NA	NA	NA	NA	NA	NA	NA	NA	NA	NA	0	NA	NA
ENSG00000224228.2	ENSG00000224228.2	NA	chr1:172972632..172972638,+	hSV.MSTRG.1462.2	GENCODE	RP1-15D23.2	CL_0000453_Langerhans_cell[107.64]	CL_0000453_Langerhans_cell[107.64],CL_0000990_conventional_dendritic_cell[77.41],CL_0000451_dendritic_cell[54.25],UBERON_0000178_blood[18.02],UBERON_0001556_lower_urinary_tract[7.52],CL_0000558_reticulocyte[6.80]	NA	NA	NA	NA	NA	NA	NA	NA	NA	NA	0	NA	NA
ENSG00000224259.1	ENSG00000224259.6	NA	chr1:159931002..159931081,+	ENST00000443364.6	GENCODE	LINC01133	CL_0000558_reticulocyte[12.95]	CL_0000558_reticulocyte[12.95],UBERON_0002108_small_intestine[9.90],CL_0002547_fibroblast_of_the_aortic_adventitia[9.49],CL_0000214_synovial_cell[8.34],CL_0002580_preadipocyte_of_the_breast[7.56],CL_0002579_omentum_preadipocyte[7.52],CL_0000077_mesothelial_cell[6.47],CL_0002167_olfactory_epithelial_cell[6.20],CL_0000153_GAG_secreting_cell[5.96],UBERON_0001178_visceral_peritoneum[5.64],CL_0000154_…	NA	NA	NA	NA	NA	NA	NA	NA	NA	NA	0	NA	NA
ENSG00000224259.1	ENSG00000224259.6	NA	chr1:159931002..159931081,+	ENST00000635112.1	GENCODE	LINC01133	CL_0000558_reticulocyte[12.95]	CL_0000558_reticulocyte[12.95],UBERON_0002108_small_intestine[9.90],CL_0002547_fibroblast_of_the_aortic_adventitia[9.49],CL_0000214_synovial_cell[8.34],CL_0002580_preadipocyte_of_the_breast[7.56],CL_0002579_omentum_preadipocyte[7.52],CL_0000077_mesothelial_cell[6.47],CL_0002167_olfactory_epithelial_cell[6.20],CL_0000153_GAG_secreting_cell[5.96],UBERON_0001178_visceral_peritoneum[5.64],CL_0000154_…	NA	NA	NA	NA	NA	NA	NA	NA	NA	NA	0	NA	NA
ENSG00000224259.1	ENSG00000224259.6	NA	chr1:159931002..159931081,+	ENST00000423943.1	GENCODE	LINC01133	CL_0000558_reticulocyte[12.95]	CL_0000558_reticulocyte[12.95],UBERON_0002108_small_intestine[9.90],CL_0002547_fibroblast_of_the_aortic_adventitia[9.49],CL_0000214_synovial_cell[8.34],CL_0002580_preadipocyte_of_the_breast[7.56],CL_0002579_omentum_preadipocyte[7.52],CL_0000077_mesothelial_cell[6.47],CL_0002167_olfactory_epithelial_cell[6.20],CL_0000153_GAG_secreting_cell[5.96],UBERON_0001178_visceral_peritoneum[5.64],CL_0000154_…	NA	NA	NA	NA	NA	NA	NA	NA	NA	NA	0	NA	NA
ENSG00000224459.1	ENSG00000224459.1	NA	chr1:16076122..16076138,-	ENST00000418525.1	GENCODE	RP11-169K16.4	CL_0000071_blood_vessel_endothelial_cell[84.03]	CL_0000071_blood_vessel_endothelial_cell[84.03],CL_0000115_endothelial_cell[72.33],UBERON_0000487_simple_squamous_epithelium[71.73],CL_0002139_endothelial_cell_of_vascular_tree[71.00],CL_0002543_vein_endothelial_cell[65.32],UBERON_0006914_squamous_epithelium[62.98],CL_0000213_lining_cell[56.72],CL_0002078_meso_epithelial_cell[53.49],UBERON_0001981_blood_vessel[51.25],UBERON_0007798_vascular_syste…	NA	NA	NA	NA	NA	NA	NA	NA	NA	10.34	1	10.34	bc_SMC_FANTenrich
ENSG00000224616.1	ENSG00000224616.1	NA	chr1:100731664..100731715,-	hSV.MSTRG.894.1	GENCODE	RTCA-AS1	UBERON_0002038_substantia_nigra[15.16]	UBERON_0002038_substantia_nigra[15.16],UBERON_0009663_telencephalic_nucleus[6.45],UBERON_0000178_blood[6.43],UBERON_0000454_cerebral_subcortex[5.82],UBERON_0002308_nucleus_of_brain[5.45]	NA	NA	NA	NA	NA	NA	NA	NA	NA	NA	0	NA	NA
ENSG00000224616.1	ENSG00000224616.1	NA	chr1:100731664..100731715,-	ENST00000421185.1	GENCODE	RTCA-AS1	UBERON_0002038_substantia_nigra[15.16]	UBERON_0002038_substantia_nigra[15.16],UBERON_0009663_telencephalic_nucleus[6.45],UBERON_0000178_blood[6.43],UBERON_0000454_cerebral_subcortex[5.82],UBERON_0002308_nucleus_of_brain[5.45]	NA	NA	NA	NA	NA	NA	NA	NA	NA	NA	0	NA	NA
ENSG00000224635.1	ENSG00000196756.11	NA	chr20:37058444..37058451,-	ENST00000449469.5	GENCODE	SNHG17	__na	__na	NA	NA	NA	NA	NA	NA	NA	NA	NA	NA	0	NA	NA
ENSG00000224635.1	ENSG00000196756.11	NA	chr20:37059726..37059756,-	ENST00000423536.5	GENCODE	SNHG17	__na	__na	NA	NA	NA	NA	NA	NA	NA	NA	NA	NA	0	NA	NA
ENSG00000224687.1	ENSG00000224687.1	NA	chr1:178062743..178062767,-	ENST00000419458.1	GENCODE	RASAL2-AS1	UBERON_0000007_pituitary_gland[6.41]	UBERON_0000007_pituitary_gland[6.41]	NA	NA	NA	NA	NA	NA	NA	NA	NA	NA	0	NA	NA
ENSG00000224870.3	ENSG00000224870.6	NA	chr1:1334914..1334972,+	ENST00000418833.2	GENCODE	RP4-758J18.2	__na	__na	NA	NA	NA	NA	NA	NA	NA	NA	NA	NA	0	NA	NA
ENSG00000224870.3	ENSG00000224870.6	NA	chr1:1334914..1334972,+	ENST00000444362.2	GENCODE	RP4-758J18.2	__na	__na	NA	NA	NA	NA	NA	NA	NA	NA	NA	NA	0	NA	NA
ENSG00000224870.3	ENSG00000224870.6	NA	chr1:1334914..1334972,+	ENST00000448629.5	GENCODE	RP4-758J18.2	__na	__na	NA	NA	NA	NA	NA	NA	NA	NA	NA	NA	0	NA	NA
ENSG00000224870.3	ENSG00000224870.6	NA	chr1:1334914..1334972,+	hSV.MSTRG.62.2	GENCODE	RP4-758J18.2	__na	__na	NA	NA	NA	NA	NA	NA	NA	NA	NA	NA	0	NA	NA
ENSG00000224870.3	ENSG00000224870.6	NA	chr1:1334914..1334972,+	ENST00000572242.1	GENCODE	RP4-758J18.2	__na	__na	NA	NA	NA	NA	NA	NA	NA	NA	NA	NA	0	NA	NA
ENSG00000224892.2	ENSG00000236778.7	NA	chr13:52027467..52027529,+	ENST00000598905.1	GENCODE	INTS6-AS1	__na	__na	NA	NA	NA	NA	NA	NA	NA	NA	NA	NA	0	NA	NA
ENSG00000224897.2	ENSG00000224897.6	NA	chr7:124569941..124569993,+	ENST00000449642.5	GENCODE	POT1-AS1	UBERON_0001905_pineal_body[11.35]	UBERON_0001905_pineal_body[11.35],UBERON_0010133_neuroendocrine_gland[10.85],UBERON_0001016_nervous_system[9.89],UBERON_0000473_testis[9.68],UBERON_0000007_pituitary_gland[9.53],UBERON_0000955_brain[8.39],UBERON_0001894_diencephalon[8.15],UBERON_0001890_forebrain[7.95],UBERON_0002038_substantia_nigra[7.94],UBERON_0002240_spinal_cord[7.82],UBERON_0000122_neuron_projection_bundle[7.30],UBERON_00096…	NA	NA	NA	NA	NA	NA	NA	NA	NA	NA	0	NA	NA
ENSG00000224897.2	ENSG00000224897.6	NA	chr7:124633052..124633078,+	ENST00000415715.1	GENCODE	POT1-AS1	UBERON_0001905_pineal_body[11.35]	UBERON_0001905_pineal_body[11.35],UBERON_0010133_neuroendocrine_gland[10.85],UBERON_0001016_nervous_system[9.89],UBERON_0000473_testis[9.68],UBERON_0000007_pituitary_gland[9.53],UBERON_0000955_brain[8.39],UBERON_0001894_diencephalon[8.15],UBERON_0001890_forebrain[7.95],UBERON_0002038_substantia_nigra[7.94],UBERON_0002240_spinal_cord[7.82],UBERON_0000122_neuron_projection_bundle[7.30],UBERON_00096…	NA	NA	NA	NA	NA	NA	NA	NA	NA	NA	0	NA	NA
ENSG00000224930.2	ENSG00000275874.1	NA	chr21:46424480..46424506,-	ENST00000615826.1	GENCODE	PICSAR	CL_0002327_mammary_gland_epithelial_cell[41.25]	CL_0002327_mammary_gland_epithelial_cell[41.25],UBERON_0000122_neuron_projection_bundle[21.15],CL_0002541_chorionic_membrane_mesenchymal_stem_cell[17.65],UBERON_0009663_telencephalic_nucleus[11.17],UBERON_0002308_nucleus_of_brain[10.68],UBERON_0000454_cerebral_subcortex[9.63],UBERON_0003124_chorion[8.40],CL_0000077_mesothelial_cell[7.52],UBERON_0005153_epithelial_bud[6.83],UBERON_0000473_testis[6…	NA	NA	NA	NA	NA	NA	NA	NA	NA	NA	0	NA	NA
ENSG00000224959.1	ENSG00000172965.14	NA	chr2:112252668..112252677,-	ENST00000409569.2	GENCODE	MIR4435-2HG	CL_0000558_reticulocyte[8634.84]	CL_0000558_reticulocyte[8634.84]	NA	NA	NA	NA	NA	NA	NA	NA	NA	NA	0	NA	NA
ENSG00000224959.1	ENSG00000172965.14	NA	chr2:112252668..112252677,-	ENST00000432818.5	GENCODE	MIR4435-2HG	CL_0000558_reticulocyte[8634.84]	CL_0000558_reticulocyte[8634.84]	NA	NA	NA	NA	NA	NA	NA	NA	NA	NA	0	NA	NA
ENSG00000225091.3	ENSG00000196756.11	NA	chr20:37056082..37056086,-	ath.MSTRG.9252.2	GENCODE	SNHG17	__na	__na	NA	NA	NA	NA	NA	NA	NA	NA	NA	NA	0	NA	NA
ENSG00000225138.3	ENSG00000225138.7	NA	chr5:473319..473425,+	SS.MSTRG.12417.1	GENCODE	CTD-2228K2.7	__na	__na	NA	NA	NA	NA	NA	NA	NA	NA	NA	NA	0	NA	NA
ENSG00000225138.3	ENSG00000225138.7	NA	chr5:477306..477328,+	ENST00000606074.1	GENCODE	CTD-2228K2.7	__na	__na	NA	NA	NA	NA	NA	NA	NA	NA	NA	NA	0	NA	NA
ENSG00000225138.3	ENSG00000225138.7	NA	chr5:477306..477328,+	ENST00000606107.5	GENCODE	CTD-2228K2.7	__na	__na	NA	NA	NA	NA	NA	NA	NA	NA	NA	NA	0	NA	NA
ENSG00000225138.3	ENSG00000225138.7	NA	chr5:475391..475393,+	ENST00000606319.1	GENCODE	CTD-2228K2.7	__na	__na	NA	NA	NA	NA	NA	NA	NA	NA	NA	NA	0	NA	NA
ENSG00000225166.1	ENSG00000225166.1	NA	chr2:216318416..216318447,+	ENST00000447835.1	GENCODE	AC012462.2	UBERON_0000473_testis[285321.00]	UBERON_0000473_testis[285321.00],UBERON_0000991_gonad[190214.33]	NA	NA	NA	NA	NA	NA	NA	NA	NA	NA	0	NA	NA
ENSG00000225177.1	ENSG00000225177.5	NA	chr6:139013595..139013650,+	SS.MSTRG.13932.6	GENCODE	RP11-390P2.4	CL_0000148_melanocyte[6.10]	CL_0000148_melanocyte[6.10]	NA	NA	NA	NA	NA	NA	NA	NA	NA	NA	0	NA	NA
ENSG00000225177.1	ENSG00000225177.5	NA	chr6:139012798..139012812,+	hSV.MSTRG.16436.1	GENCODE	RP11-390P2.4	CL_0000148_melanocyte[6.10]	CL_0000148_melanocyte[6.10]	NA	NA	NA	NA	NA	NA	NA	NA	NA	NA	0	NA	NA
ENSG00000225177.1	ENSG00000225177.5	NA	chr6:139013595..139013650,+	SS.MSTRG.13932.7	GENCODE	RP11-390P2.4	CL_0000148_melanocyte[6.10]	CL_0000148_melanocyte[6.10]	NA	NA	NA	NA	NA	NA	NA	NA	NA	NA	0	NA	NA
ENSG00000225177.1	ENSG00000225177.5	NA	chr6:139012798..139012812,+	SS.MSTRG.13932.3	GENCODE	RP11-390P2.4	CL_0000148_melanocyte[6.10]	CL_0000148_melanocyte[6.10]	NA	NA	NA	NA	NA	NA	NA	NA	NA	NA	0	NA	NA
ENSG00000225177.1	ENSG00000225177.5	NA	chr6:139013595..139013650,+	ENST00000432673.1	GENCODE	RP11-390P2.4	CL_0000148_melanocyte[6.10]	CL_0000148_melanocyte[6.10]	NA	NA	NA	NA	NA	NA	NA	NA	NA	NA	0	NA	NA
ENSG00000225206.4	ENSG00000225206.8	NA	chr1:98515395..98515449,-	SS.MSTRG.795.2	GENCODE	MIR137HG	UBERON_0001016_nervous_system[21.87]	UBERON_0001016_nervous_system[21.87],UBERON_0000955_brain[20.71],UBERON_0000956_cerebral_cortex[20.64],UBERON_0001893_telencephalon[18.85],UBERON_0003528_brain_gray_matter[18.58],UBERON_0001890_forebrain[16.87],UBERON_0001871_temporal_lobe[16.53],UBERON_0002021_occipital_lobe[16.29],UBERON_0001872_parietal_lobe[12.33],UBERON_0001876_amygdala[10.76],UBERON_0002771_middle_temporal_gyrus[10.53],UBER…	NA	NA	NA	NA	NA	NA	NA	NA	NA	NA	0	NA	NA
ENSG00000225206.4	ENSG00000225206.8	NA	chr1:98510843..98510885,-	ENST00000413670.2	GENCODE	MIR137HG	UBERON_0001016_nervous_system[21.87]	UBERON_0001016_nervous_system[21.87],UBERON_0000955_brain[20.71],UBERON_0000956_cerebral_cortex[20.64],UBERON_0001893_telencephalon[18.85],UBERON_0003528_brain_gray_matter[18.58],UBERON_0001890_forebrain[16.87],UBERON_0001871_temporal_lobe[16.53],UBERON_0002021_occipital_lobe[16.29],UBERON_0001872_parietal_lobe[12.33],UBERON_0001876_amygdala[10.76],UBERON_0002771_middle_temporal_gyrus[10.53],UBER…	NA	NA	NA	NA	NA	NA	NA	NA	NA	NA	0	NA	NA
ENSG00000225383.2	ENSG00000225383.7	NA	chr10:10836865..10836899,-	hSV.MSTRG.2024.5	GENCODE	SFTA1P	CL_0002590_smooth_muscle_cell_of_the_brain_vasculature[20.41]	CL_0002590_smooth_muscle_cell_of_the_brain_vasculature[20.41],CL_0000077_mesothelial_cell[15.19],CL_0002166_epithelial_cell_of_Malassez[14.09],CL_0002621_gingival_epithelial_cell[12.53],UBERON_0002048_lung[10.84],UBERON_0003350_epithelium_of_mucosa[9.76],UBERON_0006876_vasculature_of_organ[8.41],CL_0002586_retinal_pigment_epithelial_cell[7.70],CL_0000312_keratinocyte[7.38],CL_0002251_epithelial_c…	NA	NA	NA	NA	NA	NA	NA	NA	20.41	NA	1	20.41	bv_SMC_FANTenrich
ENSG00000225383.2	ENSG00000225383.7	NA	chr10:10836865..10836899,-	ENST00000446372.2	GENCODE	SFTA1P	CL_0002590_smooth_muscle_cell_of_the_brain_vasculature[20.41]	CL_0002590_smooth_muscle_cell_of_the_brain_vasculature[20.41],CL_0000077_mesothelial_cell[15.19],CL_0002166_epithelial_cell_of_Malassez[14.09],CL_0002621_gingival_epithelial_cell[12.53],UBERON_0002048_lung[10.84],UBERON_0003350_epithelium_of_mucosa[9.76],UBERON_0006876_vasculature_of_organ[8.41],CL_0002586_retinal_pigment_epithelial_cell[7.70],CL_0000312_keratinocyte[7.38],CL_0002251_epithelial_c…	NA	NA	NA	NA	NA	NA	NA	NA	20.41	NA	1	20.41	bv_SMC_FANTenrich
ENSG00000225383.2	ENSG00000225383.7	NA	chr10:10836865..10836899,-	ENST00000602763.5	GENCODE	SFTA1P	CL_0002590_smooth_muscle_cell_of_the_brain_vasculature[20.41]	CL_0002590_smooth_muscle_cell_of_the_brain_vasculature[20.41],CL_0000077_mesothelial_cell[15.19],CL_0002166_epithelial_cell_of_Malassez[14.09],CL_0002621_gingival_epithelial_cell[12.53],UBERON_0002048_lung[10.84],UBERON_0003350_epithelium_of_mucosa[9.76],UBERON_0006876_vasculature_of_organ[8.41],CL_0002586_retinal_pigment_epithelial_cell[7.70],CL_0000312_keratinocyte[7.38],CL_0002251_epithelial_c…	NA	NA	NA	NA	NA	NA	NA	NA	20.41	NA	1	20.41	bv_SMC_FANTenrich
ENSG00000225383.2	ENSG00000225383.7	NA	chr10:10836865..10836899,-	ENST00000434919.6	GENCODE	SFTA1P	CL_0002590_smooth_muscle_cell_of_the_brain_vasculature[20.41]	CL_0002590_smooth_muscle_cell_of_the_brain_vasculature[20.41],CL_0000077_mesothelial_cell[15.19],CL_0002166_epithelial_cell_of_Malassez[14.09],CL_0002621_gingival_epithelial_cell[12.53],UBERON_0002048_lung[10.84],UBERON_0003350_epithelium_of_mucosa[9.76],UBERON_0006876_vasculature_of_organ[8.41],CL_0002586_retinal_pigment_epithelial_cell[7.70],CL_0000312_keratinocyte[7.38],CL_0002251_epithelial_c…	NA	NA	NA	NA	NA	NA	NA	NA	20.41	NA	1	20.41	bv_SMC_FANTenrich
ENSG00000225383.2	ENSG00000225383.7	NA	chr10:10831035..10831044,-	ENST00000634899.1	GENCODE	SFTA1P	CL_0002590_smooth_muscle_cell_of_the_brain_vasculature[20.41]	CL_0002590_smooth_muscle_cell_of_the_brain_vasculature[20.41],CL_0000077_mesothelial_cell[15.19],CL_0002166_epithelial_cell_of_Malassez[14.09],CL_0002621_gingival_epithelial_cell[12.53],UBERON_0002048_lung[10.84],UBERON_0003350_epithelium_of_mucosa[9.76],UBERON_0006876_vasculature_of_organ[8.41],CL_0002586_retinal_pigment_epithelial_cell[7.70],CL_0000312_keratinocyte[7.38],CL_0002251_epithelial_c…	NA	NA	NA	NA	NA	NA	NA	NA	20.41	NA	1	20.41	bv_SMC_FANTenrich
ENSG00000225383.2	ENSG00000225383.7	NA	chr10:10836865..10836899,-	ENST00000415590.6	GENCODE	SFTA1P	CL_0002590_smooth_muscle_cell_of_the_brain_vasculature[20.41]	CL_0002590_smooth_muscle_cell_of_the_brain_vasculature[20.41],CL_0000077_mesothelial_cell[15.19],CL_0002166_epithelial_cell_of_Malassez[14.09],CL_0002621_gingival_epithelial_cell[12.53],UBERON_0002048_lung[10.84],UBERON_0003350_epithelium_of_mucosa[9.76],UBERON_0006876_vasculature_of_organ[8.41],CL_0002586_retinal_pigment_epithelial_cell[7.70],CL_0000312_keratinocyte[7.38],CL_0002251_epithelial_c…	NA	NA	NA	NA	NA	NA	NA	NA	20.41	NA	1	20.41	bv_SMC_FANTenrich
ENSG00000225434.2	ENSG00000225434.2	NA	chr9:74920462..74920487,+	ENST00000451152.1	GENCODE	LINC01504	CL_0002396_CD14_low_CD16_positive_monocyte[18.08]	CL_0002396_CD14_low_CD16_positive_monocyte[18.08],CL_0000766_myeloid_leukocyte[9.56],CL_0002397_CD14_positive_CD16_positive_monocyte[9.44],UBERON_0002390_hematopoietic_system[9.37],CL_0000576_monocyte[9.19],CL_0000763_myeloid_cell[8.83],UBERON_0002193_hemolymphoid_system[8.53],CL_0000738_leukocyte[8.24],CL_0000234_phagocyte[8.00],CL_0000988_hematopoietic_cell[7.77],UBERON_0002405_immune_system[7.…	NA	NA	NA	NA	NA	NA	NA	NA	NA	NA	0	NA	NA
ENSG00000225434.2	ENSG00000225434.2	NA	chr9:74920335..74920367,+	ENST00000451596.2	GENCODE	LINC01504	CL_0002396_CD14_low_CD16_positive_monocyte[18.08]	CL_0002396_CD14_low_CD16_positive_monocyte[18.08],CL_0000766_myeloid_leukocyte[9.56],CL_0002397_CD14_positive_CD16_positive_monocyte[9.44],UBERON_0002390_hematopoietic_system[9.37],CL_0000576_monocyte[9.19],CL_0000763_myeloid_cell[8.83],UBERON_0002193_hemolymphoid_system[8.53],CL_0000738_leukocyte[8.24],CL_0000234_phagocyte[8.00],CL_0000988_hematopoietic_cell[7.77],UBERON_0002405_immune_system[7.…	NA	NA	NA	NA	NA	NA	NA	NA	NA	NA	0	NA	NA
ENSG00000225439.2	ENSG00000225439.2	NA	chr2:74375129..74375194,+	ENST00000423477.2	GENCODE	BOLA3-AS1	UBERON_0002037_cerebellum[5.77]	UBERON_0002037_cerebellum[5.77]	NA	NA	NA	NA	NA	NA	NA	NA	NA	NA	0	NA	NA
ENSG00000225470.2	ENSG00000225470.7	NA	chrX:73164167..73164192,+	ENST00000602938.5	GENCODE	JPX	UBERON_0000007_pituitary_gland[6.52]	UBERON_0000007_pituitary_gland[6.52],UBERON_0010133_neuroendocrine_gland[5.49],UBERON_0002771_middle_temporal_gyrus[5.02],UBERON_0002038_substantia_nigra[5.02]	NA	NA	NA	NA	NA	NA	NA	NA	NA	NA	0	NA	NA
ENSG00000225470.2	ENSG00000225470.7	NA	chrX:73164167..73164192,+	ENST00000602985.5	GENCODE	JPX	UBERON_0000007_pituitary_gland[6.52]	UBERON_0000007_pituitary_gland[6.52],UBERON_0010133_neuroendocrine_gland[5.49],UBERON_0002771_middle_temporal_gyrus[5.02],UBERON_0002038_substantia_nigra[5.02]	NA	NA	NA	NA	NA	NA	NA	NA	NA	NA	0	NA	NA
ENSG00000225470.2	ENSG00000225470.7	NA	chrX:73164167..73164192,+	ENST00000639185.1	GENCODE	JPX	UBERON_0000007_pituitary_gland[6.52]	UBERON_0000007_pituitary_gland[6.52],UBERON_0010133_neuroendocrine_gland[5.49],UBERON_0002771_middle_temporal_gyrus[5.02],UBERON_0002038_substantia_nigra[5.02]	NA	NA	NA	NA	NA	NA	NA	NA	NA	NA	0	NA	NA
ENSG00000225470.2	ENSG00000225470.7	NA	chrX:73164167..73164192,+	SS.MSTRG.16370.12	GENCODE	JPX	UBERON_0000007_pituitary_gland[6.52]	UBERON_0000007_pituitary_gland[6.52],UBERON_0010133_neuroendocrine_gland[5.49],UBERON_0002771_middle_temporal_gyrus[5.02],UBERON_0002038_substantia_nigra[5.02]	NA	NA	NA	NA	NA	NA	NA	NA	NA	NA	0	NA	NA
ENSG00000225470.2	ENSG00000225470.7	NA	chrX:73164167..73164192,+	hSV.MSTRG.19579.9	GENCODE	JPX	UBERON_0000007_pituitary_gland[6.52]	UBERON_0000007_pituitary_gland[6.52],UBERON_0010133_neuroendocrine_gland[5.49],UBERON_0002771_middle_temporal_gyrus[5.02],UBERON_0002038_substantia_nigra[5.02]	NA	NA	NA	NA	NA	NA	NA	NA	NA	NA	0	NA	NA
ENSG00000225470.2	ENSG00000225470.7	NA	chrX:73164167..73164192,+	ENST00000415215.1	GENCODE	JPX	UBERON_0000007_pituitary_gland[6.52]	UBERON_0000007_pituitary_gland[6.52],UBERON_0010133_neuroendocrine_gland[5.49],UBERON_0002771_middle_temporal_gyrus[5.02],UBERON_0002038_substantia_nigra[5.02]	NA	NA	NA	NA	NA	NA	NA	NA	NA	NA	0	NA	NA
ENSG00000225470.2	ENSG00000225470.7	NA	chrX:73164167..73164192,+	ENST00000414209.5	GENCODE	JPX	UBERON_0000007_pituitary_gland[6.52]	UBERON_0000007_pituitary_gland[6.52],UBERON_0010133_neuroendocrine_gland[5.49],UBERON_0002771_middle_temporal_gyrus[5.02],UBERON_0002038_substantia_nigra[5.02]	NA	NA	NA	NA	NA	NA	NA	NA	NA	NA	0	NA	NA
ENSG00000225470.2	ENSG00000225470.7	NA	chrX:73164167..73164192,+	ENST00000602294.5	GENCODE	JPX	UBERON_0000007_pituitary_gland[6.52]	UBERON_0000007_pituitary_gland[6.52],UBERON_0010133_neuroendocrine_gland[5.49],UBERON_0002771_middle_temporal_gyrus[5.02],UBERON_0002038_substantia_nigra[5.02]	NA	NA	NA	NA	NA	NA	NA	NA	NA	NA	0	NA	NA
ENSG00000225470.2	ENSG00000225470.7	NA	chrX:73164167..73164192,+	SS.MSTRG.16370.7	GENCODE	JPX	UBERON_0000007_pituitary_gland[6.52]	UBERON_0000007_pituitary_gland[6.52],UBERON_0010133_neuroendocrine_gland[5.49],UBERON_0002771_middle_temporal_gyrus[5.02],UBERON_0002038_substantia_nigra[5.02]	NA	NA	NA	NA	NA	NA	NA	NA	NA	NA	0	NA	NA
ENSG00000225470.2	ENSG00000225470.7	NA	chrX:73164167..73164192,+	ENST00000602920.5	GENCODE	JPX	UBERON_0000007_pituitary_gland[6.52]	UBERON_0000007_pituitary_gland[6.52],UBERON_0010133_neuroendocrine_gland[5.49],UBERON_0002771_middle_temporal_gyrus[5.02],UBERON_0002038_substantia_nigra[5.02]	NA	NA	NA	NA	NA	NA	NA	NA	NA	NA	0	NA	NA
ENSG00000225470.2	ENSG00000225470.7	NA	chrX:73164167..73164192,+	ENST00000602737.5	GENCODE	JPX	UBERON_0000007_pituitary_gland[6.52]	UBERON_0000007_pituitary_gland[6.52],UBERON_0010133_neuroendocrine_gland[5.49],UBERON_0002771_middle_temporal_gyrus[5.02],UBERON_0002038_substantia_nigra[5.02]	NA	NA	NA	NA	NA	NA	NA	NA	NA	NA	0	NA	NA
ENSG00000225484.2	ENSG00000225484.6	NA	chr10:81586085..81586131,-	ENST00000619625.4	GENCODE	NUTM2B-AS1	CL_0000771_eosinophil[8.33]	CL_0000771_eosinophil[8.33],CL_0000775_neutrophil[7.08],CL_0000097_mast_cell[6.41],CL_0000094_granulocyte[5.48]	NA	NA	NA	NA	NA	NA	NA	NA	NA	NA	0	NA	NA
ENSG00000225484.2	ENSG00000225484.6	NA	chr10:81586293..81586309,-	ENST00000483080.5	GENCODE	NUTM2B-AS1	CL_0000771_eosinophil[8.33]	CL_0000771_eosinophil[8.33],CL_0000775_neutrophil[7.08],CL_0000097_mast_cell[6.41],CL_0000094_granulocyte[5.48]	NA	NA	NA	NA	NA	NA	NA	NA	NA	NA	0	NA	NA
ENSG00000225484.2	ENSG00000225484.6	NA	chr10:81586293..81586309,-	ENST00000495430.1	GENCODE	NUTM2B-AS1	CL_0000771_eosinophil[8.33]	CL_0000771_eosinophil[8.33],CL_0000775_neutrophil[7.08],CL_0000097_mast_cell[6.41],CL_0000094_granulocyte[5.48]	NA	NA	NA	NA	NA	NA	NA	NA	NA	NA	0	NA	NA
ENSG00000225484.2	ENSG00000225484.6	NA	chr10:81586085..81586131,-	ENST00000488805.5	GENCODE	NUTM2B-AS1	CL_0000771_eosinophil[8.33]	CL_0000771_eosinophil[8.33],CL_0000775_neutrophil[7.08],CL_0000097_mast_cell[6.41],CL_0000094_granulocyte[5.48]	NA	NA	NA	NA	NA	NA	NA	NA	NA	NA	0	NA	NA
ENSG00000225484.2	ENSG00000225484.6	NA	chr10:81586293..81586309,-	ENST00000601369.5	GENCODE	NUTM2B-AS1	CL_0000771_eosinophil[8.33]	CL_0000771_eosinophil[8.33],CL_0000775_neutrophil[7.08],CL_0000097_mast_cell[6.41],CL_0000094_granulocyte[5.48]	NA	NA	NA	NA	NA	NA	NA	NA	NA	NA	0	NA	NA
ENSG00000225511.2	ENSG00000225511.6	NA	chr9:94903637..94903678,+	ENST00000438322.1	GENCODE	LINC00475	CL_1000487_smooth_muscle_cell_of_prostate[18.76]	CL_1000487_smooth_muscle_cell_of_prostate[18.76],CL_0002622_prostate_stromal_cell[11.65],CL_0002577_placental_epithelial_cell[9.28],CL_1001318_renal_interstitial_pericyte[9.23],UBERON_0002367_prostate_gland[8.56],UBERON_0005399_male_reproductive_gland[7.87],CL_0002537_amnion_mesenchymal_stem_cell[7.31],UBERON_0000305_amnion[7.22],UBERON_0001987_placenta[7.17],UBERON_0003891_stroma[6.74],CL_000253…	NA	NA	NA	NA	NA	NA	NA	NA	NA	NA	0	NA	NA
ENSG00000225511.2	ENSG00000225511.6	NA	chr9:94909784..94909833,+	ENST00000421234.5	GENCODE	LINC00475	CL_1000487_smooth_muscle_cell_of_prostate[18.76]	CL_1000487_smooth_muscle_cell_of_prostate[18.76],CL_0002622_prostate_stromal_cell[11.65],CL_0002577_placental_epithelial_cell[9.28],CL_1001318_renal_interstitial_pericyte[9.23],UBERON_0002367_prostate_gland[8.56],UBERON_0005399_male_reproductive_gland[7.87],CL_0002537_amnion_mesenchymal_stem_cell[7.31],UBERON_0000305_amnion[7.22],UBERON_0001987_placenta[7.17],UBERON_0003891_stroma[6.74],CL_000253…	NA	NA	NA	NA	NA	NA	NA	NA	NA	NA	0	NA	NA
ENSG00000225649.1	ENSG00000225649.5	NA	chr2:13147103..13147131,-	ENST00000425974.5	GENCODE	AC064875.2	UBERON_0002038_substantia_nigra[18.51]	UBERON_0002038_substantia_nigra[18.51],UBERON_0001905_pineal_body[16.35],UBERON_0001016_nervous_system[14.95],UBERON_0010133_neuroendocrine_gland[10.46],UBERON_0000955_brain[10.08],UBERON_0002037_cerebellum[8.73],UBERON_0001890_forebrain[8.33],UBERON_0001870_frontal_cortex[7.42],UBERON_0009663_telencephalic_nucleus[6.99],UBERON_0001894_diencephalon[6.94],UBERON_0001893_telencephalon[6.87],UBERON_…	NA	NA	NA	NA	NA	NA	NA	NA	NA	NA	0	NA	NA
ENSG00000225649.1	ENSG00000225649.5	NA	chr2:13147103..13147131,-	ENST00000414661.1	GENCODE	AC064875.2	UBERON_0002038_substantia_nigra[18.51]	UBERON_0002038_substantia_nigra[18.51],UBERON_0001905_pineal_body[16.35],UBERON_0001016_nervous_system[14.95],UBERON_0010133_neuroendocrine_gland[10.46],UBERON_0000955_brain[10.08],UBERON_0002037_cerebellum[8.73],UBERON_0001890_forebrain[8.33],UBERON_0001870_frontal_cortex[7.42],UBERON_0009663_telencephalic_nucleus[6.99],UBERON_0001894_diencephalon[6.94],UBERON_0001893_telencephalon[6.87],UBERON_…	NA	NA	NA	NA	NA	NA	NA	NA	NA	NA	0	NA	NA
ENSG00000225733.1	ENSG00000225733.5	NA	chr3:14989923..14989949,-	ENST00000426200.1	GENCODE	FGD5-AS1	__na	__na	NA	NA	NA	NA	NA	NA	NA	NA	NA	NA	0	NA	NA
ENSG00000225733.1	ENSG00000225733.5	NA	chr3:14988930..14989022,-	SS.MSTRG.10913.4	GENCODE	FGD5-AS1	__na	__na	NA	NA	NA	NA	NA	NA	NA	NA	NA	NA	0	NA	NA
ENSG00000225733.1	ENSG00000225733.5	NA	chr3:14988930..14989022,-	ENST00000440079.1	GENCODE	FGD5-AS1	__na	__na	NA	NA	NA	NA	NA	NA	NA	NA	NA	NA	0	NA	NA
ENSG00000225733.1	ENSG00000225733.5	NA	chr3:14988930..14989022,-	ENST00000424349.1	GENCODE	FGD5-AS1	__na	__na	NA	NA	NA	NA	NA	NA	NA	NA	NA	NA	0	NA	NA
ENSG00000225746.4	ENSG00000214548.14	NA	chr14:101415321..101415326,+	ENST00000414488.5	GENCODE	MEG3	UBERON_0002771_middle_temporal_gyrus[71.59]	UBERON_0002771_middle_temporal_gyrus[71.59],UBERON_0001871_temporal_lobe[33.44],UBERON_0000200_gyrus[30.26],UBERON_0000956_cerebral_cortex[11.06],UBERON_0000007_pituitary_gland[10.21],UBERON_0001890_forebrain[8.36],UBERON_0003528_brain_gray_matter[8.34],UBERON_0001893_telencephalon[8.33],UBERON_0000955_brain[7.38],UBERON_0001016_nervous_system[6.45],UBERON_0010133_neuroendocrine_gland[5.19]	NA	NA	NA	NA	NA	NA	NA	NA	NA	NA	0	NA	NA
ENSG00000225746.4	ENSG00000214548.14	NA	chr14:101403578..101403580,+	ENST00000556720.5	GENCODE	MEG3	UBERON_0002771_middle_temporal_gyrus[71.59]	UBERON_0002771_middle_temporal_gyrus[71.59],UBERON_0001871_temporal_lobe[33.44],UBERON_0000200_gyrus[30.26],UBERON_0000956_cerebral_cortex[11.06],UBERON_0000007_pituitary_gland[10.21],UBERON_0001890_forebrain[8.36],UBERON_0003528_brain_gray_matter[8.34],UBERON_0001893_telencephalon[8.33],UBERON_0000955_brain[7.38],UBERON_0001016_nervous_system[6.45],UBERON_0010133_neuroendocrine_gland[5.19]	NA	NA	NA	NA	NA	NA	NA	NA	NA	NA	0	NA	NA
ENSG00000225746.4	ENSG00000214548.14	NA	chr14:101413413..101413423,+	ENST00000427085.6	GENCODE	MEG3	UBERON_0002771_middle_temporal_gyrus[71.59]	UBERON_0002771_middle_temporal_gyrus[71.59],UBERON_0001871_temporal_lobe[33.44],UBERON_0000200_gyrus[30.26],UBERON_0000956_cerebral_cortex[11.06],UBERON_0000007_pituitary_gland[10.21],UBERON_0001890_forebrain[8.36],UBERON_0003528_brain_gray_matter[8.34],UBERON_0001893_telencephalon[8.33],UBERON_0000955_brain[7.38],UBERON_0001016_nervous_system[6.45],UBERON_0010133_neuroendocrine_gland[5.19]	NA	NA	NA	NA	NA	NA	NA	NA	NA	NA	0	NA	NA
ENSG00000225746.4	ENSG00000214548.14	NA	chr14:101405222..101405226,+	ENST00000555354.5	GENCODE	MEG3	UBERON_0002771_middle_temporal_gyrus[71.59]	UBERON_0002771_middle_temporal_gyrus[71.59],UBERON_0001871_temporal_lobe[33.44],UBERON_0000200_gyrus[30.26],UBERON_0000956_cerebral_cortex[11.06],UBERON_0000007_pituitary_gland[10.21],UBERON_0001890_forebrain[8.36],UBERON_0003528_brain_gray_matter[8.34],UBERON_0001893_telencephalon[8.33],UBERON_0000955_brain[7.38],UBERON_0001016_nervous_system[6.45],UBERON_0010133_neuroendocrine_gland[5.19]	NA	NA	NA	NA	NA	NA	NA	NA	NA	NA	0	NA	NA
ENSG00000225746.4	ENSG00000214548.14	NA	chr14:101424616..101424641,+	ENST00000443252.3	GENCODE	MEG3	UBERON_0002771_middle_temporal_gyrus[71.59]	UBERON_0002771_middle_temporal_gyrus[71.59],UBERON_0001871_temporal_lobe[33.44],UBERON_0000200_gyrus[30.26],UBERON_0000956_cerebral_cortex[11.06],UBERON_0000007_pituitary_gland[10.21],UBERON_0001890_forebrain[8.36],UBERON_0003528_brain_gray_matter[8.34],UBERON_0001893_telencephalon[8.33],UBERON_0000955_brain[7.38],UBERON_0001016_nervous_system[6.45],UBERON_0010133_neuroendocrine_gland[5.19]	NA	NA	NA	NA	NA	NA	NA	NA	NA	NA	0	NA	NA
ENSG00000225746.4	ENSG00000214548.14	NA	chr14:101402827..101402832,+	ENST00000638012.1	GENCODE	MEG3	UBERON_0002771_middle_temporal_gyrus[71.59]	UBERON_0002771_middle_temporal_gyrus[71.59],UBERON_0001871_temporal_lobe[33.44],UBERON_0000200_gyrus[30.26],UBERON_0000956_cerebral_cortex[11.06],UBERON_0000007_pituitary_gland[10.21],UBERON_0001890_forebrain[8.36],UBERON_0003528_brain_gray_matter[8.34],UBERON_0001893_telencephalon[8.33],UBERON_0000955_brain[7.38],UBERON_0001016_nervous_system[6.45],UBERON_0010133_neuroendocrine_gland[5.19]	NA	NA	NA	NA	NA	NA	NA	NA	NA	NA	0	NA	NA
ENSG00000225746.4	ENSG00000214548.14	NA	chr14:101405222..101405226,+	ENST00000554485.1	GENCODE	MEG3	UBERON_0002771_middle_temporal_gyrus[71.59]	UBERON_0002771_middle_temporal_gyrus[71.59],UBERON_0001871_temporal_lobe[33.44],UBERON_0000200_gyrus[30.26],UBERON_0000956_cerebral_cortex[11.06],UBERON_0000007_pituitary_gland[10.21],UBERON_0001890_forebrain[8.36],UBERON_0003528_brain_gray_matter[8.34],UBERON_0001893_telencephalon[8.33],UBERON_0000955_brain[7.38],UBERON_0001016_nervous_system[6.45],UBERON_0010133_neuroendocrine_gland[5.19]	NA	NA	NA	NA	NA	NA	NA	NA	NA	NA	0	NA	NA
ENSG00000225746.4	ENSG00000214548.14	NA	chr14:101415390..101415397,+	ENST00000434716.6	GENCODE	MEG3	UBERON_0002771_middle_temporal_gyrus[71.59]	UBERON_0002771_middle_temporal_gyrus[71.59],UBERON_0001871_temporal_lobe[33.44],UBERON_0000200_gyrus[30.26],UBERON_0000956_cerebral_cortex[11.06],UBERON_0000007_pituitary_gland[10.21],UBERON_0001890_forebrain[8.36],UBERON_0003528_brain_gray_matter[8.34],UBERON_0001893_telencephalon[8.33],UBERON_0000955_brain[7.38],UBERON_0001016_nervous_system[6.45],UBERON_0010133_neuroendocrine_gland[5.19]	NA	NA	NA	NA	NA	NA	NA	NA	NA	NA	0	NA	NA
ENSG00000225791.2	ENSG00000225791.6	NA	chr6:52442186..52442249,+	ENST00000453216.1	GENCODE	TRAM2-AS1	__na	__na	NA	NA	NA	NA	NA	NA	NA	NA	NA	NA	0	NA	NA
ENSG00000225791.2	ENSG00000225791.6	NA	chr6:52442186..52442249,+	ENST00000606558.5	GENCODE	TRAM2-AS1	__na	__na	NA	NA	NA	NA	NA	NA	NA	NA	NA	NA	0	NA	NA
ENSG00000225791.2	ENSG00000225791.6	NA	chr6:52442083..52442127,+	ath.MSTRG.12572.1	GENCODE	TRAM2-AS1	__na	__na	NA	NA	NA	NA	NA	NA	NA	NA	NA	NA	0	NA	NA
ENSG00000225791.2	ENSG00000225791.6	NA	chr6:52442186..52442249,+	hSV.MSTRG.16020.3	GENCODE	TRAM2-AS1	__na	__na	NA	NA	NA	NA	NA	NA	NA	NA	NA	NA	0	NA	NA
ENSG00000225791.2	ENSG00000225791.6	NA	chr6:52442083..52442127,+	SS.MSTRG.13662.2	GENCODE	TRAM2-AS1	__na	__na	NA	NA	NA	NA	NA	NA	NA	NA	NA	NA	0	NA	NA
ENSG00000225793.2	ENSG00000225793.2	NA	chr6:75994709..75994753,+	ENST00000438676.1	GENCODE	RP1-234P15.4	__na	__na	NA	NA	NA	NA	NA	NA	NA	NA	NA	NA	0	NA	NA
ENSG00000225914.1	ENSG00000225914.1	NA	chr6:32223495..32223507,+	ENST00000425033.1	GENCODE	XXbac-BPG154L12.4	CL_0000236_B_cell[11.46]	CL_0000236_B_cell[11.46],UBERON_0001905_pineal_body[11.41],UBERON_0000122_neuron_projection_bundle[11.12],UBERON_0002771_middle_temporal_gyrus[10.12],UBERON_0001046_hindgut[9.45],UBERON_0001871_temporal_lobe[8.98],UBERON_0001016_nervous_system[7.97],UBERON_0001890_forebrain[7.44],UBERON_0001876_amygdala[7.32],UBERON_0000955_brain[7.31],UBERON_0001893_telencephalon[6.73],UBERON_0010133_neuroendocr…	NA	NA	NA	NA	NA	NA	NA	NA	NA	NA	0	NA	NA
ENSG00000225975.2	ENSG00000225975.6	NA	chr19:37178284..37178348,-	ENST00000433232.5	GENCODE	LINC01534	UBERON_0002771_middle_temporal_gyrus[5.13]	UBERON_0002771_middle_temporal_gyrus[5.13]	NA	NA	NA	NA	NA	NA	NA	NA	NA	NA	0	NA	NA
ENSG00000226137.3	ENSG00000226137.5	NA	chr17:79008476..79008509,-	ENST00000577066.2	GENCODE	BAIAP2-AS1	CL_0000540_neuron[12.81]	CL_0000540_neuron[12.81],UBERON_0002021_occipital_lobe[8.27],UBERON_0001893_telencephalon[6.92],UBERON_0000956_cerebral_cortex[6.74],UBERON_0002435_striatum[6.74],CL_0000784_plasmacytoid_dendritic_cell[6.67],UBERON_0003528_brain_gray_matter[6.54],UBERON_0001016_nervous_system[6.47],UBERON_0001890_forebrain[6.45],UBERON_0001873_caudate_nucleus[6.41],UBERON_0005382_dorsal_striatum[6.36],UBERON_0001…	NA	NA	NA	NA	NA	NA	NA	NA	NA	NA	0	NA	NA
ENSG00000226237.1	ENSG00000226237.1	NA	chr9:89563578..89563609,+	hSV.MSTRG.18807.1	GENCODE	GAS1RR	UBERON_0006947_male_genital_duct[5.57]	UBERON_0006947_male_genital_duct[5.57]	NA	NA	NA	NA	NA	NA	NA	NA	NA	NA	0	NA	NA
ENSG00000226251.1	ENSG00000226251.5	NA	chr1:212408023..212408073,-	ENST00000443448.5	GENCODE	RP11-15I11.3	CL_0000771_eosinophil[7.60]	CL_0000771_eosinophil[7.60],CL_0000766_myeloid_leukocyte[7.26],CL_0000763_myeloid_cell[7.03],CL_0000234_phagocyte[6.46],CL_0000576_monocyte[6.45],UBERON_0002390_hematopoietic_system[6.21],CL_0000738_leukocyte[6.15],UBERON_0002405_immune_system[5.84],CL_0000988_hematopoietic_cell[5.83],UBERON_0002193_hemolymphoid_system[5.68],CL_0001014_CD1a_positive_Langerhans_cell[5.53],CL_0002396_CD14_low_CD16_…	NA	NA	NA	NA	NA	NA	NA	NA	NA	NA	0	NA	NA
ENSG00000226328.2	ENSG00000226328.6	NA	chr22:45559642..45559715,-	hSV.MSTRG.12280.1	GENCODE	NUP50-AS1	__na	__na	NA	NA	NA	NA	NA	NA	NA	NA	NA	NA	0	NA	NA
ENSG00000226328.2	ENSG00000226328.6	NA	chr22:45559583..45559641,-	SS.MSTRG.10785.3	GENCODE	NUP50-AS1	__na	__na	NA	NA	NA	NA	NA	NA	NA	NA	NA	NA	0	NA	NA
ENSG00000226328.2	ENSG00000226328.6	NA	chr22:45559642..45559715,-	ENST00000426282.6	GENCODE	NUP50-AS1	__na	__na	NA	NA	NA	NA	NA	NA	NA	NA	NA	NA	0	NA	NA
ENSG00000226328.2	ENSG00000226328.6	NA	chr22:45559583..45559641,-	ENST00000432502.1	GENCODE	NUP50-AS1	__na	__na	NA	NA	NA	NA	NA	NA	NA	NA	NA	NA	0	NA	NA
ENSG00000226328.2	ENSG00000226328.6	NA	chr22:45559642..45559715,-	hSV.MSTRG.12280.3	GENCODE	NUP50-AS1	__na	__na	NA	NA	NA	NA	NA	NA	NA	NA	NA	NA	0	NA	NA
ENSG00000226328.2	ENSG00000226328.6	NA	chr22:45559642..45559715,-	SS.MSTRG.10785.2	GENCODE	NUP50-AS1	__na	__na	NA	NA	NA	NA	NA	NA	NA	NA	NA	NA	0	NA	NA
ENSG00000226328.2	ENSG00000226328.6	NA	chr22:45559642..45559715,-	ath.MSTRG.9885.3	GENCODE	NUP50-AS1	__na	__na	NA	NA	NA	NA	NA	NA	NA	NA	NA	NA	0	NA	NA
ENSG00000226328.2	ENSG00000226328.6	NA	chr22:45559583..45559641,-	SS.MSTRG.10785.4	GENCODE	NUP50-AS1	__na	__na	NA	NA	NA	NA	NA	NA	NA	NA	NA	NA	0	NA	NA
ENSG00000226380.3	ENSG00000226380.9	NA	chr7:130598059..130598070,-	ENST00000432045.6	GENCODE	AC058791.1	CL_0000860_classical_monocyte[24.65]	CL_0000860_classical_monocyte[24.65],CL_0000766_myeloid_leukocyte[14.01],CL_0000576_monocyte[13.31],CL_0000763_myeloid_cell[12.95],CL_0000234_phagocyte[12.68],CL_0000771_eosinophil[12.22],CL_0000738_leukocyte[10.83],CL_0000988_hematopoietic_cell[10.19],UBERON_0002390_hematopoietic_system[9.79],UBERON_0002405_immune_system[8.97],UBERON_0002193_hemolymphoid_system[8.92],CL_0002397_CD14_positive_CD1…	NA	NA	NA	NA	NA	NA	NA	NA	NA	NA	0	NA	NA
ENSG00000226380.3	ENSG00000226380.9	NA	chr7:130597948..130597962,-	ENST00000418546.1	GENCODE	AC058791.1	CL_0000860_classical_monocyte[24.65]	CL_0000860_classical_monocyte[24.65],CL_0000766_myeloid_leukocyte[14.01],CL_0000576_monocyte[13.31],CL_0000763_myeloid_cell[12.95],CL_0000234_phagocyte[12.68],CL_0000771_eosinophil[12.22],CL_0000738_leukocyte[10.83],CL_0000988_hematopoietic_cell[10.19],UBERON_0002390_hematopoietic_system[9.79],UBERON_0002405_immune_system[8.97],UBERON_0002193_hemolymphoid_system[8.92],CL_0002397_CD14_positive_CD1…	NA	NA	NA	NA	NA	NA	NA	NA	NA	NA	0	NA	NA
ENSG00000226380.3	ENSG00000226380.9	NA	chr7:130597948..130597962,-	SS.MSTRG.14706.15	GENCODE	AC058791.1	CL_0000860_classical_monocyte[24.65]	CL_0000860_classical_monocyte[24.65],CL_0000766_myeloid_leukocyte[14.01],CL_0000576_monocyte[13.31],CL_0000763_myeloid_cell[12.95],CL_0000234_phagocyte[12.68],CL_0000771_eosinophil[12.22],CL_0000738_leukocyte[10.83],CL_0000988_hematopoietic_cell[10.19],UBERON_0002390_hematopoietic_system[9.79],UBERON_0002405_immune_system[8.97],UBERON_0002193_hemolymphoid_system[8.92],CL_0002397_CD14_positive_CD1…	NA	NA	NA	NA	NA	NA	NA	NA	NA	NA	0	NA	NA
ENSG00000226380.3	ENSG00000226380.9	NA	chr7:130597948..130597962,-	SS.MSTRG.14706.6	GENCODE	AC058791.1	CL_0000860_classical_monocyte[24.65]	CL_0000860_classical_monocyte[24.65],CL_0000766_myeloid_leukocyte[14.01],CL_0000576_monocyte[13.31],CL_0000763_myeloid_cell[12.95],CL_0000234_phagocyte[12.68],CL_0000771_eosinophil[12.22],CL_0000738_leukocyte[10.83],CL_0000988_hematopoietic_cell[10.19],UBERON_0002390_hematopoietic_system[9.79],UBERON_0002405_immune_system[8.97],UBERON_0002193_hemolymphoid_system[8.92],CL_0002397_CD14_positive_CD1…	NA	NA	NA	NA	NA	NA	NA	NA	NA	NA	0	NA	NA
ENSG00000226419.2	ENSG00000226419.7	NA	chr1:113498993..113499099,+	ENST00000420168.1	GENCODE	SLC16A1-AS1	__na	__na	NA	NA	NA	NA	NA	NA	NA	NA	NA	NA	0	NA	NA
ENSG00000226419.2	ENSG00000226419.7	NA	chr1:113498993..113499099,+	ENST00000416193.5	GENCODE	SLC16A1-AS1	__na	__na	NA	NA	NA	NA	NA	NA	NA	NA	NA	NA	0	NA	NA
ENSG00000226598.1	ENSG00000236039.2	NA	chr7:17598506..17598516,-	ENST00000451792.1	GENCODE	AC017060.1	CL_0002231_epithelial_cell_of_prostate[38.73]	CL_0002231_epithelial_cell_of_prostate[38.73],UBERON_0005911_endo_epithelium[15.32],UBERON_0005153_epithelial_bud[14.58],UBERON_0002367_prostate_gland[13.90],UBERON_0000160_intestine[13.15],UBERON_0001353_anal_region[12.75],UBERON_0005399_male_reproductive_gland[12.49],UBERON_0005409_gastrointestinal_system[12.13],UBERON_0001046_hindgut[11.23],UBERON_0005157_epithelial_fold[10.02],UBERON_0000065_…	NA	NA	NA	NA	NA	NA	NA	NA	NA	NA	0	NA	NA
ENSG00000226674.4	ENSG00000226674.8	NA	chr2:145780767..145780811,+	ENST00000420472.1	GENCODE	TEX41	CL_0000148_melanocyte[30.25]	CL_0000148_melanocyte[30.25],CL_0000147_pigment_cell[19.20],CL_0000710_neurecto_epithelial_cell[13.99],UBERON_0000473_testis[9.01],UBERON_0000991_gonad[6.40],CL_0000860_classical_monocyte[6.12],CL_0002567_light_melanocyte[5.59]	NA	NA	NA	NA	NA	NA	NA	NA	NA	NA	0	NA	NA
ENSG00000226674.4	ENSG00000226674.8	NA	chr2:145780767..145780811,+	ENST00000597173.5	GENCODE	TEX41	CL_0000148_melanocyte[30.25]	CL_0000148_melanocyte[30.25],CL_0000147_pigment_cell[19.20],CL_0000710_neurecto_epithelial_cell[13.99],UBERON_0000473_testis[9.01],UBERON_0000991_gonad[6.40],CL_0000860_classical_monocyte[6.12],CL_0002567_light_melanocyte[5.59]	NA	NA	NA	NA	NA	NA	NA	NA	NA	NA	0	NA	NA
ENSG00000226674.4	ENSG00000226674.8	NA	chr2:145780767..145780811,+	ENST00000451478.5	GENCODE	TEX41	CL_0000148_melanocyte[30.25]	CL_0000148_melanocyte[30.25],CL_0000147_pigment_cell[19.20],CL_0000710_neurecto_epithelial_cell[13.99],UBERON_0000473_testis[9.01],UBERON_0000991_gonad[6.40],CL_0000860_classical_monocyte[6.12],CL_0002567_light_melanocyte[5.59]	NA	NA	NA	NA	NA	NA	NA	NA	NA	NA	0	NA	NA
ENSG00000226688.2	ENSG00000226688.6	NA	chr10:97667581..97667677,-	ENST00000414006.1	GENCODE	ENTPD1-AS1	__na	__na	NA	NA	NA	NA	NA	NA	NA	NA	NA	NA	0	NA	NA
ENSG00000226688.2	ENSG00000226688.6	NA	chr10:97667581..97667677,-	SS.MSTRG.2164.5	GENCODE	ENTPD1-AS1	__na	__na	NA	NA	NA	NA	NA	NA	NA	NA	NA	NA	0	NA	NA
ENSG00000226688.2	ENSG00000226688.6	NA	chr10:97667581..97667677,-	hSV.MSTRG.2555.2	GENCODE	ENTPD1-AS1	__na	__na	NA	NA	NA	NA	NA	NA	NA	NA	NA	NA	0	NA	NA
ENSG00000226688.2	ENSG00000226688.6	NA	chr10:97667581..97667677,-	ath.MSTRG.2059.5	GENCODE	ENTPD1-AS1	__na	__na	NA	NA	NA	NA	NA	NA	NA	NA	NA	NA	0	NA	NA
ENSG00000226688.2	ENSG00000226688.6	NA	chr10:97667581..97667677,-	SS.MSTRG.2164.7	GENCODE	ENTPD1-AS1	__na	__na	NA	NA	NA	NA	NA	NA	NA	NA	NA	NA	0	NA	NA
ENSG00000226688.2	ENSG00000226688.6	NA	chr10:97667581..97667677,-	ENST00000452942.6	GENCODE	ENTPD1-AS1	__na	__na	NA	NA	NA	NA	NA	NA	NA	NA	NA	NA	0	NA	NA
ENSG00000226688.2	ENSG00000226688.6	NA	chr10:97667581..97667677,-	hSV.MSTRG.2555.1	GENCODE	ENTPD1-AS1	__na	__na	NA	NA	NA	NA	NA	NA	NA	NA	NA	NA	0	NA	NA
ENSG00000226688.2	ENSG00000226688.6	NA	chr10:97667581..97667677,-	ENST00000449419.5	GENCODE	ENTPD1-AS1	__na	__na	NA	NA	NA	NA	NA	NA	NA	NA	NA	NA	0	NA	NA
ENSG00000226688.2	ENSG00000226688.6	NA	chr10:97667581..97667677,-	ENST00000427300.1	GENCODE	ENTPD1-AS1	__na	__na	NA	NA	NA	NA	NA	NA	NA	NA	NA	NA	0	NA	NA
ENSG00000226696.1	ENSG00000226696.5	NA	chr19:54960199..54960242,-	ENST00000416022.1	GENCODE	LENG8-AS1	__na	__na	NA	NA	NA	NA	NA	NA	NA	NA	NA	NA	0	NA	NA
ENSG00000226696.1	ENSG00000226696.5	NA	chr19:54960199..54960242,-	ENST00000429922.5	GENCODE	LENG8-AS1	__na	__na	NA	NA	NA	NA	NA	NA	NA	NA	NA	NA	0	NA	NA
ENSG00000226696.1	ENSG00000226696.5	NA	chr19:54960199..54960242,-	ENST00000448978.1	GENCODE	LENG8-AS1	__na	__na	NA	NA	NA	NA	NA	NA	NA	NA	NA	NA	0	NA	NA
ENSG00000226747.2	MSTRG.10882	NA	chr2:187350788..187350911,-	hSV.MSTRG.10882.1	Newly-assembled	NA	UBERON_0000007_pituitary_gland[10.67]	UBERON_0000007_pituitary_gland[10.67],UBERON_0002771_middle_temporal_gyrus[7.47],UBERON_0010133_neuroendocrine_gland[7.45],UBERON_0001894_diencephalon[5.05]	NA	NA	NA	NA	NA	NA	NA	NA	NA	NA	0	NA	NA
ENSG00000226752.3	ENSG00000226752.9	NA	chr9:123605353..123605391,+	ath.MSTRG.14643.2	GENCODE	PSMD5-AS1	UBERON_0002771_middle_temporal_gyrus[9.94]	UBERON_0002771_middle_temporal_gyrus[9.94],UBERON_0001871_temporal_lobe[5.28]	NA	NA	NA	NA	NA	NA	NA	NA	NA	NA	0	NA	NA
ENSG00000226752.3	ENSG00000226752.9	NA	chr9:123605353..123605391,+	ENST00000640066.1	GENCODE	PSMD5-AS1	UBERON_0002771_middle_temporal_gyrus[9.94]	UBERON_0002771_middle_temporal_gyrus[9.94],UBERON_0001871_temporal_lobe[5.28]	NA	NA	NA	NA	NA	NA	NA	NA	NA	NA	0	NA	NA
ENSG00000226752.3	ENSG00000226752.9	NA	chr9:123606453..123606462,+	ENST00000458394.1	GENCODE	PSMD5-AS1	UBERON_0002771_middle_temporal_gyrus[9.94]	UBERON_0002771_middle_temporal_gyrus[9.94],UBERON_0001871_temporal_lobe[5.28]	NA	NA	NA	NA	NA	NA	NA	NA	NA	NA	0	NA	NA
ENSG00000226752.3	ENSG00000226752.9	NA	chr9:123605353..123605391,+	hSV.MSTRG.19051.2	GENCODE	PSMD5-AS1	UBERON_0002771_middle_temporal_gyrus[9.94]	UBERON_0002771_middle_temporal_gyrus[9.94],UBERON_0001871_temporal_lobe[5.28]	NA	NA	NA	NA	NA	NA	NA	NA	NA	NA	0	NA	NA
ENSG00000226786.2	ENSG00000228412.7	NA	chr6:19804973..19805010,-	ENST00000457670.1	GENCODE	RP4-625H18.2	UBERON_0002046_thyroid_gland[27.65]	UBERON_0002046_thyroid_gland[27.65],UBERON_0000007_pituitary_gland[13.48],UBERON_0000473_testis[10.25],UBERON_0001873_caudate_nucleus[9.86],UBERON_0005382_dorsal_striatum[9.21],UBERON_0002435_striatum[9.05],UBERON_0001874_putamen[8.13],UBERON_0000991_gonad[8.07],UBERON_0000341_throat[7.91],UBERON_0010133_neuroendocrine_gland[7.08],CL_0000540_neuron[6.69],UBERON_0003135_male_reproductive_organ[5.9…	NA	NA	NA	NA	NA	NA	NA	NA	NA	NA	0	NA	NA
ENSG00000226935.2	ENSG00000226935.6	NA	chr21:29911657..29911665,+	ENST00000412526.5	GENCODE	LINC00161	CL_0000153_GAG_secreting_cell[67.11]	CL_0000153_GAG_secreting_cell[67.11],CL_0002596_smooth_muscle_cell_of_the_carotid_artery[15.73]	NA	NA	15.73	NA	NA	NA	NA	NA	NA	NA	1	15.73	Carotid_SMC_FANTenrich
ENSG00000226935.2	ENSG00000226935.6	NA	chr21:29911657..29911665,+	ENST00000455939.1	GENCODE	LINC00161	CL_0000153_GAG_secreting_cell[67.11]	CL_0000153_GAG_secreting_cell[67.11],CL_0002596_smooth_muscle_cell_of_the_carotid_artery[15.73]	NA	NA	15.73	NA	NA	NA	NA	NA	NA	NA	1	15.73	Carotid_SMC_FANTenrich
ENSG00000226935.2	ENSG00000226935.6	NA	chr21:29911657..29911665,+	SS.MSTRG.10321.1	GENCODE	LINC00161	CL_0000153_GAG_secreting_cell[67.11]	CL_0000153_GAG_secreting_cell[67.11],CL_0002596_smooth_muscle_cell_of_the_carotid_artery[15.73]	NA	NA	15.73	NA	NA	NA	NA	NA	NA	NA	1	15.73	Carotid_SMC_FANTenrich
ENSG00000226935.2	ENSG00000226935.6	NA	chr21:29911657..29911665,+	hSV.MSTRG.11793.2	GENCODE	LINC00161	CL_0000153_GAG_secreting_cell[67.11]	CL_0000153_GAG_secreting_cell[67.11],CL_0002596_smooth_muscle_cell_of_the_carotid_artery[15.73]	NA	NA	15.73	NA	NA	NA	NA	NA	NA	NA	1	15.73	Carotid_SMC_FANTenrich
ENSG00000226950.2	ENSG00000226950.6	NA	chr4:53578663..53578681,+	ENST00000411630.6	GENCODE	DANCR	__na	__na	NA	NA	NA	NA	NA	NA	NA	NA	NA	NA	0	NA	NA
ENSG00000226950.2	ENSG00000226950.6	NA	chr4:53578663..53578681,+	ENST00000441504.1	GENCODE	DANCR	__na	__na	NA	NA	NA	NA	NA	NA	NA	NA	NA	NA	0	NA	NA
ENSG00000226950.2	ENSG00000226950.6	NA	chr4:53578663..53578681,+	ENST00000425653.1	GENCODE	DANCR	__na	__na	NA	NA	NA	NA	NA	NA	NA	NA	NA	NA	0	NA	NA
ENSG00000227036.2	ENSG00000227036.6	NA	chr17:70417410..70417421,-	ENST00000580948.1	GENCODE	LINC00511	CL_0000047_neuronal_stem_cell[5.81]	CL_0000047_neuronal_stem_cell[5.81]	NA	NA	NA	NA	NA	NA	NA	NA	NA	NA	0	NA	NA
ENSG00000227036.2	ENSG00000227036.6	NA	chr17:70588936..70588951,-	ENST00000457958.6	GENCODE	LINC00511	CL_0000047_neuronal_stem_cell[5.81]	CL_0000047_neuronal_stem_cell[5.81]	NA	NA	NA	NA	NA	NA	NA	NA	NA	NA	0	NA	NA
ENSG00000227036.2	ENSG00000227036.6	NA	chr17:70427334..70427356,-	ENST00000577828.5	GENCODE	LINC00511	CL_0000047_neuronal_stem_cell[5.81]	CL_0000047_neuronal_stem_cell[5.81]	NA	NA	NA	NA	NA	NA	NA	NA	NA	NA	0	NA	NA
ENSG00000227036.2	ENSG00000227036.6	NA	chr17:70588936..70588951,-	SS.MSTRG.7235.3	GENCODE	LINC00511	CL_0000047_neuronal_stem_cell[5.81]	CL_0000047_neuronal_stem_cell[5.81]	NA	NA	NA	NA	NA	NA	NA	NA	NA	NA	0	NA	NA
ENSG00000227053.1	ENSG00000227053.1	NA	chr7:100660847..100660911,-	ENST00000441882.1	GENCODE	RP11-395B7.4	CL_0000077_mesothelial_cell[5.58]	CL_0000077_mesothelial_cell[5.58]	NA	NA	NA	NA	NA	NA	NA	NA	NA	NA	0	NA	NA
ENSG00000227053.1	ENSG00000227053.1	NA	chr7:100660847..100660911,-	ENST00000448513.1	GENCODE	RP11-395B7.4	CL_0000077_mesothelial_cell[5.58]	CL_0000077_mesothelial_cell[5.58]	NA	NA	NA	NA	NA	NA	NA	NA	NA	NA	0	NA	NA
ENSG00000227214.2	ENSG00000227214.2	NA	chr6:28953447..28953483,+	ENST00000438190.1	GENCODE	HCG15	UBERON_0006947_male_genital_duct[9.30]	UBERON_0006947_male_genital_duct[9.30],UBERON_0000122_neuron_projection_bundle[5.63],UBERON_0001046_hindgut[5.42]	NA	NA	NA	NA	NA	NA	NA	NA	NA	NA	0	NA	NA
ENSG00000227258.1	ENSG00000227258.5	NA	chr13:44716441..44716491,+	ENST00000444663.5	GENCODE	SMIM2-AS1	UBERON_0000473_testis[13.98]	UBERON_0000473_testis[13.98],UBERON_0000007_pituitary_gland[9.56],UBERON_0000991_gonad[9.47],UBERON_0002108_small_intestine[6.64],UBERON_0001829_major_salivary_gland[5.71],UBERON_0010133_neuroendocrine_gland[5.61],UBERON_0003135_male_reproductive_organ[5.56]	NA	NA	NA	NA	NA	NA	NA	NA	NA	NA	0	NA	NA
ENSG00000227292.1	ENSG00000227292.1	NA	chr2:38466726..38466740,-	ENST00000450854.1	GENCODE	AC009229.5	CL_0000138_chondrocyte[21.79]	CL_0000138_chondrocyte[21.79],CL_0000153_GAG_secreting_cell[18.35],CL_0000327_extracellular_matrix_secreting_cell[11.21],CL_0000499_stromal_cell[9.09],CL_0000388_tendon_cell[8.80],UBERON_0006947_male_genital_duct[8.56],CL_0002167_olfactory_epithelial_cell[7.20],CL_0000151_secretory_cell[5.78],UBERON_0003135_male_reproductive_organ[5.20],CL_0002619_adult_endothelial_progenitor_cell[5.07]	NA	NA	NA	NA	NA	NA	NA	NA	NA	NA	0	NA	NA
ENSG00000227292.1	ENSG00000229160.1	NA	chr2:38466726..38466740,-	hSV.MSTRG.10013.1	GENCODE	AC009229.6	CL_0000138_chondrocyte[21.79]	CL_0000138_chondrocyte[21.79],CL_0000153_GAG_secreting_cell[18.35],CL_0000327_extracellular_matrix_secreting_cell[11.21],CL_0000499_stromal_cell[9.09],CL_0000388_tendon_cell[8.80],UBERON_0006947_male_genital_duct[8.56],CL_0002167_olfactory_epithelial_cell[7.20],CL_0000151_secretory_cell[5.78],UBERON_0003135_male_reproductive_organ[5.20],CL_0002619_adult_endothelial_progenitor_cell[5.07]	NA	NA	NA	NA	NA	NA	NA	NA	NA	NA	0	NA	NA
ENSG00000227292.1	ENSG00000229160.1	NA	chr2:38466726..38466740,-	hSV.MSTRG.10013.2	GENCODE	AC009229.6	CL_0000138_chondrocyte[21.79]	CL_0000138_chondrocyte[21.79],CL_0000153_GAG_secreting_cell[18.35],CL_0000327_extracellular_matrix_secreting_cell[11.21],CL_0000499_stromal_cell[9.09],CL_0000388_tendon_cell[8.80],UBERON_0006947_male_genital_duct[8.56],CL_0002167_olfactory_epithelial_cell[7.20],CL_0000151_secretory_cell[5.78],UBERON_0003135_male_reproductive_organ[5.20],CL_0002619_adult_endothelial_progenitor_cell[5.07]	NA	NA	NA	NA	NA	NA	NA	NA	NA	NA	0	NA	NA
ENSG00000227354.2	ENSG00000227354.6	NA	chr13:79980418..79980450,+	ENST00000456602.5	GENCODE	RBM26-AS1	__na	__na	NA	NA	NA	NA	NA	NA	NA	NA	NA	NA	0	NA	NA
ENSG00000227456.3	ENSG00000227456.7	NA	chr21:35552987..35553021,+	ENST00000428914.2	GENCODE	LINC00310	UBERON_0002038_substantia_nigra[34.59]	UBERON_0002038_substantia_nigra[34.59],UBERON_0009663_telencephalic_nucleus[11.88],UBERON_0000454_cerebral_subcortex[11.29],UBERON_0002771_middle_temporal_gyrus[10.93],UBERON_0001896_medulla_oblongata[10.54],UBERON_0002308_nucleus_of_brain[10.49],UBERON_0001016_nervous_system[9.39],UBERON_0000955_brain[9.25],UBERON_0002046_thyroid_gland[8.94],UBERON_0001890_forebrain[8.24],UBERON_0001893_telencep…	NA	NA	NA	NA	NA	NA	NA	NA	NA	NA	0	NA	NA
ENSG00000227482.1	ENSG00000227482.1	NA	chr9:116413207..116413218,+	ENST00000428292.1	GENCODE	RP11-18B16.2	CL_0000188_cell_of_skeletal_muscle[7.94]	CL_0000188_cell_of_skeletal_muscle[7.94],CL_0000346_hair_follicle_dermal_papilla_cell[7.90],CL_0002540_mesenchymal_stem_cell_of_the_bone_marrow[7.20]	NA	NA	NA	NA	NA	NA	NA	NA	NA	NA	0	NA	NA
ENSG00000227496.1	ENSG00000227496.1	NA	chr1:225888386..225888414,+	ath.MSTRG.1541.1	GENCODE	RP11-145A3.1	UBERON_0001134_skeletal_muscle_tissue[14.87]	UBERON_0001134_skeletal_muscle_tissue[14.87],CL_0002166_epithelial_cell_of_Malassez[12.68],CL_0000214_synovial_cell[9.88],CL_0000388_tendon_cell[9.48],CL_0000153_GAG_secreting_cell[8.44],CL_0000138_chondrocyte[7.06],UBERON_0000982_skeletal_joint[6.33],CL_0000499_stromal_cell[5.33],CL_0000327_extracellular_matrix_secreting_cell[5.31]	NA	NA	NA	NA	NA	NA	NA	NA	NA	NA	0	NA	NA
ENSG00000227517.2	ENSG00000227517.6	NA	chr17:67590125..67590147,+	ENST00000591334.5	GENCODE	LINC01483	CL_0002589_smooth_muscle_cell_of_the_brachiocephalic_vasculature[36.46]	CL_0002589_smooth_muscle_cell_of_the_brachiocephalic_vasculature[36.46],UBERON_0001637_artery[20.64],UBERON_0004573_systemic_artery[19.23],CL_0002592_smooth_muscle_cell_of_the_coronary_artery[18.98],CL_0000359_vascular_associated_smooth_muscle_cell[17.11],UBERON_0001981_blood_vessel[14.49],CL_0002621_gingival_epithelial_cell[13.65],CL_0000192_smooth_muscle_cell[12.56],UBERON_0007798_vascular_syst…	17.11	NA	NA	18.98	NA	6.38	NA	NA	NA	36.46	4	36.46	bc_SMC_FANTenrich
ENSG00000227540.1	ENSG00000227540.1	NA	chr10:75012527..75012552,+	ENST00000394864.2	GENCODE	DNAJC9-AS1	UBERON_0000473_testis[7.48]	UBERON_0000473_testis[7.48]	NA	NA	NA	NA	NA	NA	NA	NA	NA	NA	0	NA	NA
ENSG00000227540.1	ENSG00000227540.1	NA	chr10:75012527..75012552,+	ENST00000457758.1	GENCODE	DNAJC9-AS1	UBERON_0000473_testis[7.48]	UBERON_0000473_testis[7.48]	NA	NA	NA	NA	NA	NA	NA	NA	NA	NA	0	NA	NA
ENSG00000227540.1	ENSG00000227540.1	NA	chr10:75012527..75012552,+	ENST00000457147.1	GENCODE	DNAJC9-AS1	UBERON_0000473_testis[7.48]	UBERON_0000473_testis[7.48]	NA	NA	NA	NA	NA	NA	NA	NA	NA	NA	0	NA	NA
ENSG00000227544.4	ENSG00000227544.8	NA	chr7:35756066..35756088,+	ENST00000458087.3	GENCODE	AC018647.3	UBERON_0001016_nervous_system[61.47]	UBERON_0001016_nervous_system[61.47],UBERON_0000955_brain[29.34],UBERON_0000122_neuron_projection_bundle[24.53],UBERON_0001890_forebrain[21.17],UBERON_0001875_globus_pallidus[20.17],UBERON_0010225_thalamic_complex[18.47],UBERON_0001893_telencephalon[15.92],UBERON_0002038_substantia_nigra[15.65],UBERON_0003528_brain_gray_matter[14.69],UBERON_0009663_telencephalic_nucleus[14.03],UBERON_0002240_spin…	NA	NA	NA	NA	NA	NA	NA	NA	NA	NA	0	NA	NA
ENSG00000227544.4	ENSG00000227544.8	NA	chr7:35754642..35754653,+	ENST00000432866.3	GENCODE	AC018647.3	UBERON_0001016_nervous_system[61.47]	UBERON_0001016_nervous_system[61.47],UBERON_0000955_brain[29.34],UBERON_0000122_neuron_projection_bundle[24.53],UBERON_0001890_forebrain[21.17],UBERON_0001875_globus_pallidus[20.17],UBERON_0010225_thalamic_complex[18.47],UBERON_0001893_telencephalon[15.92],UBERON_0002038_substantia_nigra[15.65],UBERON_0003528_brain_gray_matter[14.69],UBERON_0009663_telencephalic_nucleus[14.03],UBERON_0002240_spin…	NA	NA	NA	NA	NA	NA	NA	NA	NA	NA	0	NA	NA
ENSG00000227627.1	ENSG00000227627.2	NA	chr6:153304821..153304891,+	SS.MSTRG.14000.2	GENCODE	RP1-101K10.6	UBERON_0000007_pituitary_gland[5.58]	UBERON_0000007_pituitary_gland[5.58],UBERON_0010133_neuroendocrine_gland[5.24]	NA	NA	NA	NA	NA	NA	NA	NA	NA	NA	0	NA	NA
ENSG00000227946.1	ENSG00000227946.1	NA	chr2:206949333..206949391,+	ENST00000420509.1	GENCODE	AC007383.3	CL_0000837_hematopoietic_multipotent_progenitor_cell[7.27]	CL_0000837_hematopoietic_multipotent_progenitor_cell[7.27],CL_0000037_hematopoietic_stem_cell[6.10]	NA	NA	NA	NA	NA	NA	NA	NA	NA	NA	0	NA	NA
ENSG00000227946.1	ENSG00000227946.1	NA	chr2:206950015..206950061,+	SS.MSTRG.9654.2	GENCODE	AC007383.3	CL_0000837_hematopoietic_multipotent_progenitor_cell[7.27]	CL_0000837_hematopoietic_multipotent_progenitor_cell[7.27],CL_0000037_hematopoietic_stem_cell[6.10]	NA	NA	NA	NA	NA	NA	NA	NA	NA	NA	0	NA	NA
ENSG00000227954.2	ENSG00000227954.6	NA	chr6:134210095..134210147,-	ENST00000607033.5	GENCODE	TARID	UBERON_0002106_spleen[13.19]	UBERON_0002106_spleen[13.19],UBERON_0001874_putamen[10.06],UBERON_0005153_epithelial_bud[9.58],UBERON_0000065_respiratory_tract[8.13],UBERON_0005382_dorsal_striatum[7.86],UBERON_0005157_epithelial_fold[7.77],UBERON_0002435_striatum[7.43],UBERON_0005409_gastrointestinal_system[6.70],CL_1000280_smooth_muscle_cell_of_colon[6.31],UBERON_0002108_small_intestine[6.18],UBERON_0004225_respiratory_system_…	NA	NA	NA	NA	NA	NA	NA	NA	NA	NA	0	NA	NA
ENSG00000227954.2	ENSG00000227954.6	NA	chr6:134088671..134088706,-	ENST00000606292.5	GENCODE	TARID	UBERON_0002106_spleen[13.19]	UBERON_0002106_spleen[13.19],UBERON_0001874_putamen[10.06],UBERON_0005153_epithelial_bud[9.58],UBERON_0000065_respiratory_tract[8.13],UBERON_0005382_dorsal_striatum[7.86],UBERON_0005157_epithelial_fold[7.77],UBERON_0002435_striatum[7.43],UBERON_0005409_gastrointestinal_system[6.70],CL_1000280_smooth_muscle_cell_of_colon[6.31],UBERON_0002108_small_intestine[6.18],UBERON_0004225_respiratory_system_…	NA	NA	NA	NA	NA	NA	NA	NA	NA	NA	0	NA	NA
ENSG00000227963.1	MSTRG.860	NA	chr1:110881750..110881784,-	SS.MSTRG.860.1	Newly-assembled	NA	CL_0000771_eosinophil[9.52]	CL_0000771_eosinophil[9.52],CL_0000236_B_cell[5.66]	NA	NA	NA	NA	NA	NA	NA	NA	NA	NA	0	NA	NA
ENSG00000228035.1	MSTRG.1004	NA	chr1:115782340..115782371,+	hSV.MSTRG.1004.1	Newly-assembled	NA	CL_0002620_skin_fibroblast[13.78]	CL_0002620_skin_fibroblast[13.78],UBERON_0002097_skin_of_body[8.19],UBERON_0002416_integumental_system[7.96],CL_0000057_fibroblast[7.51],CL_0000569_cardiac_mesenchymal_cell[7.26],CL_0002617_adipocyte_of_breast[6.88],CL_0002570_mesenchymal_stem_cell_of_adipose[6.79],CL_0002167_olfactory_epithelial_cell[6.75],UBERON_0005406_perirenal_fat[6.49],CL_0002552_fibroblast_of_gingiva[6.21],CL_0000214_synov…	NA	NA	NA	NA	NA	NA	NA	NA	NA	NA	0	NA	NA
ENSG00000228035.1	MSTRG.1004	NA	chr1:115782158..115782204,+	hSV.MSTRG.1004.4	Newly-assembled	NA	CL_0002620_skin_fibroblast[13.78]	CL_0002620_skin_fibroblast[13.78],UBERON_0002097_skin_of_body[8.19],UBERON_0002416_integumental_system[7.96],CL_0000057_fibroblast[7.51],CL_0000569_cardiac_mesenchymal_cell[7.26],CL_0002617_adipocyte_of_breast[6.88],CL_0002570_mesenchymal_stem_cell_of_adipose[6.79],CL_0002167_olfactory_epithelial_cell[6.75],UBERON_0005406_perirenal_fat[6.49],CL_0002552_fibroblast_of_gingiva[6.21],CL_0000214_synov…	NA	NA	NA	NA	NA	NA	NA	NA	NA	NA	0	NA	NA
ENSG00000228035.1	MSTRG.1004	NA	chr1:115782158..115782204,+	hSV.MSTRG.1004.3	Newly-assembled	NA	CL_0002620_skin_fibroblast[13.78]	CL_0002620_skin_fibroblast[13.78],UBERON_0002097_skin_of_body[8.19],UBERON_0002416_integumental_system[7.96],CL_0000057_fibroblast[7.51],CL_0000569_cardiac_mesenchymal_cell[7.26],CL_0002617_adipocyte_of_breast[6.88],CL_0002570_mesenchymal_stem_cell_of_adipose[6.79],CL_0002167_olfactory_epithelial_cell[6.75],UBERON_0005406_perirenal_fat[6.49],CL_0002552_fibroblast_of_gingiva[6.21],CL_0000214_synov…	NA	NA	NA	NA	NA	NA	NA	NA	NA	NA	0	NA	NA
ENSG00000228035.1	MSTRG.1004	NA	chr1:115782158..115782204,+	hSV.MSTRG.1004.2	Newly-assembled	NA	CL_0002620_skin_fibroblast[13.78]	CL_0002620_skin_fibroblast[13.78],UBERON_0002097_skin_of_body[8.19],UBERON_0002416_integumental_system[7.96],CL_0000057_fibroblast[7.51],CL_0000569_cardiac_mesenchymal_cell[7.26],CL_0002617_adipocyte_of_breast[6.88],CL_0002570_mesenchymal_stem_cell_of_adipose[6.79],CL_0002167_olfactory_epithelial_cell[6.75],UBERON_0005406_perirenal_fat[6.49],CL_0002552_fibroblast_of_gingiva[6.21],CL_0000214_synov…	NA	NA	NA	NA	NA	NA	NA	NA	NA	NA	0	NA	NA
ENSG00000228065.6	ENSG00000228065.10	NA	chr10:67330266..67330300,+	hSV.MSTRG.2303.4	GENCODE	LINC01515	UBERON_0001046_hindgut[8.68]	UBERON_0001046_hindgut[8.68],UBERON_0000007_pituitary_gland[7.93],UBERON_0002108_small_intestine[6.16],UBERON_0010133_neuroendocrine_gland[5.45],UBERON_0000341_throat[5.12],UBERON_0002240_spinal_cord[5.06]	NA	NA	NA	NA	NA	NA	NA	NA	NA	NA	0	NA	NA
ENSG00000228065.6	ENSG00000228065.10	NA	chr10:67330266..67330300,+	ENST00000599409.5	GENCODE	LINC01515	UBERON_0001046_hindgut[8.68]	UBERON_0001046_hindgut[8.68],UBERON_0000007_pituitary_gland[7.93],UBERON_0002108_small_intestine[6.16],UBERON_0010133_neuroendocrine_gland[5.45],UBERON_0000341_throat[5.12],UBERON_0002240_spinal_cord[5.06]	NA	NA	NA	NA	NA	NA	NA	NA	NA	NA	0	NA	NA
ENSG00000228065.6	ENSG00000228065.10	NA	chr10:67330266..67330300,+	ENST00000620859.4	GENCODE	LINC01515	UBERON_0001046_hindgut[8.68]	UBERON_0001046_hindgut[8.68],UBERON_0000007_pituitary_gland[7.93],UBERON_0002108_small_intestine[6.16],UBERON_0010133_neuroendocrine_gland[5.45],UBERON_0000341_throat[5.12],UBERON_0002240_spinal_cord[5.06]	NA	NA	NA	NA	NA	NA	NA	NA	NA	NA	0	NA	NA
ENSG00000228109.1	ENSG00000228109.1	NA	chr3:196730515..196730532,+	ENST00000437064.1	GENCODE	MELTF-AS1	UBERON_0000007_pituitary_gland[10.69]	UBERON_0000007_pituitary_gland[10.69],UBERON_0010133_neuroendocrine_gland[6.81],UBERON_0000473_testis[5.70],UBERON_0002771_middle_temporal_gyrus[5.44]	NA	NA	NA	NA	NA	NA	NA	NA	NA	NA	0	NA	NA
ENSG00000228109.1	ENSG00000228109.1	NA	chr3:196730134..196730187,+	ENST00000414354.1	GENCODE	MELTF-AS1	UBERON_0000007_pituitary_gland[10.69]	UBERON_0000007_pituitary_gland[10.69],UBERON_0010133_neuroendocrine_gland[6.81],UBERON_0000473_testis[5.70],UBERON_0002771_middle_temporal_gyrus[5.44]	NA	NA	NA	NA	NA	NA	NA	NA	NA	NA	0	NA	NA
ENSG00000228192.3	ENSG00000228192.7	NA	chr1:43312067..43312100,-	ENST00000444563.5	GENCODE	RP11-342M1.3	CL_0000049_common_myeloid_progenitor[12.77]	CL_0000049_common_myeloid_progenitor[12.77],CL_0000837_hematopoietic_multipotent_progenitor_cell[5.05]	NA	NA	NA	NA	NA	NA	NA	NA	NA	NA	0	NA	NA
ENSG00000228221.1	ENSG00000228221.5	NA	chr3:177159744..177159791,+	ENST00000442937.5	GENCODE	LINC00578	CL_0002167_olfactory_epithelial_cell[37.85]	CL_0002167_olfactory_epithelial_cell[37.85],UBERON_0004225_respiratory_system_smooth_muscle[18.56],CL_0002622_prostate_stromal_cell[12.78],UBERON_0001178_visceral_peritoneum[9.43],CL_0002615_adipocyte_of_omentum_tissue[9.33],CL_0002579_omentum_preadipocyte[8.91],UBERON_0001135_smooth_muscle_tissue[8.41],CL_0002620_skin_fibroblast[5.35],UBERON_0002367_prostate_gland[5.12]	NA	NA	NA	NA	NA	NA	NA	NA	NA	NA	0	NA	NA
ENSG00000228265.1	ENSG00000228265.5	NA	chr20:32582205..32582236,-	ENST00000419662.2	GENCODE	RALY-AS1	__na	__na	NA	NA	NA	NA	NA	NA	NA	NA	NA	NA	0	NA	NA
ENSG00000228265.1	ENSG00000228265.5	NA	chr20:32582205..32582236,-	ENST00000440595.5	GENCODE	RALY-AS1	__na	__na	NA	NA	NA	NA	NA	NA	NA	NA	NA	NA	0	NA	NA
ENSG00000228274.3	ENSG00000228274.3	NA	chr22:39077808..39077881,-	ENST00000431924.2	GENCODE	RP3-508I15.9	__na	__na	NA	NA	NA	NA	NA	NA	NA	NA	NA	NA	0	NA	NA
ENSG00000228274.3	ENSG00000228274.3	NA	chr22:39077808..39077881,-	ENST00000412067.1	GENCODE	RP3-508I15.9	__na	__na	NA	NA	NA	NA	NA	NA	NA	NA	NA	NA	0	NA	NA
ENSG00000228393.3	ENSG00000228393.3	NA	chr7:104653471..104653515,-	ENST00000445184.1	GENCODE	LINC01004	CL_0000771_eosinophil[24.51]	CL_0000771_eosinophil[24.51],CL_0000094_granulocyte[10.81],CL_0000623_natural_killer_cell[7.27],CL_0000775_neutrophil[6.18]	NA	NA	NA	NA	NA	NA	NA	NA	NA	NA	0	NA	NA
ENSG00000228393.3	ENSG00000228393.3	NA	chr7:104653471..104653515,-	ENST00000450686.1	GENCODE	LINC01004	CL_0000771_eosinophil[24.51]	CL_0000771_eosinophil[24.51],CL_0000094_granulocyte[10.81],CL_0000623_natural_killer_cell[7.27],CL_0000775_neutrophil[6.18]	NA	NA	NA	NA	NA	NA	NA	NA	NA	NA	0	NA	NA
ENSG00000228412.2	ENSG00000228412.7	NA	chr6:19804973..19805010,-	ENST00000457670.1	GENCODE	RP4-625H18.2	UBERON_0002046_thyroid_gland[23.37]	UBERON_0002046_thyroid_gland[23.37],UBERON_0000007_pituitary_gland[21.13],UBERON_0000473_testis[19.92],UBERON_0000991_gonad[14.85],UBERON_0003135_male_reproductive_organ[11.85],UBERON_0006947_male_genital_duct[11.58],UBERON_0010133_neuroendocrine_gland[10.91],UBERON_0001896_medulla_oblongata[8.18],UBERON_0000341_throat[7.92],UBERON_0001894_diencephalon[6.99],UBERON_0003133_reproductive_organ[5.82…	NA	NA	NA	NA	NA	NA	NA	NA	NA	NA	0	NA	NA
ENSG00000228436.2	ENSG00000228436.2	NA	chr1:39325623..39325679,+	ENST00000456813.1	GENCODE	RP5-864K19.4	__na	__na	NA	NA	NA	NA	NA	NA	NA	NA	NA	NA	0	NA	NA
ENSG00000228436.2	ENSG00000228436.2	NA	chr1:39325623..39325679,+	ENST00000433671.2	GENCODE	RP5-864K19.4	__na	__na	NA	NA	NA	NA	NA	NA	NA	NA	NA	NA	0	NA	NA
ENSG00000228495.1	ENSG00000228495.1	NA	chr6:132481899..132481900,+	ENST00000436112.1	GENCODE	LINC01013	CL_0002139_endothelial_cell_of_vascular_tree[24.01]	CL_0002139_endothelial_cell_of_vascular_tree[24.01],CL_0002545_thoracic_aorta_endothelial_cell[21.16],CL_1000413_endothelial_cell_of_artery[20.59],CL_0002138_endothelial_cell_of_lymphatic_vessel[20.14],CL_0000115_endothelial_cell[19.31],CL_0002544_aortic_endothelial_cell[18.53],CL_0000071_blood_vessel_endothelial_cell[17.60],CL_0000213_lining_cell[16.08],CL_0002618_endothelial_cell_of_umbilical_v…	NA	NA	NA	NA	NA	NA	NA	NA	NA	NA	0	NA	NA
ENSG00000228495.1	ENSG00000228495.1	NA	chr6:132481899..132481900,+	ENST00000447481.1	GENCODE	LINC01013	CL_0002139_endothelial_cell_of_vascular_tree[24.01]	CL_0002139_endothelial_cell_of_vascular_tree[24.01],CL_0002545_thoracic_aorta_endothelial_cell[21.16],CL_1000413_endothelial_cell_of_artery[20.59],CL_0002138_endothelial_cell_of_lymphatic_vessel[20.14],CL_0000115_endothelial_cell[19.31],CL_0002544_aortic_endothelial_cell[18.53],CL_0000071_blood_vessel_endothelial_cell[17.60],CL_0000213_lining_cell[16.08],CL_0002618_endothelial_cell_of_umbilical_v…	NA	NA	NA	NA	NA	NA	NA	NA	NA	NA	0	NA	NA
ENSG00000228495.1	ENSG00000228495.1	NA	chr6:132455526..132455539,+	ENST00000443303.1	GENCODE	LINC01013	CL_0002139_endothelial_cell_of_vascular_tree[24.01]	CL_0002139_endothelial_cell_of_vascular_tree[24.01],CL_0002545_thoracic_aorta_endothelial_cell[21.16],CL_1000413_endothelial_cell_of_artery[20.59],CL_0002138_endothelial_cell_of_lymphatic_vessel[20.14],CL_0000115_endothelial_cell[19.31],CL_0002544_aortic_endothelial_cell[18.53],CL_0000071_blood_vessel_endothelial_cell[17.60],CL_0000213_lining_cell[16.08],CL_0002618_endothelial_cell_of_umbilical_v…	NA	NA	NA	NA	NA	NA	NA	NA	NA	NA	0	NA	NA
ENSG00000228495.1	ENSG00000228495.1	NA	chr6:132455157..132455176,+	ENST00000458028.1	GENCODE	LINC01013	CL_0002139_endothelial_cell_of_vascular_tree[24.01]	CL_0002139_endothelial_cell_of_vascular_tree[24.01],CL_0002545_thoracic_aorta_endothelial_cell[21.16],CL_1000413_endothelial_cell_of_artery[20.59],CL_0002138_endothelial_cell_of_lymphatic_vessel[20.14],CL_0000115_endothelial_cell[19.31],CL_0002544_aortic_endothelial_cell[18.53],CL_0000071_blood_vessel_endothelial_cell[17.60],CL_0000213_lining_cell[16.08],CL_0002618_endothelial_cell_of_umbilical_v…	NA	NA	NA	NA	NA	NA	NA	NA	NA	NA	0	NA	NA
ENSG00000228495.1	ENSG00000228495.1	NA	chr6:132455157..132455176,+	hSV.MSTRG.16396.2	GENCODE	LINC01013	CL_0002139_endothelial_cell_of_vascular_tree[24.01]	CL_0002139_endothelial_cell_of_vascular_tree[24.01],CL_0002545_thoracic_aorta_endothelial_cell[21.16],CL_1000413_endothelial_cell_of_artery[20.59],CL_0002138_endothelial_cell_of_lymphatic_vessel[20.14],CL_0000115_endothelial_cell[19.31],CL_0002544_aortic_endothelial_cell[18.53],CL_0000071_blood_vessel_endothelial_cell[17.60],CL_0000213_lining_cell[16.08],CL_0002618_endothelial_cell_of_umbilical_v…	NA	NA	NA	NA	NA	NA	NA	NA	NA	NA	0	NA	NA
ENSG00000228495.1	ENSG00000228495.1	NA	chr6:132455526..132455539,+	ath.MSTRG.12798.4	GENCODE	LINC01013	CL_0002139_endothelial_cell_of_vascular_tree[24.01]	CL_0002139_endothelial_cell_of_vascular_tree[24.01],CL_0002545_thoracic_aorta_endothelial_cell[21.16],CL_1000413_endothelial_cell_of_artery[20.59],CL_0002138_endothelial_cell_of_lymphatic_vessel[20.14],CL_0000115_endothelial_cell[19.31],CL_0002544_aortic_endothelial_cell[18.53],CL_0000071_blood_vessel_endothelial_cell[17.60],CL_0000213_lining_cell[16.08],CL_0002618_endothelial_cell_of_umbilical_v…	NA	NA	NA	NA	NA	NA	NA	NA	NA	NA	0	NA	NA
ENSG00000228549.2	ENSG00000228549.3	NA	chr1:17198743..17198770,+	ENST00000453554.1	GENCODE	RP11-108M9.3	UBERON_0000473_testis[32.70]	UBERON_0000473_testis[32.70],CL_0001014_CD1a_positive_Langerhans_cell[16.58]	NA	NA	NA	NA	NA	NA	NA	NA	NA	NA	0	NA	NA
ENSG00000228630.1	ENSG00000228630.5	NA	chr12:54360442..54360457,-	ENST00000425595.5	GENCODE	HOTAIR	CL_0000188_cell_of_skeletal_muscle[28.73]	CL_0000188_cell_of_skeletal_muscle[28.73],CL_0002372_myotube[14.56],CL_0000515_skeletal_muscle_myoblast[13.50],CL_0000594_skeletal_muscle_satellite_cell[11.40],CL_0000737_striated_muscle_cell[9.67],CL_0002594_smooth_muscle_cell_of_the_umbilical_artery[8.44],CL_0002588_smooth_muscle_cell_of_the_umbilical_vein[6.51],UBERON_0010260_umbilical_blood_vessel[5.31]	NA	NA	NA	NA	NA	NA	6.51	8.44	NA	NA	2	8.44	ua_SMC_FANTenrich
ENSG00000228630.1	ENSG00000228630.5	NA	chr12:54368716..54368754,-	ENST00000455246.5	GENCODE	HOTAIR	CL_0000188_cell_of_skeletal_muscle[28.73]	CL_0000188_cell_of_skeletal_muscle[28.73],CL_0002372_myotube[14.56],CL_0000515_skeletal_muscle_myoblast[13.50],CL_0000594_skeletal_muscle_satellite_cell[11.40],CL_0000737_striated_muscle_cell[9.67],CL_0002594_smooth_muscle_cell_of_the_umbilical_artery[8.44],CL_0002588_smooth_muscle_cell_of_the_umbilical_vein[6.51],UBERON_0010260_umbilical_blood_vessel[5.31]	NA	NA	NA	NA	NA	NA	6.51	8.44	NA	NA	2	8.44	ua_SMC_FANTenrich
ENSG00000228630.1	ENSG00000228630.5	NA	chr12:54361138..54361164,-	ENST00000453875.5	GENCODE	HOTAIR	CL_0000188_cell_of_skeletal_muscle[28.73]	CL_0000188_cell_of_skeletal_muscle[28.73],CL_0002372_myotube[14.56],CL_0000515_skeletal_muscle_myoblast[13.50],CL_0000594_skeletal_muscle_satellite_cell[11.40],CL_0000737_striated_muscle_cell[9.67],CL_0002594_smooth_muscle_cell_of_the_umbilical_artery[8.44],CL_0002588_smooth_muscle_cell_of_the_umbilical_vein[6.51],UBERON_0010260_umbilical_blood_vessel[5.31]	NA	NA	NA	NA	NA	NA	6.51	8.44	NA	NA	2	8.44	ua_SMC_FANTenrich
ENSG00000228630.1	ENSG00000228630.5	NA	chr12:54368716..54368754,-	ENST00000424518.5	GENCODE	HOTAIR	CL_0000188_cell_of_skeletal_muscle[28.73]	CL_0000188_cell_of_skeletal_muscle[28.73],CL_0002372_myotube[14.56],CL_0000515_skeletal_muscle_myoblast[13.50],CL_0000594_skeletal_muscle_satellite_cell[11.40],CL_0000737_striated_muscle_cell[9.67],CL_0002594_smooth_muscle_cell_of_the_umbilical_artery[8.44],CL_0002588_smooth_muscle_cell_of_the_umbilical_vein[6.51],UBERON_0010260_umbilical_blood_vessel[5.31]	NA	NA	NA	NA	NA	NA	6.51	8.44	NA	NA	2	8.44	ua_SMC_FANTenrich
ENSG00000228649.4	ENSG00000228649.8	NA	chr7:22893867..22893887,+	hSV.MSTRG.16771.2	GENCODE	AC005682.5	__na	__na	NA	NA	NA	NA	NA	NA	NA	NA	NA	NA	0	NA	NA
ENSG00000228649.4	ENSG00000228649.8	NA	chr7:22895672..22895689,+	ENST00000432668.1	GENCODE	AC005682.5	__na	__na	NA	NA	NA	NA	NA	NA	NA	NA	NA	NA	0	NA	NA
ENSG00000228787.1	ENSG00000228787.1	NA	chrY:16915943..16915949,-	ENST00000434164.1	GENCODE	NLGN4Y-AS1	CL_0000359_vascular_associated_smooth_muscle_cell[70.98]	CL_0000359_vascular_associated_smooth_muscle_cell[70.98],CL_0002539_aortic_smooth_muscle_cell[51.88],UBERON_0004573_systemic_artery[49.02],UBERON_0003513_trunk_blood_vessel[30.54],CL_0002593_smooth_muscle_cell_of_the_internal_thoracic_artery[29.38],CL_0000569_cardiac_mesenchymal_cell[14.86]	70.98	29.38	NA	NA	NA	51.88	NA	NA	NA	NA	3	70.98	vSMC_FANTenrich
ENSG00000228787.1	ENSG00000228787.1	NA	chrY:16916009..16916021,-	hSV.MSTRG.19969.1	GENCODE	NLGN4Y-AS1	CL_0000359_vascular_associated_smooth_muscle_cell[70.98]	CL_0000359_vascular_associated_smooth_muscle_cell[70.98],CL_0002539_aortic_smooth_muscle_cell[51.88],UBERON_0004573_systemic_artery[49.02],UBERON_0003513_trunk_blood_vessel[30.54],CL_0002593_smooth_muscle_cell_of_the_internal_thoracic_artery[29.38],CL_0000569_cardiac_mesenchymal_cell[14.86]	70.98	29.38	NA	NA	NA	51.88	NA	NA	NA	NA	3	70.98	vSMC_FANTenrich
ENSG00000228787.1	ENSG00000228787.1	NA	chrY:16916009..16916021,-	hSV.MSTRG.19969.2	GENCODE	NLGN4Y-AS1	CL_0000359_vascular_associated_smooth_muscle_cell[70.98]	CL_0000359_vascular_associated_smooth_muscle_cell[70.98],CL_0002539_aortic_smooth_muscle_cell[51.88],UBERON_0004573_systemic_artery[49.02],UBERON_0003513_trunk_blood_vessel[30.54],CL_0002593_smooth_muscle_cell_of_the_internal_thoracic_artery[29.38],CL_0000569_cardiac_mesenchymal_cell[14.86]	70.98	29.38	NA	NA	NA	51.88	NA	NA	NA	NA	3	70.98	vSMC_FANTenrich
ENSG00000228794.4	ENSG00000228794.8	NA	chr1:763033..763058,+	ENST00000449005.5	GENCODE	LINC01128	CL_0001014_CD1a_positive_Langerhans_cell[16.60]	CL_0001014_CD1a_positive_Langerhans_cell[16.60],CL_0000558_reticulocyte[11.12],UBERON_0002771_middle_temporal_gyrus[7.80],CL_0000453_Langerhans_cell[7.63],UBERON_0010133_neuroendocrine_gland[6.60],UBERON_0001601_extra_ocular_muscle[6.50],UBERON_0009663_telencephalic_nucleus[6.42],UBERON_0000454_cerebral_subcortex[6.04],UBERON_0002308_nucleus_of_brain[5.65],UBERON_0001905_pineal_body[5.42],UBERON_…	NA	NA	NA	NA	NA	NA	NA	NA	NA	NA	0	NA	NA
ENSG00000228794.4	ENSG00000228794.8	NA	chr1:763033..763058,+	ENST00000441765.5	GENCODE	LINC01128	CL_0001014_CD1a_positive_Langerhans_cell[16.60]	CL_0001014_CD1a_positive_Langerhans_cell[16.60],CL_0000558_reticulocyte[11.12],UBERON_0002771_middle_temporal_gyrus[7.80],CL_0000453_Langerhans_cell[7.63],UBERON_0010133_neuroendocrine_gland[6.60],UBERON_0001601_extra_ocular_muscle[6.50],UBERON_0009663_telencephalic_nucleus[6.42],UBERON_0000454_cerebral_subcortex[6.04],UBERON_0002308_nucleus_of_brain[5.65],UBERON_0001905_pineal_body[5.42],UBERON_…	NA	NA	NA	NA	NA	NA	NA	NA	NA	NA	0	NA	NA
ENSG00000228794.4	ENSG00000228794.8	NA	chr1:766956..766975,+	ENST00000415295.1	GENCODE	LINC01128	CL_0001014_CD1a_positive_Langerhans_cell[16.60]	CL_0001014_CD1a_positive_Langerhans_cell[16.60],CL_0000558_reticulocyte[11.12],UBERON_0002771_middle_temporal_gyrus[7.80],CL_0000453_Langerhans_cell[7.63],UBERON_0010133_neuroendocrine_gland[6.60],UBERON_0001601_extra_ocular_muscle[6.50],UBERON_0009663_telencephalic_nucleus[6.42],UBERON_0000454_cerebral_subcortex[6.04],UBERON_0002308_nucleus_of_brain[5.65],UBERON_0001905_pineal_body[5.42],UBERON_…	NA	NA	NA	NA	NA	NA	NA	NA	NA	NA	0	NA	NA
ENSG00000228794.4	ENSG00000228794.8	NA	chr1:763033..763058,+	ENST00000609139.5	GENCODE	LINC01128	CL_0001014_CD1a_positive_Langerhans_cell[16.60]	CL_0001014_CD1a_positive_Langerhans_cell[16.60],CL_0000558_reticulocyte[11.12],UBERON_0002771_middle_temporal_gyrus[7.80],CL_0000453_Langerhans_cell[7.63],UBERON_0010133_neuroendocrine_gland[6.60],UBERON_0001601_extra_ocular_muscle[6.50],UBERON_0009663_telencephalic_nucleus[6.42],UBERON_0000454_cerebral_subcortex[6.04],UBERON_0002308_nucleus_of_brain[5.65],UBERON_0001905_pineal_body[5.42],UBERON_…	NA	NA	NA	NA	NA	NA	NA	NA	NA	NA	0	NA	NA
ENSG00000228794.4	ENSG00000228794.8	NA	chr1:763033..763058,+	ENST00000445118.6	GENCODE	LINC01128	CL_0001014_CD1a_positive_Langerhans_cell[16.60]	CL_0001014_CD1a_positive_Langerhans_cell[16.60],CL_0000558_reticulocyte[11.12],UBERON_0002771_middle_temporal_gyrus[7.80],CL_0000453_Langerhans_cell[7.63],UBERON_0010133_neuroendocrine_gland[6.60],UBERON_0001601_extra_ocular_muscle[6.50],UBERON_0009663_telencephalic_nucleus[6.42],UBERON_0000454_cerebral_subcortex[6.04],UBERON_0002308_nucleus_of_brain[5.65],UBERON_0001905_pineal_body[5.42],UBERON_…	NA	NA	NA	NA	NA	NA	NA	NA	NA	NA	0	NA	NA
ENSG00000228801.5	ENSG00000228801.5	NA	chr8:52812181..52812220,+	ENST00000520357.1	GENCODE	RP11-110G21.1	__na	__na	NA	NA	NA	NA	NA	NA	NA	NA	NA	NA	0	NA	NA
ENSG00000228801.5	ENSG00000228801.5	NA	chr8:52812181..52812220,+	ENST00000423716.1	GENCODE	RP11-110G21.1	__na	__na	NA	NA	NA	NA	NA	NA	NA	NA	NA	NA	0	NA	NA
ENSG00000229043.2	ENSG00000229043.2	NA	chr7:1200053..1200135,+	SS.MSTRG.14084.2	GENCODE	AC091729.9	__na	__na	NA	NA	NA	NA	NA	NA	NA	NA	NA	NA	0	NA	NA
ENSG00000229043.2	ENSG00000229043.2	NA	chr7:1200053..1200135,+	ENST00000413706.1	GENCODE	AC091729.9	__na	__na	NA	NA	NA	NA	NA	NA	NA	NA	NA	NA	0	NA	NA
ENSG00000229043.2	ENSG00000229043.2	NA	chr7:1199966..1200028,+	ENST00000423008.1	GENCODE	AC091729.9	__na	__na	NA	NA	NA	NA	NA	NA	NA	NA	NA	NA	0	NA	NA
ENSG00000229056.2	ENSG00000229056.2	NA	chr2:197124740..197124764,+	ENST00000430904.1	GENCODE	AC020571.3	CL_0000097_mast_cell[150.76]	CL_0000097_mast_cell[150.76],CL_0000738_leukocyte[20.58],CL_0000988_hematopoietic_cell[19.44],CL_0000766_myeloid_leukocyte[18.80],CL_0000763_myeloid_cell[17.87],UBERON_0002390_hematopoietic_system[16.90],UBERON_0002193_hemolymphoid_system[15.28],UBERON_0002405_immune_system[14.91]	NA	NA	NA	NA	NA	NA	NA	NA	NA	NA	0	NA	NA
ENSG00000229056.2	ENSG00000229056.2	NA	chr2:197124849..197124901,+	ENST00000605907.1	GENCODE	AC020571.3	CL_0000097_mast_cell[150.76]	CL_0000097_mast_cell[150.76],CL_0000738_leukocyte[20.58],CL_0000988_hematopoietic_cell[19.44],CL_0000766_myeloid_leukocyte[18.80],CL_0000763_myeloid_cell[17.87],UBERON_0002390_hematopoietic_system[16.90],UBERON_0002193_hemolymphoid_system[15.28],UBERON_0002405_immune_system[14.91]	NA	NA	NA	NA	NA	NA	NA	NA	NA	NA	0	NA	NA
ENSG00000229056.2	ENSG00000229056.2	NA	chr2:197124816..197124845,+	ENST00000433933.1	GENCODE	AC020571.3	CL_0000097_mast_cell[150.76]	CL_0000097_mast_cell[150.76],CL_0000738_leukocyte[20.58],CL_0000988_hematopoietic_cell[19.44],CL_0000766_myeloid_leukocyte[18.80],CL_0000763_myeloid_cell[17.87],UBERON_0002390_hematopoietic_system[16.90],UBERON_0002193_hemolymphoid_system[15.28],UBERON_0002405_immune_system[14.91]	NA	NA	NA	NA	NA	NA	NA	NA	NA	NA	0	NA	NA
ENSG00000229109.1	ENSG00000229109.1	NA	chr9:85834217..85834242,+	SS.MSTRG.15694.1	GENCODE	RP11-439K3.1	UBERON_0000007_pituitary_gland[19.91]	UBERON_0000007_pituitary_gland[19.91],UBERON_0002046_thyroid_gland[14.60],UBERON_0010133_neuroendocrine_gland[10.45],UBERON_0000341_throat[9.00],UBERON_0001896_medulla_oblongata[8.96],CL_0002618_endothelial_cell_of_umbilical_vein[8.09],CL_0000077_mesothelial_cell[7.43],UBERON_0001894_diencephalon[6.38],UBERON_0002298_brainstem[6.12],UBERON_0000473_testis[5.35],CL_0000047_neuronal_stem_cell[5.03]	NA	NA	NA	NA	NA	NA	NA	NA	NA	NA	0	NA	NA
ENSG00000229124.2	ENSG00000229124.6	NA	chr10:17271909..17272033,-	ENST00000605833.1	GENCODE	VIM-AS1	CL_0000767_basophil[9.05]	CL_0000767_basophil[9.05],CL_0002397_CD14_positive_CD16_positive_monocyte[8.97],CL_0000623_natural_killer_cell[8.29],CL_0000860_classical_monocyte[5.08]	NA	NA	NA	NA	NA	NA	NA	NA	NA	NA	0	NA	NA
ENSG00000229334.1	ENSG00000229334.1	NA	chr3:194353630..194353680,+	ENST00000447139.1	GENCODE	AC046143.3	CL_0002593_smooth_muscle_cell_of_the_internal_thoracic_artery[6.47]	CL_0002593_smooth_muscle_cell_of_the_internal_thoracic_artery[6.47],CL_0002582_visceral_preadipocyte[5.60],CL_0002583_subcutaneous_preadipocyte[5.40]	NA	6.47	NA	NA	NA	NA	NA	NA	NA	NA	1	6.47	ITA_SMC_FANTenrich
ENSG00000229388.1	ENSG00000229388.1	NA	chr1:28969667..28969711,+	hSV.MSTRG.351.1	GENCODE	LINC01715	CL_0000236_B_cell[8.17]	CL_0000236_B_cell[8.17],UBERON_0000007_pituitary_gland[5.70]	NA	NA	NA	NA	NA	NA	NA	NA	NA	NA	0	NA	NA
ENSG00000229388.1	ENSG00000229388.1	NA	chr1:28969667..28969711,+	SS.MSTRG.367.2	GENCODE	LINC01715	CL_0000236_B_cell[8.17]	CL_0000236_B_cell[8.17],UBERON_0000007_pituitary_gland[5.70]	NA	NA	NA	NA	NA	NA	NA	NA	NA	NA	0	NA	NA
ENSG00000229388.1	ENSG00000229388.1	NA	chr1:28969667..28969711,+	SS.MSTRG.367.1	GENCODE	LINC01715	CL_0000236_B_cell[8.17]	CL_0000236_B_cell[8.17],UBERON_0000007_pituitary_gland[5.70]	NA	NA	NA	NA	NA	NA	NA	NA	NA	NA	0	NA	NA
ENSG00000229388.1	ENSG00000229388.1	NA	chr1:28969667..28969711,+	ath.MSTRG.353.1	GENCODE	LINC01715	CL_0000236_B_cell[8.17]	CL_0000236_B_cell[8.17],UBERON_0000007_pituitary_gland[5.70]	NA	NA	NA	NA	NA	NA	NA	NA	NA	NA	0	NA	NA
ENSG00000229619.3	ENSG00000229619.3	NA	chr3:151987294..151987371,-	ENST00000608395.1	GENCODE	MBNL1-AS1	UBERON_0001134_skeletal_muscle_tissue[10.74]	UBERON_0001134_skeletal_muscle_tissue[10.74],CL_0000214_synovial_cell[5.75],UBERON_0001556_lower_urinary_tract[5.58],UBERON_0000995_uterus[5.08]	NA	NA	NA	NA	NA	NA	NA	NA	NA	NA	0	NA	NA
ENSG00000229619.3	ENSG00000229619.3	NA	chr3:151987294..151987371,-	ENST00000445466.2	GENCODE	MBNL1-AS1	UBERON_0001134_skeletal_muscle_tissue[10.74]	UBERON_0001134_skeletal_muscle_tissue[10.74],CL_0000214_synovial_cell[5.75],UBERON_0001556_lower_urinary_tract[5.58],UBERON_0000995_uterus[5.08]	NA	NA	NA	NA	NA	NA	NA	NA	NA	NA	0	NA	NA
ENSG00000229647.1	ENSG00000229647.1	NA	chr2:208104522..208104546,+	ENST00000430494.1	GENCODE	MYOSLID	CL_0002327_mammary_gland_epithelial_cell[16.04]	CL_0002327_mammary_gland_epithelial_cell[16.04],CL_0000312_keratinocyte[11.98],CL_0002621_gingival_epithelial_cell[11.98],CL_0000731_urothelial_cell[11.78],UBERON_0003350_epithelium_of_mucosa[11.77],CL_0002166_epithelial_cell_of_Malassez[11.26],CL_0000594_skeletal_muscle_satellite_cell[10.13],UBERON_0000076_external_ectoderm[9.12],CL_0002159_general_ecto_epithelial_cell[8.76],CL_0000307_tracheal_…	NA	NA	NA	NA	NA	NA	NA	NA	NA	NA	0	NA	NA
ENSG00000229647.1	ENSG00000229647.1	NA	chr2:208104351..208104375,+	ENST00000440326.1	GENCODE	MYOSLID	CL_0002327_mammary_gland_epithelial_cell[16.04]	CL_0002327_mammary_gland_epithelial_cell[16.04],CL_0000312_keratinocyte[11.98],CL_0002621_gingival_epithelial_cell[11.98],CL_0000731_urothelial_cell[11.78],UBERON_0003350_epithelium_of_mucosa[11.77],CL_0002166_epithelial_cell_of_Malassez[11.26],CL_0000594_skeletal_muscle_satellite_cell[10.13],UBERON_0000076_external_ectoderm[9.12],CL_0002159_general_ecto_epithelial_cell[8.76],CL_0000307_tracheal_…	NA	NA	NA	NA	NA	NA	NA	NA	NA	NA	0	NA	NA
ENSG00000229807.5	ENSG00000229807.10	NA	chrX:73070466..73070510,-	ENST00000635841.1	GENCODE	XIST	UBERON_0002771_middle_temporal_gyrus[17.14]	UBERON_0002771_middle_temporal_gyrus[17.14],UBERON_0001871_temporal_lobe[9.54],UBERON_0009663_telencephalic_nucleus[9.40],UBERON_0001890_forebrain[8.72],UBERON_0000454_cerebral_subcortex[8.42],UBERON_0002308_nucleus_of_brain[8.18],UBERON_0000955_brain[8.14],UBERON_0010133_neuroendocrine_gland[8.07],UBERON_0000200_gyrus[8.05],UBERON_0000007_pituitary_gland[8.00],UBERON_0001016_nervous_system[7.92]…	NA	NA	NA	NA	NA	NA	NA	NA	NA	NA	0	NA	NA
ENSG00000229807.5	ENSG00000229807.10	NA	chrX:73072534..73072558,-	ENST00000429829.5	GENCODE	XIST	UBERON_0002771_middle_temporal_gyrus[17.14]	UBERON_0002771_middle_temporal_gyrus[17.14],UBERON_0001871_temporal_lobe[9.54],UBERON_0009663_telencephalic_nucleus[9.40],UBERON_0001890_forebrain[8.72],UBERON_0000454_cerebral_subcortex[8.42],UBERON_0002308_nucleus_of_brain[8.18],UBERON_0000955_brain[8.14],UBERON_0010133_neuroendocrine_gland[8.07],UBERON_0000200_gyrus[8.05],UBERON_0000007_pituitary_gland[8.00],UBERON_0001016_nervous_system[7.92]…	NA	NA	NA	NA	NA	NA	NA	NA	NA	NA	0	NA	NA
ENSG00000229807.5	ENSG00000229807.10	NA	chrX:73070466..73070510,-	ath.MSTRG.15124.2	GENCODE	XIST	UBERON_0002771_middle_temporal_gyrus[17.14]	UBERON_0002771_middle_temporal_gyrus[17.14],UBERON_0001871_temporal_lobe[9.54],UBERON_0009663_telencephalic_nucleus[9.40],UBERON_0001890_forebrain[8.72],UBERON_0000454_cerebral_subcortex[8.42],UBERON_0002308_nucleus_of_brain[8.18],UBERON_0000955_brain[8.14],UBERON_0010133_neuroendocrine_gland[8.07],UBERON_0000200_gyrus[8.05],UBERON_0000007_pituitary_gland[8.00],UBERON_0001016_nervous_system[7.92]…	NA	NA	NA	NA	NA	NA	NA	NA	NA	NA	0	NA	NA
ENSG00000229807.5	ENSG00000229807.10	NA	chrX:73051003..73051017,-	ENST00000445814.1	GENCODE	XIST	UBERON_0002771_middle_temporal_gyrus[17.14]	UBERON_0002771_middle_temporal_gyrus[17.14],UBERON_0001871_temporal_lobe[9.54],UBERON_0009663_telencephalic_nucleus[9.40],UBERON_0001890_forebrain[8.72],UBERON_0000454_cerebral_subcortex[8.42],UBERON_0002308_nucleus_of_brain[8.18],UBERON_0000955_brain[8.14],UBERON_0010133_neuroendocrine_gland[8.07],UBERON_0000200_gyrus[8.05],UBERON_0000007_pituitary_gland[8.00],UBERON_0001016_nervous_system[7.92]…	NA	NA	NA	NA	NA	NA	NA	NA	NA	NA	0	NA	NA
ENSG00000229807.5	ENSG00000229807.10	NA	chrX:73046156..73046172,-	hSV.MSTRG.19578.2	GENCODE	XIST	UBERON_0002771_middle_temporal_gyrus[17.14]	UBERON_0002771_middle_temporal_gyrus[17.14],UBERON_0001871_temporal_lobe[9.54],UBERON_0009663_telencephalic_nucleus[9.40],UBERON_0001890_forebrain[8.72],UBERON_0000454_cerebral_subcortex[8.42],UBERON_0002308_nucleus_of_brain[8.18],UBERON_0000955_brain[8.14],UBERON_0010133_neuroendocrine_gland[8.07],UBERON_0000200_gyrus[8.05],UBERON_0000007_pituitary_gland[8.00],UBERON_0001016_nervous_system[7.92]…	NA	NA	NA	NA	NA	NA	NA	NA	NA	NA	0	NA	NA
ENSG00000229807.5	ENSG00000229807.10	NA	chrX:73046156..73046172,-	ENST00000416330.1	GENCODE	XIST	UBERON_0002771_middle_temporal_gyrus[17.14]	UBERON_0002771_middle_temporal_gyrus[17.14],UBERON_0001871_temporal_lobe[9.54],UBERON_0009663_telencephalic_nucleus[9.40],UBERON_0001890_forebrain[8.72],UBERON_0000454_cerebral_subcortex[8.42],UBERON_0002308_nucleus_of_brain[8.18],UBERON_0000955_brain[8.14],UBERON_0010133_neuroendocrine_gland[8.07],UBERON_0000200_gyrus[8.05],UBERON_0000007_pituitary_gland[8.00],UBERON_0001016_nervous_system[7.92]…	NA	NA	NA	NA	NA	NA	NA	NA	NA	NA	0	NA	NA
ENSG00000229807.5	ENSG00000229807.10	NA	chrX:73053543..73053580,-	ENST00000602495.1	GENCODE	XIST	UBERON_0002771_middle_temporal_gyrus[17.14]	UBERON_0002771_middle_temporal_gyrus[17.14],UBERON_0001871_temporal_lobe[9.54],UBERON_0009663_telencephalic_nucleus[9.40],UBERON_0001890_forebrain[8.72],UBERON_0000454_cerebral_subcortex[8.42],UBERON_0002308_nucleus_of_brain[8.18],UBERON_0000955_brain[8.14],UBERON_0010133_neuroendocrine_gland[8.07],UBERON_0000200_gyrus[8.05],UBERON_0000007_pituitary_gland[8.00],UBERON_0001016_nervous_system[7.92]…	NA	NA	NA	NA	NA	NA	NA	NA	NA	NA	0	NA	NA
ENSG00000229852.2	ENSG00000229852.2	NA	chr6:73972928..73973009,+	ENST00000441363.1	GENCODE	RP11-398K22.12	UBERON_0002771_middle_temporal_gyrus[6.62]	UBERON_0002771_middle_temporal_gyrus[6.62],UBERON_0000955_brain[6.16],UBERON_0001016_nervous_system[6.12],UBERON_0001890_forebrain[5.76],UBERON_0001893_telencephalon[5.72],UBERON_0002021_occipital_lobe[5.71],UBERON_0000956_cerebral_cortex[5.62],UBERON_0003528_brain_gray_matter[5.59],UBERON_0001871_temporal_lobe[5.39],UBERON_0000200_gyrus[5.37],UBERON_0001872_parietal_lobe[5.11],UBERON_0002037_cer…	NA	NA	NA	NA	NA	NA	NA	NA	NA	NA	0	NA	NA
ENSG00000229931.1	ENSG00000229931.1	NA	chr6:16761305..16761318,+	ENST00000423260.1	GENCODE	RP1-151F17.1	__na	__na	NA	NA	NA	NA	NA	NA	NA	NA	NA	NA	0	NA	NA
ENSG00000229931.1	ENSG00000229931.1	NA	chr6:16762160..16762217,+	ENST00000450930.1	GENCODE	RP1-151F17.1	__na	__na	NA	NA	NA	NA	NA	NA	NA	NA	NA	NA	0	NA	NA
ENSG00000229956.5	ENSG00000229956.10	NA	chr1:71547013..71547057,+	ENST00000455406.5	GENCODE	ZRANB2-AS2	UBERON_0002038_substantia_nigra[16.69]	UBERON_0002038_substantia_nigra[16.69],UBERON_0002771_middle_temporal_gyrus[13.67],UBERON_0001905_pineal_body[9.66],UBERON_0010133_neuroendocrine_gland[8.12],UBERON_0001871_temporal_lobe[6.94],UBERON_0000200_gyrus[6.78],UBERON_0009663_telencephalic_nucleus[6.66],UBERON_0000473_testis[6.47],UBERON_0000007_pituitary_gland[6.15],UBERON_0001890_forebrain[6.01],UBERON_0001894_diencephalon[6.00],UBERON…	NA	NA	NA	NA	NA	NA	NA	NA	NA	NA	0	NA	NA
ENSG00000229989.3	ENSG00000229989.3	NA	chr1:198906528..198906573,-	ENST00000436880.2	GENCODE	MIR181A1HG	UBERON_0002370_thymus[22.33]	UBERON_0002370_thymus[22.33],UBERON_0004177_hemopoietic_organ[11.98],UBERON_0002038_substantia_nigra[5.82]	NA	NA	NA	NA	NA	NA	NA	NA	NA	NA	0	NA	NA
ENSG00000230024.1	ENSG00000228536.2	NA	chr1:219615990..219616001,-	SS.MSTRG.1551.3	GENCODE	RP11-392O17.1	CL_0002372_myotube[16.05]	CL_0002372_myotube[16.05],CL_0002521_subcutaneous_fat_cell[13.13],CL_0000453_Langerhans_cell[10.93],CL_0002582_visceral_preadipocyte[10.92],CL_0002617_adipocyte_of_breast[9.46],CL_0002570_mesenchymal_stem_cell_of_adipose[8.62],CL_0000136_fat_cell[8.42],CL_0000990_conventional_dendritic_cell[8.15],CL_0002583_subcutaneous_preadipocyte[7.38],UBERON_0001013_adipose_tissue[7.01],CL_0000569_cardiac_mes…	NA	NA	NA	NA	NA	NA	NA	NA	NA	NA	0	NA	NA
ENSG00000230024.1	ENSG00000228536.2	NA	chr1:219615990..219616001,-	SS.MSTRG.1551.1	GENCODE	RP11-392O17.1	CL_0002372_myotube[16.05]	CL_0002372_myotube[16.05],CL_0002521_subcutaneous_fat_cell[13.13],CL_0000453_Langerhans_cell[10.93],CL_0002582_visceral_preadipocyte[10.92],CL_0002617_adipocyte_of_breast[9.46],CL_0002570_mesenchymal_stem_cell_of_adipose[8.62],CL_0000136_fat_cell[8.42],CL_0000990_conventional_dendritic_cell[8.15],CL_0002583_subcutaneous_preadipocyte[7.38],UBERON_0001013_adipose_tissue[7.01],CL_0000569_cardiac_mes…	NA	NA	NA	NA	NA	NA	NA	NA	NA	NA	0	NA	NA
ENSG00000230024.1	ENSG00000228536.2	NA	chr1:219615990..219616001,-	ENST00000420762.1	GENCODE	RP11-392O17.1	CL_0002372_myotube[16.05]	CL_0002372_myotube[16.05],CL_0002521_subcutaneous_fat_cell[13.13],CL_0000453_Langerhans_cell[10.93],CL_0002582_visceral_preadipocyte[10.92],CL_0002617_adipocyte_of_breast[9.46],CL_0002570_mesenchymal_stem_cell_of_adipose[8.62],CL_0000136_fat_cell[8.42],CL_0000990_conventional_dendritic_cell[8.15],CL_0002583_subcutaneous_preadipocyte[7.38],UBERON_0001013_adipose_tissue[7.01],CL_0000569_cardiac_mes…	NA	NA	NA	NA	NA	NA	NA	NA	NA	NA	0	NA	NA
ENSG00000230024.1	ENSG00000228536.2	NA	chr1:219632507..219632553,-	ENST00000441790.2	GENCODE	RP11-392O17.1	CL_0002372_myotube[16.05]	CL_0002372_myotube[16.05],CL_0002521_subcutaneous_fat_cell[13.13],CL_0000453_Langerhans_cell[10.93],CL_0002582_visceral_preadipocyte[10.92],CL_0002617_adipocyte_of_breast[9.46],CL_0002570_mesenchymal_stem_cell_of_adipose[8.62],CL_0000136_fat_cell[8.42],CL_0000990_conventional_dendritic_cell[8.15],CL_0002583_subcutaneous_preadipocyte[7.38],UBERON_0001013_adipose_tissue[7.01],CL_0000569_cardiac_mes…	NA	NA	NA	NA	NA	NA	NA	NA	NA	NA	0	NA	NA
ENSG00000230024.1	ENSG00000228536.2	NA	chr1:219632507..219632553,-	ENST00000640010.1	GENCODE	RP11-392O17.1	CL_0002372_myotube[16.05]	CL_0002372_myotube[16.05],CL_0002521_subcutaneous_fat_cell[13.13],CL_0000453_Langerhans_cell[10.93],CL_0002582_visceral_preadipocyte[10.92],CL_0002617_adipocyte_of_breast[9.46],CL_0002570_mesenchymal_stem_cell_of_adipose[8.62],CL_0000136_fat_cell[8.42],CL_0000990_conventional_dendritic_cell[8.15],CL_0002583_subcutaneous_preadipocyte[7.38],UBERON_0001013_adipose_tissue[7.01],CL_0000569_cardiac_mes…	NA	NA	NA	NA	NA	NA	NA	NA	NA	NA	0	NA	NA
ENSG00000230074.1	ENSG00000230074.1	NA	chr9:34665595..34665628,+	SS.MSTRG.15572.3	GENCODE	RP11-195F19.9	CL_0000771_eosinophil[13.50]	CL_0000771_eosinophil[13.50],CL_0000094_granulocyte[5.65]	NA	NA	NA	NA	NA	NA	NA	NA	NA	NA	0	NA	NA
ENSG00000230074.1	ENSG00000230074.1	NA	chr9:34665595..34665628,+	SS.MSTRG.15572.2	GENCODE	RP11-195F19.9	CL_0000771_eosinophil[13.50]	CL_0000771_eosinophil[13.50],CL_0000094_granulocyte[5.65]	NA	NA	NA	NA	NA	NA	NA	NA	NA	NA	0	NA	NA
ENSG00000230074.1	ENSG00000230074.1	NA	chr9:34665595..34665628,+	hSV.MSTRG.18613.1	GENCODE	RP11-195F19.9	CL_0000771_eosinophil[13.50]	CL_0000771_eosinophil[13.50],CL_0000094_granulocyte[5.65]	NA	NA	NA	NA	NA	NA	NA	NA	NA	NA	0	NA	NA
ENSG00000230074.1	ENSG00000230074.1	NA	chr9:34665595..34665628,+	ath.MSTRG.14353.1	GENCODE	RP11-195F19.9	CL_0000771_eosinophil[13.50]	CL_0000771_eosinophil[13.50],CL_0000094_granulocyte[5.65]	NA	NA	NA	NA	NA	NA	NA	NA	NA	NA	0	NA	NA
ENSG00000230082.1	ENSG00000230082.1	NA	chr3:9989029..9989129,+	ENST00000431558.1	GENCODE	PRRT3-AS1	UBERON_0001264_pancreas[6.26]	UBERON_0001264_pancreas[6.26],CL_0002363_keratocyte[5.72]	NA	NA	NA	NA	NA	NA	NA	NA	NA	NA	0	NA	NA
ENSG00000230082.1	ENSG00000230082.1	NA	chr3:9989029..9989129,+	hSV.MSTRG.12377.1	GENCODE	PRRT3-AS1	UBERON_0001264_pancreas[6.26]	UBERON_0001264_pancreas[6.26],CL_0002363_keratocyte[5.72]	NA	NA	NA	NA	NA	NA	NA	NA	NA	NA	0	NA	NA
ENSG00000230082.1	ENSG00000230082.1	NA	chr3:9989029..9989129,+	ath.MSTRG.9964.1	GENCODE	PRRT3-AS1	UBERON_0001264_pancreas[6.26]	UBERON_0001264_pancreas[6.26],CL_0002363_keratocyte[5.72]	NA	NA	NA	NA	NA	NA	NA	NA	NA	NA	0	NA	NA
ENSG00000230082.1	ENSG00000230082.1	NA	chr3:9989029..9989129,+	SS.MSTRG.10878.1	GENCODE	PRRT3-AS1	UBERON_0001264_pancreas[6.26]	UBERON_0001264_pancreas[6.26],CL_0002363_keratocyte[5.72]	NA	NA	NA	NA	NA	NA	NA	NA	NA	NA	0	NA	NA
ENSG00000230148.4	ENSG00000230148.8	NA	chr17:46623990..46624047,+	SS.MSTRG.7049.4	GENCODE	HOXB-AS1	CL_0000136_fat_cell[11.32]	CL_0000136_fat_cell[11.32]	NA	NA	NA	NA	NA	NA	NA	NA	NA	NA	0	NA	NA
ENSG00000230148.4	ENSG00000230148.8	NA	chr17:46623990..46624047,+	hSV.MSTRG.8018.5	GENCODE	HOXB-AS1	CL_0000136_fat_cell[11.32]	CL_0000136_fat_cell[11.32]	NA	NA	NA	NA	NA	NA	NA	NA	NA	NA	0	NA	NA
ENSG00000230148.4	ENSG00000230148.8	NA	chr17:46621693..46621713,+	ENST00000435312.5	GENCODE	HOXB-AS1	CL_0000136_fat_cell[11.32]	CL_0000136_fat_cell[11.32]	NA	NA	NA	NA	NA	NA	NA	NA	NA	NA	0	NA	NA
ENSG00000230337.1	ENSG00000230337.1	NA	chr1:11159472..11159501,+	ENST00000435388.1	GENCODE	RP4-635E18.6	__na	__na	NA	NA	NA	NA	NA	NA	NA	NA	NA	NA	0	NA	NA
ENSG00000230387.1	MSTRG.9970	NA	chr20:23140308..23140317,+	SS.MSTRG.9970.1	Newly-assembled	NA	UBERON_0001905_pineal_body[21.71]	UBERON_0001905_pineal_body[21.71],CL_0000771_eosinophil[16.77],CL_0002397_CD14_positive_CD16_positive_monocyte[16.18],CL_0000860_classical_monocyte[16.00],CL_0000767_basophil[14.53],CL_0000094_granulocyte[13.23],UBERON_0010133_neuroendocrine_gland[11.71],CL_0000766_myeloid_leukocyte[11.62],CL_0000763_myeloid_cell[11.54],CL_0000234_phagocyte[8.91],CL_0000576_monocyte[8.79],CL_0000738_leukocyte[7.9…	NA	NA	NA	NA	NA	NA	NA	NA	NA	NA	0	NA	NA
ENSG00000230390.1	ENSG00000230390.1	NA	chr13:38058914..38058924,-	ENST00000414480.1	GENCODE	LINC01048	CL_0000077_mesothelial_cell[53.65]	CL_0000077_mesothelial_cell[53.65]	NA	NA	NA	NA	NA	NA	NA	NA	NA	NA	0	NA	NA
ENSG00000230417.6	ENSG00000230417.11	NA	chr10:80008582..80008616,+	ENST00000423770.5	GENCODE	LINC00856	CL_0002580_preadipocyte_of_the_breast[9.76]	CL_0002580_preadipocyte_of_the_breast[9.76],UBERON_0002771_middle_temporal_gyrus[9.34],CL_0000214_synovial_cell[8.95],CL_0002579_omentum_preadipocyte[7.32],CL_0002372_myotube[6.72],UBERON_0000310_breast[6.69],CL_0002617_adipocyte_of_breast[6.67],UBERON_0004225_respiratory_system_smooth_muscle[6.23],UBERON_0001871_temporal_lobe[5.74],CL_0000515_skeletal_muscle_myoblast[5.65],CL_0000388_tendon_cell…	NA	NA	NA	NA	NA	NA	NA	NA	NA	NA	0	NA	NA
ENSG00000230479.1	ENSG00000230479.1	NA	chr21:37802615..37802630,+	SS.MSTRG.10376.1	GENCODE	AP000695.6	CL_0002543_vein_endothelial_cell[9.06]	CL_0002543_vein_endothelial_cell[9.06],CL_0002618_endothelial_cell_of_umbilical_vein[8.84],CL_0000860_classical_monocyte[8.18],CL_0002139_endothelial_cell_of_vascular_tree[8.15],CL_0000071_blood_vessel_endothelial_cell[7.50],CL_0002138_endothelial_cell_of_lymphatic_vessel[7.43],CL_0000115_endothelial_cell[6.76],UBERON_0000487_simple_squamous_epithelium[6.71],CL_1000413_endothelial_cell_of_artery[…	NA	NA	NA	NA	NA	NA	NA	NA	NA	NA	0	NA	NA
ENSG00000230479.1	ENSG00000230479.1	NA	chr21:37802615..37802630,+	ENST00000429588.1	GENCODE	AP000695.6	CL_0002543_vein_endothelial_cell[9.06]	CL_0002543_vein_endothelial_cell[9.06],CL_0002618_endothelial_cell_of_umbilical_vein[8.84],CL_0000860_classical_monocyte[8.18],CL_0002139_endothelial_cell_of_vascular_tree[8.15],CL_0000071_blood_vessel_endothelial_cell[7.50],CL_0002138_endothelial_cell_of_lymphatic_vessel[7.43],CL_0000115_endothelial_cell[6.76],UBERON_0000487_simple_squamous_epithelium[6.71],CL_1000413_endothelial_cell_of_artery[…	NA	NA	NA	NA	NA	NA	NA	NA	NA	NA	0	NA	NA
ENSG00000230487.3	ENSG00000230487.7	NA	chr7:1609765..1609791,+	ENST00000532358.5	GENCODE	PSMG3-AS1	CL_0000049_common_myeloid_progenitor[7.34]	CL_0000049_common_myeloid_progenitor[7.34]	NA	NA	NA	NA	NA	NA	NA	NA	NA	NA	0	NA	NA
ENSG00000230487.3	ENSG00000230487.7	NA	chr7:1609765..1609791,+	ENST00000533935.5	GENCODE	PSMG3-AS1	CL_0000049_common_myeloid_progenitor[7.34]	CL_0000049_common_myeloid_progenitor[7.34]	NA	NA	NA	NA	NA	NA	NA	NA	NA	NA	0	NA	NA
ENSG00000230487.3	ENSG00000230487.7	NA	chr7:1609694..1609760,+	ENST00000437621.6	GENCODE	PSMG3-AS1	CL_0000049_common_myeloid_progenitor[7.34]	CL_0000049_common_myeloid_progenitor[7.34]	NA	NA	NA	NA	NA	NA	NA	NA	NA	NA	0	NA	NA
ENSG00000230555.2	ENSG00000230555.2	NA	chr10:43916052..43916083,+	ENST00000442526.2	GENCODE	RP11-517P14.2	UBERON_0002771_middle_temporal_gyrus[6.04]	UBERON_0002771_middle_temporal_gyrus[6.04]	NA	NA	NA	NA	NA	NA	NA	NA	NA	NA	0	NA	NA
ENSG00000230615.2	ENSG00000230615.6	NA	chr1:44496085..44496120,+	ENST00000623351.1	GENCODE	RP5-1198O20.4	UBERON_0000178_blood[20.11]	UBERON_0000178_blood[20.11],UBERON_0001905_pineal_body[10.54],CL_0000558_reticulocyte[7.69],UBERON_0000122_neuron_projection_bundle[7.53],UBERON_0010133_neuroendocrine_gland[5.90],UBERON_0001894_diencephalon[5.25]	NA	NA	NA	NA	NA	NA	NA	NA	NA	NA	0	NA	NA
ENSG00000230630.1	ENSG00000230630.4	NA	chr1:172113926..172113941,-	hSV.MSTRG.1455.2	GENCODE	DNM3OS	CL_0000594_skeletal_muscle_satellite_cell[6.92]	CL_0000594_skeletal_muscle_satellite_cell[6.92],CL_0000138_chondrocyte[6.86],CL_0002570_mesenchymal_stem_cell_of_adipose[5.65],CL_0000153_GAG_secreting_cell[5.10]	NA	NA	NA	NA	NA	NA	NA	NA	NA	NA	0	NA	NA
ENSG00000230630.1	ENSG00000230630.4	NA	chr1:172113926..172113941,-	ath.MSTRG.1298.4	GENCODE	DNM3OS	CL_0000594_skeletal_muscle_satellite_cell[6.92]	CL_0000594_skeletal_muscle_satellite_cell[6.92],CL_0000138_chondrocyte[6.86],CL_0002570_mesenchymal_stem_cell_of_adipose[5.65],CL_0000153_GAG_secreting_cell[5.10]	NA	NA	NA	NA	NA	NA	NA	NA	NA	NA	0	NA	NA
ENSG00000230630.1	ENSG00000230630.4	NA	chr1:172113926..172113941,-	ath.MSTRG.1298.2	GENCODE	DNM3OS	CL_0000594_skeletal_muscle_satellite_cell[6.92]	CL_0000594_skeletal_muscle_satellite_cell[6.92],CL_0000138_chondrocyte[6.86],CL_0002570_mesenchymal_stem_cell_of_adipose[5.65],CL_0000153_GAG_secreting_cell[5.10]	NA	NA	NA	NA	NA	NA	NA	NA	NA	NA	0	NA	NA
ENSG00000230630.1	ENSG00000230630.4	NA	chr1:172113926..172113941,-	hSV.MSTRG.1455.3	GENCODE	DNM3OS	CL_0000594_skeletal_muscle_satellite_cell[6.92]	CL_0000594_skeletal_muscle_satellite_cell[6.92],CL_0000138_chondrocyte[6.86],CL_0002570_mesenchymal_stem_cell_of_adipose[5.65],CL_0000153_GAG_secreting_cell[5.10]	NA	NA	NA	NA	NA	NA	NA	NA	NA	NA	0	NA	NA
ENSG00000230630.1	ENSG00000230630.4	NA	chr1:172113926..172113941,-	SS.MSTRG.1313.1	GENCODE	DNM3OS	CL_0000594_skeletal_muscle_satellite_cell[6.92]	CL_0000594_skeletal_muscle_satellite_cell[6.92],CL_0000138_chondrocyte[6.86],CL_0002570_mesenchymal_stem_cell_of_adipose[5.65],CL_0000153_GAG_secreting_cell[5.10]	NA	NA	NA	NA	NA	NA	NA	NA	NA	NA	0	NA	NA
ENSG00000230630.1	ENSG00000230630.4	NA	chr1:172113926..172113941,-	ENST00000417354.2	GENCODE	DNM3OS	CL_0000594_skeletal_muscle_satellite_cell[6.92]	CL_0000594_skeletal_muscle_satellite_cell[6.92],CL_0000138_chondrocyte[6.86],CL_0002570_mesenchymal_stem_cell_of_adipose[5.65],CL_0000153_GAG_secreting_cell[5.10]	NA	NA	NA	NA	NA	NA	NA	NA	NA	NA	0	NA	NA
ENSG00000230630.1	ENSG00000230630.4	NA	chr1:172113926..172113941,-	hSV.MSTRG.1455.4	GENCODE	DNM3OS	CL_0000594_skeletal_muscle_satellite_cell[6.92]	CL_0000594_skeletal_muscle_satellite_cell[6.92],CL_0000138_chondrocyte[6.86],CL_0002570_mesenchymal_stem_cell_of_adipose[5.65],CL_0000153_GAG_secreting_cell[5.10]	NA	NA	NA	NA	NA	NA	NA	NA	NA	NA	0	NA	NA
ENSG00000230630.1	ENSG00000230630.4	NA	chr1:172113926..172113941,-	hSV.MSTRG.1455.1	GENCODE	DNM3OS	CL_0000594_skeletal_muscle_satellite_cell[6.92]	CL_0000594_skeletal_muscle_satellite_cell[6.92],CL_0000138_chondrocyte[6.86],CL_0002570_mesenchymal_stem_cell_of_adipose[5.65],CL_0000153_GAG_secreting_cell[5.10]	NA	NA	NA	NA	NA	NA	NA	NA	NA	NA	0	NA	NA
ENSG00000230630.1	ENSG00000230630.4	NA	chr1:172113926..172113941,-	ath.MSTRG.1298.5	GENCODE	DNM3OS	CL_0000594_skeletal_muscle_satellite_cell[6.92]	CL_0000594_skeletal_muscle_satellite_cell[6.92],CL_0000138_chondrocyte[6.86],CL_0002570_mesenchymal_stem_cell_of_adipose[5.65],CL_0000153_GAG_secreting_cell[5.10]	NA	NA	NA	NA	NA	NA	NA	NA	NA	NA	0	NA	NA
ENSG00000230695.1	MSTRG.9689	NA	chr2:216303088..216303108,+	SS.MSTRG.9689.1	Newly-assembled	NA	CL_0002541_chorionic_membrane_mesenchymal_stem_cell[25.01]	CL_0002541_chorionic_membrane_mesenchymal_stem_cell[25.01],UBERON_0003124_chorion[11.68],CL_0000188_cell_of_skeletal_muscle[8.76],UBERON_0000158_membranous_layer[7.39],CL_0000153_GAG_secreting_cell[5.16]	NA	NA	NA	NA	NA	NA	NA	NA	NA	NA	0	NA	NA
ENSG00000230699.2	ENSG00000230699.2	NA	chr1:846792..846823,+	ENST00000448179.1	GENCODE	RP11-54O7.1	__na	__na	NA	NA	NA	NA	NA	NA	NA	NA	NA	NA	0	NA	NA
ENSG00000230753.1	ENSG00000230753.5	NA	chr20:32398883..32398919,-	ENST00000443171.5	GENCODE	ZNF341-AS1	CL_0000771_eosinophil[16.36]	CL_0000771_eosinophil[16.36],CL_0000860_classical_monocyte[14.53],CL_0000766_myeloid_leukocyte[9.99],CL_0000763_myeloid_cell[9.47],CL_0000576_monocyte[9.05],CL_0000234_phagocyte[8.65],UBERON_0002390_hematopoietic_system[7.54],UBERON_0002193_hemolymphoid_system[7.29],UBERON_0002405_immune_system[7.22],CL_0000738_leukocyte[6.01],CL_0000988_hematopoietic_cell[5.75],CL_0000094_granulocyte[5.47]	NA	NA	NA	NA	NA	NA	NA	NA	NA	NA	0	NA	NA
ENSG00000230812.1	ENSG00000237352.3	NA	chr1:59486129..59486157,+	ENST00000438195.5	GENCODE	LINC01358	CL_0002593_smooth_muscle_cell_of_the_internal_thoracic_artery[6.32]	CL_0002593_smooth_muscle_cell_of_the_internal_thoracic_artery[6.32],CL_0002582_visceral_preadipocyte[5.57]	NA	6.32	NA	NA	NA	NA	NA	NA	NA	NA	1	6.32	ITA_SMC_FANTenrich
ENSG00000230812.1	ENSG00000237352.3	NA	chr1:59486129..59486157,+	ENST00000447329.5	GENCODE	LINC01358	CL_0002593_smooth_muscle_cell_of_the_internal_thoracic_artery[6.32]	CL_0002593_smooth_muscle_cell_of_the_internal_thoracic_artery[6.32],CL_0002582_visceral_preadipocyte[5.57]	NA	6.32	NA	NA	NA	NA	NA	NA	NA	NA	1	6.32	ITA_SMC_FANTenrich
ENSG00000230838.1	ENSG00000230838.1	NA	chr2:216582819..216582824,+	ENST00000415479.1	GENCODE	LINC01614	CL_0002548_fibroblast_of_cardiac_tissue[20.31]	CL_0002548_fibroblast_of_cardiac_tissue[20.31],CL_0000062_osteoblast[17.02],CL_0002521_subcutaneous_fat_cell[14.97],UBERON_0002012_pulmonary_artery[10.98],CL_0002494_cardiocyte[10.12],CL_0002540_mesenchymal_stem_cell_of_the_bone_marrow[8.43],UBERON_0000948_heart[8.04],CL_0002547_fibroblast_of_the_aortic_adventitia[7.66],CL_0002092_bone_marrow_cell[7.36],UBERON_0007100_primary_circulatory_organ[7.…	NA	NA	NA	NA	NA	NA	NA	NA	NA	NA	0	NA	NA
ENSG00000230918.1	ENSG00000230918.1	NA	chr2:162929729..162929754,+	ENST00000418335.1	GENCODE	AC008063.2	CL_0000077_mesothelial_cell[24.20]	CL_0000077_mesothelial_cell[24.20],CL_0000569_cardiac_mesenchymal_cell[9.10],CL_0000388_tendon_cell[5.11]	NA	NA	NA	NA	NA	NA	NA	NA	NA	NA	0	NA	NA
ENSG00000231054.1	MSTRG.8185	NA	chr2:45395941..45395969,+	ath.MSTRG.8185.1	Newly-assembled	NA	CL_0002602_annulus_pulposus_cell[20.82]	CL_0002602_annulus_pulposus_cell[20.82],UBERON_0011135_intervertebral_cartilage[13.06],UBERON_0007844_cartilage_element[11.60],CL_0002623_acinar_cell_of_salivary_gland[9.38],UBERON_0000982_skeletal_joint[9.37],UBERON_0000007_pituitary_gland[8.70],CL_0002540_mesenchymal_stem_cell_of_the_bone_marrow[7.96],UBERON_0002242_nucleus_pulposus[7.13],CL_0002092_bone_marrow_cell[6.95],UBERON_0001044_saliva_…	NA	NA	NA	NA	NA	NA	NA	NA	NA	NA	0	NA	NA
ENSG00000231074.4	ENSG00000231074.8	NA	chr6:30294614..30294674,-	ENST00000426882.5	GENCODE	HCG18	CL_0000771_eosinophil[7.54]	CL_0000771_eosinophil[7.54]	NA	NA	NA	NA	NA	NA	NA	NA	NA	NA	0	NA	NA
ENSG00000231074.4	ENSG00000231074.8	NA	chr6:30271894..30271895,-	ENST00000602319.1	GENCODE	HCG18	CL_0000771_eosinophil[7.54]	CL_0000771_eosinophil[7.54]	NA	NA	NA	NA	NA	NA	NA	NA	NA	NA	0	NA	NA
ENSG00000231074.4	ENSG00000231074.8	NA	chr6:30294120..30294143,-	ENST00000449544.5	GENCODE	HCG18	CL_0000771_eosinophil[7.54]	CL_0000771_eosinophil[7.54]	NA	NA	NA	NA	NA	NA	NA	NA	NA	NA	0	NA	NA
ENSG00000231074.4	ENSG00000231074.8	NA	chr6:30294148..30294194,-	ENST00000438412.5	GENCODE	HCG18	CL_0000771_eosinophil[7.54]	CL_0000771_eosinophil[7.54]	NA	NA	NA	NA	NA	NA	NA	NA	NA	NA	0	NA	NA
ENSG00000231074.4	ENSG00000231074.8	NA	chr6:30294148..30294194,-	ENST00000454269.5	GENCODE	HCG18	CL_0000771_eosinophil[7.54]	CL_0000771_eosinophil[7.54]	NA	NA	NA	NA	NA	NA	NA	NA	NA	NA	0	NA	NA
ENSG00000231074.4	ENSG00000231074.8	NA	chr6:30294614..30294674,-	ENST00000412685.6	GENCODE	HCG18	CL_0000771_eosinophil[7.54]	CL_0000771_eosinophil[7.54]	NA	NA	NA	NA	NA	NA	NA	NA	NA	NA	0	NA	NA
ENSG00000231185.2	ENSG00000231185.6	NA	chr5:141704852..141704867,+	SS.MSTRG.12988.2	GENCODE	AC005592.2	UBERON_0001905_pineal_body[48.49]	UBERON_0001905_pineal_body[48.49],UBERON_0010133_neuroendocrine_gland[29.44],UBERON_0001894_diencephalon[16.50],UBERON_0002771_middle_temporal_gyrus[15.53],UBERON_0000200_gyrus[7.99],UBERON_0001871_temporal_lobe[7.84],UBERON_0000007_pituitary_gland[7.38],UBERON_0001890_forebrain[6.45],CL_0002372_myotube[5.35],UBERON_0000955_brain[5.32]	NA	NA	NA	NA	NA	NA	NA	NA	NA	NA	0	NA	NA
ENSG00000231185.2	ENSG00000231185.6	NA	chr5:141704742..141704759,+	hSV.MSTRG.15225.1	GENCODE	AC005592.2	UBERON_0001905_pineal_body[48.49]	UBERON_0001905_pineal_body[48.49],UBERON_0010133_neuroendocrine_gland[29.44],UBERON_0001894_diencephalon[16.50],UBERON_0002771_middle_temporal_gyrus[15.53],UBERON_0000200_gyrus[7.99],UBERON_0001871_temporal_lobe[7.84],UBERON_0000007_pituitary_gland[7.38],UBERON_0001890_forebrain[6.45],CL_0002372_myotube[5.35],UBERON_0000955_brain[5.32]	NA	NA	NA	NA	NA	NA	NA	NA	NA	NA	0	NA	NA
ENSG00000231185.2	ENSG00000231185.6	NA	chr5:141704852..141704867,+	SS.MSTRG.12988.3	GENCODE	AC005592.2	UBERON_0001905_pineal_body[48.49]	UBERON_0001905_pineal_body[48.49],UBERON_0010133_neuroendocrine_gland[29.44],UBERON_0001894_diencephalon[16.50],UBERON_0002771_middle_temporal_gyrus[15.53],UBERON_0000200_gyrus[7.99],UBERON_0001871_temporal_lobe[7.84],UBERON_0000007_pituitary_gland[7.38],UBERON_0001890_forebrain[6.45],CL_0002372_myotube[5.35],UBERON_0000955_brain[5.32]	NA	NA	NA	NA	NA	NA	NA	NA	NA	NA	0	NA	NA
ENSG00000231185.2	ENSG00000231185.6	NA	chr5:141704852..141704867,+	ENST00000515288.1	GENCODE	AC005592.2	UBERON_0001905_pineal_body[48.49]	UBERON_0001905_pineal_body[48.49],UBERON_0010133_neuroendocrine_gland[29.44],UBERON_0001894_diencephalon[16.50],UBERON_0002771_middle_temporal_gyrus[15.53],UBERON_0000200_gyrus[7.99],UBERON_0001871_temporal_lobe[7.84],UBERON_0000007_pituitary_gland[7.38],UBERON_0001890_forebrain[6.45],CL_0002372_myotube[5.35],UBERON_0000955_brain[5.32]	NA	NA	NA	NA	NA	NA	NA	NA	NA	NA	0	NA	NA
ENSG00000231187.2	ENSG00000231187.2	NA	chr10:46951459..46951480,+	SS.MSTRG.1909.2	GENCODE	RP11-38L15.3	UBERON_0000955_brain[13.86]	UBERON_0000955_brain[13.86],UBERON_0001893_telencephalon[13.82],UBERON_0001016_nervous_system[13.42],UBERON_0003528_brain_gray_matter[13.37],UBERON_0000956_cerebral_cortex[13.24],UBERON_0001890_forebrain[12.66],UBERON_0002771_middle_temporal_gyrus[12.20],UBERON_0001876_amygdala[11.22],UBERON_0001871_temporal_lobe[10.96],UBERON_0000200_gyrus[10.70],UBERON_0002421_hippocampal_formation[10.70],UBERO…	NA	NA	NA	NA	NA	NA	NA	NA	NA	NA	0	NA	NA
ENSG00000231231.1	ENSG00000231123.1	NA	chr21:39671458..39671494,-	hSV.MSTRG.11885.2	GENCODE	SPATA20P1	CL_0000775_neutrophil[72.43]	CL_0000775_neutrophil[72.43],CL_0000771_eosinophil[61.31],CL_0000094_granulocyte[53.94],CL_0000388_tendon_cell[13.75],CL_0000214_synovial_cell[10.95],CL_0002540_mesenchymal_stem_cell_of_the_bone_marrow[7.96],CL_0001014_CD1a_positive_Langerhans_cell[7.69],CL_0002092_bone_marrow_cell[6.95],CL_0000766_myeloid_leukocyte[6.07],CL_0000763_myeloid_cell[5.98],CL_0000188_cell_of_skeletal_muscle[5.41]	NA	NA	NA	NA	NA	NA	NA	NA	NA	NA	0	NA	NA
ENSG00000231290.1	ENSG00000231290.5	NA	chr20:57090544..57090561,+	ENST00000427140.5	GENCODE	APCDD1L-AS1	CL_0002372_myotube[21.31]	CL_0002372_myotube[21.31],CL_0000515_skeletal_muscle_myoblast[16.44],CL_0000737_striated_muscle_cell[14.15],CL_0000188_cell_of_skeletal_muscle[7.66],CL_0000388_tendon_cell[7.42],CL_0000062_osteoblast[6.26],CL_0000138_chondrocyte[5.37]	NA	NA	NA	NA	NA	NA	NA	NA	NA	NA	0	NA	NA
ENSG00000231290.1	ENSG00000231290.5	NA	chr20:57090544..57090561,+	SS.MSTRG.10215.6	GENCODE	APCDD1L-AS1	CL_0002372_myotube[21.31]	CL_0002372_myotube[21.31],CL_0000515_skeletal_muscle_myoblast[16.44],CL_0000737_striated_muscle_cell[14.15],CL_0000188_cell_of_skeletal_muscle[7.66],CL_0000388_tendon_cell[7.42],CL_0000062_osteoblast[6.26],CL_0000138_chondrocyte[5.37]	NA	NA	NA	NA	NA	NA	NA	NA	NA	NA	0	NA	NA
ENSG00000231290.1	ENSG00000231290.5	NA	chr20:57090544..57090561,+	ENST00000448374.5	GENCODE	APCDD1L-AS1	CL_0002372_myotube[21.31]	CL_0002372_myotube[21.31],CL_0000515_skeletal_muscle_myoblast[16.44],CL_0000737_striated_muscle_cell[14.15],CL_0000188_cell_of_skeletal_muscle[7.66],CL_0000388_tendon_cell[7.42],CL_0000062_osteoblast[6.26],CL_0000138_chondrocyte[5.37]	NA	NA	NA	NA	NA	NA	NA	NA	NA	NA	0	NA	NA
ENSG00000231290.1	ENSG00000231290.5	NA	chr20:57098192..57098224,+	ENST00000424205.1	GENCODE	APCDD1L-AS1	CL_0002372_myotube[21.31]	CL_0002372_myotube[21.31],CL_0000515_skeletal_muscle_myoblast[16.44],CL_0000737_striated_muscle_cell[14.15],CL_0000188_cell_of_skeletal_muscle[7.66],CL_0000388_tendon_cell[7.42],CL_0000062_osteoblast[6.26],CL_0000138_chondrocyte[5.37]	NA	NA	NA	NA	NA	NA	NA	NA	NA	NA	0	NA	NA
ENSG00000231290.1	ENSG00000231290.5	NA	chr20:57090544..57090561,+	ENST00000420279.5	GENCODE	APCDD1L-AS1	CL_0002372_myotube[21.31]	CL_0002372_myotube[21.31],CL_0000515_skeletal_muscle_myoblast[16.44],CL_0000737_striated_muscle_cell[14.15],CL_0000188_cell_of_skeletal_muscle[7.66],CL_0000388_tendon_cell[7.42],CL_0000062_osteoblast[6.26],CL_0000138_chondrocyte[5.37]	NA	NA	NA	NA	NA	NA	NA	NA	NA	NA	0	NA	NA
ENSG00000231290.1	ENSG00000231290.5	NA	chr20:57090544..57090561,+	ENST00000427794.1	GENCODE	APCDD1L-AS1	CL_0002372_myotube[21.31]	CL_0002372_myotube[21.31],CL_0000515_skeletal_muscle_myoblast[16.44],CL_0000737_striated_muscle_cell[14.15],CL_0000188_cell_of_skeletal_muscle[7.66],CL_0000388_tendon_cell[7.42],CL_0000062_osteoblast[6.26],CL_0000138_chondrocyte[5.37]	NA	NA	NA	NA	NA	NA	NA	NA	NA	NA	0	NA	NA
ENSG00000231290.1	ENSG00000231290.5	NA	chr20:57090544..57090561,+	ENST00000447767.1	GENCODE	APCDD1L-AS1	CL_0002372_myotube[21.31]	CL_0002372_myotube[21.31],CL_0000515_skeletal_muscle_myoblast[16.44],CL_0000737_striated_muscle_cell[14.15],CL_0000188_cell_of_skeletal_muscle[7.66],CL_0000388_tendon_cell[7.42],CL_0000062_osteoblast[6.26],CL_0000138_chondrocyte[5.37]	NA	NA	NA	NA	NA	NA	NA	NA	NA	NA	0	NA	NA
ENSG00000231292.5	MSTRG.10510	NA	chr2:114082585..114082629,+	hSV.MSTRG.10510.2	Newly-assembled	NA	UBERON_0002046_thyroid_gland[9.71]	UBERON_0002046_thyroid_gland[9.71],UBERON_0001829_major_salivary_gland[6.65],CL_0000067_ciliated_epithelial_cell[6.45],CL_0000236_B_cell[6.13],CL_0002603_astrocyte_of_the_cerebellum[5.97],CL_0000077_mesothelial_cell[5.42],UBERON_0001044_saliva_secreting_gland[5.24],CL_0000127_astrocyte[5.22]	NA	NA	NA	NA	NA	NA	NA	NA	NA	NA	0	NA	NA
ENSG00000231292.5	MSTRG.10510	NA	chr2:114082585..114082629,+	hSV.MSTRG.10510.1	Newly-assembled	NA	UBERON_0002046_thyroid_gland[9.71]	UBERON_0002046_thyroid_gland[9.71],UBERON_0001829_major_salivary_gland[6.65],CL_0000067_ciliated_epithelial_cell[6.45],CL_0000236_B_cell[6.13],CL_0002603_astrocyte_of_the_cerebellum[5.97],CL_0000077_mesothelial_cell[5.42],UBERON_0001044_saliva_secreting_gland[5.24],CL_0000127_astrocyte[5.22]	NA	NA	NA	NA	NA	NA	NA	NA	NA	NA	0	NA	NA
ENSG00000231312.2	ENSG00000231312.6	NA	chr2:39680982..39680983,+	ENST00000366187.2	GENCODE	AC007246.3	UBERON_0002771_middle_temporal_gyrus[8.99]	UBERON_0002771_middle_temporal_gyrus[8.99],UBERON_0000200_gyrus[6.07],UBERON_0001871_temporal_lobe[5.53]	NA	NA	NA	NA	NA	NA	NA	NA	NA	NA	0	NA	NA
ENSG00000231312.2	ENSG00000231312.6	NA	chr2:39664539..39664599,+	ENST00000445520.5	GENCODE	AC007246.3	UBERON_0002771_middle_temporal_gyrus[8.99]	UBERON_0002771_middle_temporal_gyrus[8.99],UBERON_0000200_gyrus[6.07],UBERON_0001871_temporal_lobe[5.53]	NA	NA	NA	NA	NA	NA	NA	NA	NA	NA	0	NA	NA
ENSG00000231365.1	ENSG00000231365.5	NA	chr1:119683002..119683047,+	ENST00000425884.5	GENCODE	RP11-418J17.1	CL_0000623_natural_killer_cell[7.01]	CL_0000623_natural_killer_cell[7.01]	NA	NA	NA	NA	NA	NA	NA	NA	NA	NA	0	NA	NA
ENSG00000231365.1	ENSG00000231365.5	NA	chr1:119683002..119683047,+	hSV.MSTRG.1044.1	GENCODE	RP11-418J17.1	CL_0000623_natural_killer_cell[7.01]	CL_0000623_natural_killer_cell[7.01]	NA	NA	NA	NA	NA	NA	NA	NA	NA	NA	0	NA	NA
ENSG00000231365.1	ENSG00000231365.5	NA	chr1:119683002..119683047,+	SS.MSTRG.930.3	GENCODE	RP11-418J17.1	CL_0000623_natural_killer_cell[7.01]	CL_0000623_natural_killer_cell[7.01]	NA	NA	NA	NA	NA	NA	NA	NA	NA	NA	0	NA	NA
ENSG00000231365.1	ENSG00000231365.5	NA	chr1:119683002..119683047,+	ENST00000457043.1	GENCODE	RP11-418J17.1	CL_0000623_natural_killer_cell[7.01]	CL_0000623_natural_killer_cell[7.01]	NA	NA	NA	NA	NA	NA	NA	NA	NA	NA	0	NA	NA
ENSG00000231528.2	ENSG00000231528.2	NA	chr9:115875373..115875386,+	ENST00000434051.1	GENCODE	FAM225A	UBERON_0000122_neuron_projection_bundle[16.98]	UBERON_0000122_neuron_projection_bundle[16.98],CL_0002372_myotube[12.03],CL_0000515_skeletal_muscle_myoblast[7.99],CL_0000737_striated_muscle_cell[7.99],UBERON_0001875_globus_pallidus[6.31],CL_0000860_classical_monocyte[5.28],CL_0002570_mesenchymal_stem_cell_of_adipose[5.03]	NA	NA	NA	NA	NA	NA	NA	NA	NA	NA	0	NA	NA
ENSG00000231528.2	ENSG00000231528.2	NA	chr9:115875373..115875386,+	ENST00000453010.1	GENCODE	FAM225A	UBERON_0000122_neuron_projection_bundle[16.98]	UBERON_0000122_neuron_projection_bundle[16.98],CL_0002372_myotube[12.03],CL_0000515_skeletal_muscle_myoblast[7.99],CL_0000737_striated_muscle_cell[7.99],UBERON_0001875_globus_pallidus[6.31],CL_0000860_classical_monocyte[5.28],CL_0002570_mesenchymal_stem_cell_of_adipose[5.03]	NA	NA	NA	NA	NA	NA	NA	NA	NA	NA	0	NA	NA
ENSG00000231574.1	ENSG00000231574.5	NA	chr3:177534686..177534717,+	ENST00000436078.5	GENCODE	LINC02015	CL_0000077_mesothelial_cell[64.55]	CL_0000077_mesothelial_cell[64.55],CL_0002561_outer_root_sheath_cell[17.28],CL_0002167_olfactory_epithelial_cell[16.33],CL_0002559_hair_follicle_cell[7.85],CL_0000860_classical_monocyte[5.62],CL_0002077_ecto_epithelial_cell[5.19]	NA	NA	NA	NA	NA	NA	NA	NA	NA	NA	0	NA	NA
ENSG00000231574.1	ENSG00000231574.5	NA	chr3:177545563..177545579,+	ENST00000434309.1	GENCODE	LINC02015	CL_0000077_mesothelial_cell[64.55]	CL_0000077_mesothelial_cell[64.55],CL_0002561_outer_root_sheath_cell[17.28],CL_0002167_olfactory_epithelial_cell[16.33],CL_0002559_hair_follicle_cell[7.85],CL_0000860_classical_monocyte[5.62],CL_0002077_ecto_epithelial_cell[5.19]	NA	NA	NA	NA	NA	NA	NA	NA	NA	NA	0	NA	NA
ENSG00000231574.1	ENSG00000231574.5	NA	chr3:177545563..177545579,+	hSV.MSTRG.13366.5	GENCODE	LINC02015	CL_0000077_mesothelial_cell[64.55]	CL_0000077_mesothelial_cell[64.55],CL_0002561_outer_root_sheath_cell[17.28],CL_0002167_olfactory_epithelial_cell[16.33],CL_0002559_hair_follicle_cell[7.85],CL_0000860_classical_monocyte[5.62],CL_0002077_ecto_epithelial_cell[5.19]	NA	NA	NA	NA	NA	NA	NA	NA	NA	NA	0	NA	NA
ENSG00000231607.4	ENSG00000231607.10	NA	chr13:50656108..50656164,-	ENST00000433070.6	GENCODE	DLEU2	CL_0000771_eosinophil[12.10]	CL_0000771_eosinophil[12.10],UBERON_0002038_substantia_nigra[7.74],CL_0000775_neutrophil[6.95],CL_0000558_reticulocyte[6.37],CL_0000094_granulocyte[6.25],UBERON_0002370_thymus[5.39],CL_0000236_B_cell[5.31]	NA	NA	NA	NA	NA	NA	NA	NA	NA	NA	0	NA	NA
ENSG00000231607.4	ENSG00000231607.10	NA	chr13:50656108..50656164,-	ENST00000449579.1	GENCODE	DLEU2	CL_0000771_eosinophil[12.10]	CL_0000771_eosinophil[12.10],UBERON_0002038_substantia_nigra[7.74],CL_0000775_neutrophil[6.95],CL_0000558_reticulocyte[6.37],CL_0000094_granulocyte[6.25],UBERON_0002370_thymus[5.39],CL_0000236_B_cell[5.31]	NA	NA	NA	NA	NA	NA	NA	NA	NA	NA	0	NA	NA
ENSG00000231607.4	ENSG00000231607.10	NA	chr13:50656108..50656164,-	ENST00000458725.5	GENCODE	DLEU2	CL_0000771_eosinophil[12.10]	CL_0000771_eosinophil[12.10],UBERON_0002038_substantia_nigra[7.74],CL_0000775_neutrophil[6.95],CL_0000558_reticulocyte[6.37],CL_0000094_granulocyte[6.25],UBERON_0002370_thymus[5.39],CL_0000236_B_cell[5.31]	NA	NA	NA	NA	NA	NA	NA	NA	NA	NA	0	NA	NA
ENSG00000231663.1	ENSG00000231663.1	NA	chr1:234509387..234509419,-	ENST00000451795.1	GENCODE	RP5-827C21.4	CL_0000893_thymocyte[6.09]	CL_0000893_thymocyte[6.09],CL_0000624_CD4_positive_alpha_beta_T_cell[6.03],CL_0000789_alpha_beta_T_cell[5.88],CL_0000084_T_cell[5.72],CL_0000542_lymphocyte[5.24]	NA	NA	NA	NA	NA	NA	NA	NA	NA	NA	0	NA	NA
ENSG00000231663.1	ENSG00000231663.1	NA	chr1:234509387..234509419,-	SS.MSTRG.1658.1	GENCODE	RP5-827C21.4	CL_0000893_thymocyte[6.09]	CL_0000893_thymocyte[6.09],CL_0000624_CD4_positive_alpha_beta_T_cell[6.03],CL_0000789_alpha_beta_T_cell[5.88],CL_0000084_T_cell[5.72],CL_0000542_lymphocyte[5.24]	NA	NA	NA	NA	NA	NA	NA	NA	NA	NA	0	NA	NA
ENSG00000231711.2	ENSG00000231711.2	NA	chr22:46439871..46439899,-	ENST00000609737.1	GENCODE	LINC00899	__na	__na	NA	NA	NA	NA	NA	NA	NA	NA	NA	NA	0	NA	NA
ENSG00000231711.2	ENSG00000231711.2	NA	chr22:46440805..46440868,-	ENST00000444890.1	GENCODE	LINC00899	__na	__na	NA	NA	NA	NA	NA	NA	NA	NA	NA	NA	0	NA	NA
ENSG00000231711.2	ENSG00000231711.2	NA	chr22:46440660..46440682,-	ENST00000421538.1	GENCODE	LINC00899	__na	__na	NA	NA	NA	NA	NA	NA	NA	NA	NA	NA	0	NA	NA
ENSG00000231721.2	ENSG00000226380.9	NA	chr7:130792843..130792864,-	ENST00000431189.1	GENCODE	AC058791.1	CL_0000771_eosinophil[15.18]	CL_0000771_eosinophil[15.18],CL_0000623_natural_killer_cell[13.15],CL_0000094_granulocyte[9.61],CL_0000775_neutrophil[9.18],CL_0000784_plasmacytoid_dendritic_cell[7.12],CL_0000542_lymphocyte[6.91],CL_0000738_leukocyte[6.51],CL_0000625_CD8_positive_alpha_beta_T_cell[6.49],CL_0000988_hematopoietic_cell[6.40],CL_0000789_alpha_beta_T_cell[6.14],CL_0000084_T_cell[5.95],CL_0000624_CD4_positive_alpha_be…	NA	NA	NA	NA	NA	NA	NA	NA	NA	NA	0	NA	NA
ENSG00000231721.2	ENSG00000226380.9	NA	chr7:130773233..130773275,-	ENST00000435523.5	GENCODE	AC058791.1	CL_0000771_eosinophil[15.18]	CL_0000771_eosinophil[15.18],CL_0000623_natural_killer_cell[13.15],CL_0000094_granulocyte[9.61],CL_0000775_neutrophil[9.18],CL_0000784_plasmacytoid_dendritic_cell[7.12],CL_0000542_lymphocyte[6.91],CL_0000738_leukocyte[6.51],CL_0000625_CD8_positive_alpha_beta_T_cell[6.49],CL_0000988_hematopoietic_cell[6.40],CL_0000789_alpha_beta_T_cell[6.14],CL_0000084_T_cell[5.95],CL_0000624_CD4_positive_alpha_be…	NA	NA	NA	NA	NA	NA	NA	NA	NA	NA	0	NA	NA
ENSG00000231721.2	ENSG00000231721.6	NA	chr7:130773233..130773275,-	ENST00000435523.5	GENCODE	LINC-PINT	CL_0000771_eosinophil[15.18]	CL_0000771_eosinophil[15.18],CL_0000623_natural_killer_cell[13.15],CL_0000094_granulocyte[9.61],CL_0000775_neutrophil[9.18],CL_0000784_plasmacytoid_dendritic_cell[7.12],CL_0000542_lymphocyte[6.91],CL_0000738_leukocyte[6.51],CL_0000625_CD8_positive_alpha_beta_T_cell[6.49],CL_0000988_hematopoietic_cell[6.40],CL_0000789_alpha_beta_T_cell[6.14],CL_0000084_T_cell[5.95],CL_0000624_CD4_positive_alpha_be…	NA	NA	NA	NA	NA	NA	NA	NA	NA	NA	0	NA	NA
ENSG00000231721.2	ENSG00000231721.6	NA	chr7:130794729..130794807,-	ENST00000451786.5	GENCODE	LINC-PINT	CL_0000771_eosinophil[15.18]	CL_0000771_eosinophil[15.18],CL_0000623_natural_killer_cell[13.15],CL_0000094_granulocyte[9.61],CL_0000775_neutrophil[9.18],CL_0000784_plasmacytoid_dendritic_cell[7.12],CL_0000542_lymphocyte[6.91],CL_0000738_leukocyte[6.51],CL_0000625_CD8_positive_alpha_beta_T_cell[6.49],CL_0000988_hematopoietic_cell[6.40],CL_0000789_alpha_beta_T_cell[6.14],CL_0000084_T_cell[5.95],CL_0000624_CD4_positive_alpha_be…	NA	NA	NA	NA	NA	NA	NA	NA	NA	NA	0	NA	NA
ENSG00000231721.2	ENSG00000226380.9	NA	chr7:130668859..130668866,-	ENST00000443623.5	GENCODE	AC058791.1	CL_0000771_eosinophil[15.18]	CL_0000771_eosinophil[15.18],CL_0000623_natural_killer_cell[13.15],CL_0000094_granulocyte[9.61],CL_0000775_neutrophil[9.18],CL_0000784_plasmacytoid_dendritic_cell[7.12],CL_0000542_lymphocyte[6.91],CL_0000738_leukocyte[6.51],CL_0000625_CD8_positive_alpha_beta_T_cell[6.49],CL_0000988_hematopoietic_cell[6.40],CL_0000789_alpha_beta_T_cell[6.14],CL_0000084_T_cell[5.95],CL_0000624_CD4_positive_alpha_be…	NA	NA	NA	NA	NA	NA	NA	NA	NA	NA	0	NA	NA
ENSG00000231721.2	ENSG00000231721.6	NA	chr7:130792843..130792864,-	ENST00000431189.1	GENCODE	LINC-PINT	CL_0000771_eosinophil[15.18]	CL_0000771_eosinophil[15.18],CL_0000623_natural_killer_cell[13.15],CL_0000094_granulocyte[9.61],CL_0000775_neutrophil[9.18],CL_0000784_plasmacytoid_dendritic_cell[7.12],CL_0000542_lymphocyte[6.91],CL_0000738_leukocyte[6.51],CL_0000625_CD8_positive_alpha_beta_T_cell[6.49],CL_0000988_hematopoietic_cell[6.40],CL_0000789_alpha_beta_T_cell[6.14],CL_0000084_T_cell[5.95],CL_0000624_CD4_positive_alpha_be…	NA	NA	NA	NA	NA	NA	NA	NA	NA	NA	0	NA	NA
ENSG00000231721.2	ENSG00000226380.9	NA	chr7:130791780..130791801,-	ENST00000433079.5	GENCODE	AC058791.1	CL_0000771_eosinophil[15.18]	CL_0000771_eosinophil[15.18],CL_0000623_natural_killer_cell[13.15],CL_0000094_granulocyte[9.61],CL_0000775_neutrophil[9.18],CL_0000784_plasmacytoid_dendritic_cell[7.12],CL_0000542_lymphocyte[6.91],CL_0000738_leukocyte[6.51],CL_0000625_CD8_positive_alpha_beta_T_cell[6.49],CL_0000988_hematopoietic_cell[6.40],CL_0000789_alpha_beta_T_cell[6.14],CL_0000084_T_cell[5.95],CL_0000624_CD4_positive_alpha_be…	NA	NA	NA	NA	NA	NA	NA	NA	NA	NA	0	NA	NA
ENSG00000231721.2	ENSG00000231721.6	NA	chr7:130668859..130668866,-	ENST00000443623.5	GENCODE	LINC-PINT	CL_0000771_eosinophil[15.18]	CL_0000771_eosinophil[15.18],CL_0000623_natural_killer_cell[13.15],CL_0000094_granulocyte[9.61],CL_0000775_neutrophil[9.18],CL_0000784_plasmacytoid_dendritic_cell[7.12],CL_0000542_lymphocyte[6.91],CL_0000738_leukocyte[6.51],CL_0000625_CD8_positive_alpha_beta_T_cell[6.49],CL_0000988_hematopoietic_cell[6.40],CL_0000789_alpha_beta_T_cell[6.14],CL_0000084_T_cell[5.95],CL_0000624_CD4_positive_alpha_be…	NA	NA	NA	NA	NA	NA	NA	NA	NA	NA	0	NA	NA
ENSG00000231721.2	ENSG00000231721.6	NA	chr7:130794729..130794807,-	ath.MSTRG.13542.3	GENCODE	LINC-PINT	CL_0000771_eosinophil[15.18]	CL_0000771_eosinophil[15.18],CL_0000623_natural_killer_cell[13.15],CL_0000094_granulocyte[9.61],CL_0000775_neutrophil[9.18],CL_0000784_plasmacytoid_dendritic_cell[7.12],CL_0000542_lymphocyte[6.91],CL_0000738_leukocyte[6.51],CL_0000625_CD8_positive_alpha_beta_T_cell[6.49],CL_0000988_hematopoietic_cell[6.40],CL_0000789_alpha_beta_T_cell[6.14],CL_0000084_T_cell[5.95],CL_0000624_CD4_positive_alpha_be…	NA	NA	NA	NA	NA	NA	NA	NA	NA	NA	0	NA	NA
ENSG00000231721.2	ENSG00000231721.6	NA	chr7:130794729..130794807,-	SS.MSTRG.14712.2	GENCODE	LINC-PINT	CL_0000771_eosinophil[15.18]	CL_0000771_eosinophil[15.18],CL_0000623_natural_killer_cell[13.15],CL_0000094_granulocyte[9.61],CL_0000775_neutrophil[9.18],CL_0000784_plasmacytoid_dendritic_cell[7.12],CL_0000542_lymphocyte[6.91],CL_0000738_leukocyte[6.51],CL_0000625_CD8_positive_alpha_beta_T_cell[6.49],CL_0000988_hematopoietic_cell[6.40],CL_0000789_alpha_beta_T_cell[6.14],CL_0000084_T_cell[5.95],CL_0000624_CD4_positive_alpha_be…	NA	NA	NA	NA	NA	NA	NA	NA	NA	NA	0	NA	NA
ENSG00000231770.1	ENSG00000231770.5	NA	chr3:194304713..194304758,+	ENST00000453671.5	GENCODE	TMEM44-AS1	CL_0000771_eosinophil[10.96]	CL_0000771_eosinophil[10.96],CL_0000094_granulocyte[5.35],CL_0000860_classical_monocyte[5.21],CL_0000988_hematopoietic_cell[5.01]	NA	NA	NA	NA	NA	NA	NA	NA	NA	NA	0	NA	NA
ENSG00000231889.3	ENSG00000231889.7	NA	chr6:111804731..111804775,+	hSV.MSTRG.16305.2	GENCODE	TRAF3IP2-AS1	UBERON_0002370_thymus[5.05]	UBERON_0002370_thymus[5.05]	NA	NA	NA	NA	NA	NA	NA	NA	NA	NA	0	NA	NA
ENSG00000231889.3	ENSG00000231889.7	NA	chr6:111804731..111804775,+	ENST00000525151.5	GENCODE	TRAF3IP2-AS1	UBERON_0002370_thymus[5.05]	UBERON_0002370_thymus[5.05]	NA	NA	NA	NA	NA	NA	NA	NA	NA	NA	0	NA	NA
ENSG00000231889.3	ENSG00000231889.7	NA	chr6:111804966..111804996,+	hSV.MSTRG.16305.5	GENCODE	TRAF3IP2-AS1	UBERON_0002370_thymus[5.05]	UBERON_0002370_thymus[5.05]	NA	NA	NA	NA	NA	NA	NA	NA	NA	NA	0	NA	NA
ENSG00000231889.3	ENSG00000231889.7	NA	chr6:111804731..111804775,+	hSV.MSTRG.16305.1	GENCODE	TRAF3IP2-AS1	UBERON_0002370_thymus[5.05]	UBERON_0002370_thymus[5.05]	NA	NA	NA	NA	NA	NA	NA	NA	NA	NA	0	NA	NA
ENSG00000231890.3	ENSG00000231890.7	NA	chr2:136757978..136757982,+	ENST00000613688.1	GENCODE	DARS-AS1	CL_0000771_eosinophil[33.07]	CL_0000771_eosinophil[33.07],CL_0000094_granulocyte[11.09],CL_0000775_neutrophil[5.04]	NA	NA	NA	NA	NA	NA	NA	NA	NA	NA	0	NA	NA
ENSG00000231999.2	ENSG00000231999.6	NA	chr1:90098448..90098516,-	ENST00000528692.1	GENCODE	FLJ27354	UBERON_0000122_neuron_projection_bundle[9.36]	UBERON_0000122_neuron_projection_bundle[9.36],UBERON_0000473_testis[8.21],UBERON_0001875_globus_pallidus[8.07],UBERON_0000991_gonad[5.71],UBERON_0000007_pituitary_gland[5.28]	NA	NA	NA	NA	NA	NA	NA	NA	NA	NA	0	NA	NA
ENSG00000232000.2	MSTRG.18505	NA	chr9:14993186..14993205,-	hSV.MSTRG.18505.1	Newly-assembled	NA	UBERON_0002038_substantia_nigra[12.90]	UBERON_0002038_substantia_nigra[12.90],UBERON_0001905_pineal_body[9.36],UBERON_0001016_nervous_system[6.53],UBERON_0000955_brain[6.43],UBERON_0000473_testis[6.24],UBERON_0010133_neuroendocrine_gland[5.91],UBERON_0000988_pons[5.82],UBERON_0001890_forebrain[5.69],UBERON_0002021_occipital_lobe[5.50],UBERON_0003528_brain_gray_matter[5.47],UBERON_0001893_telencephalon[5.33],UBERON_0002308_nucleus_of_b…	NA	NA	NA	NA	NA	NA	NA	NA	NA	NA	0	NA	NA
ENSG00000232018.4	ENSG00000214548.14	NA	chr14:101424616..101424641,+	ENST00000443252.3	GENCODE	MEG3	UBERON_0002771_middle_temporal_gyrus[54.62]	UBERON_0002771_middle_temporal_gyrus[54.62],UBERON_0001871_temporal_lobe[26.75],UBERON_0000200_gyrus[23.14],UBERON_0000007_pituitary_gland[12.90],UBERON_0001723_tongue[11.04],UBERON_0000956_cerebral_cortex[9.92],UBERON_0000955_brain[9.27],UBERON_0001890_forebrain[9.00],UBERON_0003528_brain_gray_matter[8.73],UBERON_0001893_telencephalon[8.46],UBERON_0001016_nervous_system[7.98],UBERON_0001874_puta…	NA	NA	NA	NA	NA	NA	NA	NA	NA	NA	0	NA	NA
ENSG00000232018.4	ENSG00000214548.14	NA	chr14:101415390..101415397,+	ENST00000434716.6	GENCODE	MEG3	UBERON_0002771_middle_temporal_gyrus[54.62]	UBERON_0002771_middle_temporal_gyrus[54.62],UBERON_0001871_temporal_lobe[26.75],UBERON_0000200_gyrus[23.14],UBERON_0000007_pituitary_gland[12.90],UBERON_0001723_tongue[11.04],UBERON_0000956_cerebral_cortex[9.92],UBERON_0000955_brain[9.27],UBERON_0001890_forebrain[9.00],UBERON_0003528_brain_gray_matter[8.73],UBERON_0001893_telencephalon[8.46],UBERON_0001016_nervous_system[7.98],UBERON_0001874_puta…	NA	NA	NA	NA	NA	NA	NA	NA	NA	NA	0	NA	NA
ENSG00000232018.4	ENSG00000214548.14	NA	chr14:101426988..101427009,+	ENST00000423708.3	GENCODE	MEG3	UBERON_0002771_middle_temporal_gyrus[54.62]	UBERON_0002771_middle_temporal_gyrus[54.62],UBERON_0001871_temporal_lobe[26.75],UBERON_0000200_gyrus[23.14],UBERON_0000007_pituitary_gland[12.90],UBERON_0001723_tongue[11.04],UBERON_0000956_cerebral_cortex[9.92],UBERON_0000955_brain[9.27],UBERON_0001890_forebrain[9.00],UBERON_0003528_brain_gray_matter[8.73],UBERON_0001893_telencephalon[8.46],UBERON_0001016_nervous_system[7.98],UBERON_0001874_puta…	NA	NA	NA	NA	NA	NA	NA	NA	NA	NA	0	NA	NA
ENSG00000232098.2	ENSG00000232098.3	NA	chr19:58918465..58918513,-	ENST00000593393.1	GENCODE	CTD-2619J13.14	__na	__na	NA	NA	NA	NA	NA	NA	NA	NA	NA	NA	0	NA	NA
ENSG00000232160.2	ENSG00000232160.6	NA	chrX:131352231..131352314,+	SS.MSTRG.16557.2	GENCODE	RAP2C-AS1	CL_0000771_eosinophil[6.12]	CL_0000771_eosinophil[6.12]	NA	NA	NA	NA	NA	NA	NA	NA	NA	NA	0	NA	NA
ENSG00000232295.3	ENSG00000232295.7	NA	chr6:72037844..72037861,-	ENST00000614602.1	GENCODE	RP11-154D6.1	UBERON_0000473_testis[12.75]	UBERON_0000473_testis[12.75],CL_0000775_neutrophil[8.77],UBERON_0001829_major_salivary_gland[5.88]	NA	NA	NA	NA	NA	NA	NA	NA	NA	NA	0	NA	NA
ENSG00000232295.3	ENSG00000232295.7	NA	chr6:72037844..72037861,-	ENST00000615921.4	GENCODE	RP11-154D6.1	UBERON_0000473_testis[12.75]	UBERON_0000473_testis[12.75],CL_0000775_neutrophil[8.77],UBERON_0001829_major_salivary_gland[5.88]	NA	NA	NA	NA	NA	NA	NA	NA	NA	NA	0	NA	NA
ENSG00000232352.1	ENSG00000232352.1	NA	chr3:50304837..50304846,-	ENST00000421735.1	GENCODE	SEMA3B-AS1	UBERON_0000122_neuron_projection_bundle[22.24]	UBERON_0000122_neuron_projection_bundle[22.24],UBERON_0001875_globus_pallidus[15.47],UBERON_0010225_thalamic_complex[9.58],UBERON_0001016_nervous_system[8.28],UBERON_0002308_nucleus_of_brain[7.87],UBERON_0009663_telencephalic_nucleus[7.87],UBERON_0000955_brain[7.69],UBERON_0000454_cerebral_subcortex[7.18],UBERON_0001890_forebrain[6.87],UBERON_0001893_telencephalon[6.45],UBERON_0002298_brainstem[6…	NA	NA	NA	NA	NA	NA	NA	NA	NA	NA	0	NA	NA
ENSG00000232386.5	ENSG00000232386.9	NA	chr15:101389945..101390002,+	ENST00000558254.5	GENCODE	RP11-66B24.2	UBERON_0000122_neuron_projection_bundle[14.37]	UBERON_0000122_neuron_projection_bundle[14.37],UBERON_0001829_major_salivary_gland[12.65],UBERON_0001875_globus_pallidus[7.35],UBERON_0000007_pituitary_gland[7.15],UBERON_0001894_diencephalon[5.77],UBERON_0000988_pons[5.66],UBERON_0010133_neuroendocrine_gland[5.37],UBERON_0002298_brainstem[5.19],UBERON_0002308_nucleus_of_brain[5.14]	NA	NA	NA	NA	NA	NA	NA	NA	NA	NA	0	NA	NA
ENSG00000232415.1	ENSG00000232415.1	NA	chr7:73476599..73476617,-	ENST00000435932.1	GENCODE	CTB-51J22.1	UBERON_0006947_male_genital_duct[11.76]	UBERON_0006947_male_genital_duct[11.76],UBERON_0000341_throat[7.11],CL_0000623_natural_killer_cell[6.45],UBERON_0002046_thyroid_gland[5.45]	NA	NA	NA	NA	NA	NA	NA	NA	NA	NA	0	NA	NA
ENSG00000232442.1	ENSG00000232442.1	NA	chr20:62258559..62258618,+	ENST00000449500.1	GENCODE	CTD-3184A7.4	CL_0000789_alpha_beta_T_cell[6.68]	CL_0000789_alpha_beta_T_cell[6.68],CL_0000893_thymocyte[6.65],CL_0000084_T_cell[6.59],CL_0000542_lymphocyte[6.57],CL_0000624_CD4_positive_alpha_beta_T_cell[6.40],CL_0000625_CD8_positive_alpha_beta_T_cell[5.04],CL_0000236_B_cell[5.01]	NA	NA	NA	NA	NA	NA	NA	NA	NA	NA	0	NA	NA
ENSG00000232442.1	ENSG00000232442.1	NA	chr20:62258559..62258618,+	ENST00000411579.1	GENCODE	CTD-3184A7.4	CL_0000789_alpha_beta_T_cell[6.68]	CL_0000789_alpha_beta_T_cell[6.68],CL_0000893_thymocyte[6.65],CL_0000084_T_cell[6.59],CL_0000542_lymphocyte[6.57],CL_0000624_CD4_positive_alpha_beta_T_cell[6.40],CL_0000625_CD8_positive_alpha_beta_T_cell[5.04],CL_0000236_B_cell[5.01]	NA	NA	NA	NA	NA	NA	NA	NA	NA	NA	0	NA	NA
ENSG00000232527.3	MSTRG.952	NA	chr1:148928291..148928331,+	SS.MSTRG.952.4	Newly-assembled	NA	__na	__na	NA	NA	NA	NA	NA	NA	NA	NA	NA	NA	0	NA	NA
ENSG00000232527.3	MSTRG.952	NA	chr1:148928291..148928331,+	SS.MSTRG.952.6	Newly-assembled	NA	__na	__na	NA	NA	NA	NA	NA	NA	NA	NA	NA	NA	0	NA	NA
ENSG00000232527.3	MSTRG.952	NA	chr1:148928291..148928331,+	SS.MSTRG.952.2	Newly-assembled	NA	__na	__na	NA	NA	NA	NA	NA	NA	NA	NA	NA	NA	0	NA	NA
ENSG00000232618.1	ENSG00000232618.1	NA	chr6:143267616..143267647,+	hSV.MSTRG.16452.1	GENCODE	RP11-439L18.1	CL_0000771_eosinophil[23.66]	CL_0000771_eosinophil[23.66],CL_0000623_natural_killer_cell[20.01],CL_0000738_leukocyte[11.36],CL_0000988_hematopoietic_cell[11.36],CL_0002397_CD14_positive_CD16_positive_monocyte[9.65],CL_0000094_granulocyte[9.25],CL_0000037_hematopoietic_stem_cell[7.77],CL_0000542_lymphocyte[6.66],CL_0000842_mononuclear_cell[5.94],CL_0000837_hematopoietic_multipotent_progenitor_cell[5.82],CL_0000784_plasmacytoi…	NA	NA	NA	NA	NA	NA	NA	NA	NA	NA	0	NA	NA
ENSG00000232671.2	ENSG00000232671.5	NA	chr1:151254393..151254430,-	ENST00000494138.4	GENCODE	RP11-126K1.2	CL_0000771_eosinophil[12.58]	CL_0000771_eosinophil[12.58],CL_0000094_granulocyte[6.67],CL_0002396_CD14_low_CD16_positive_monocyte[5.24]	NA	NA	NA	NA	NA	NA	NA	NA	NA	NA	0	NA	NA
ENSG00000232671.2	ENSG00000232671.5	NA	chr1:151254393..151254430,-	ENST00000447795.3	GENCODE	RP11-126K1.2	CL_0000771_eosinophil[12.58]	CL_0000771_eosinophil[12.58],CL_0000094_granulocyte[6.67],CL_0002396_CD14_low_CD16_positive_monocyte[5.24]	NA	NA	NA	NA	NA	NA	NA	NA	NA	NA	0	NA	NA
ENSG00000232677.2	ENSG00000232677.6	NA	chr19:36822595..36822668,-	ENST00000590622.5	GENCODE	LINC00665	CL_0002322_embryonic_stem_cell[7.70]	CL_0002322_embryonic_stem_cell[7.70],UBERON_0000007_pituitary_gland[5.57]	NA	NA	NA	NA	NA	NA	NA	NA	NA	NA	0	NA	NA
ENSG00000232677.2	ENSG00000232677.6	NA	chr19:36821326..36821340,-	hSV.MSTRG.9281.8	GENCODE	LINC00665	CL_0002322_embryonic_stem_cell[7.70]	CL_0002322_embryonic_stem_cell[7.70],UBERON_0000007_pituitary_gland[5.57]	NA	NA	NA	NA	NA	NA	NA	NA	NA	NA	0	NA	NA
ENSG00000232677.2	ENSG00000232677.6	NA	chr19:36822595..36822668,-	hSV.MSTRG.9281.5	GENCODE	LINC00665	CL_0002322_embryonic_stem_cell[7.70]	CL_0002322_embryonic_stem_cell[7.70],UBERON_0000007_pituitary_gland[5.57]	NA	NA	NA	NA	NA	NA	NA	NA	NA	NA	0	NA	NA
ENSG00000232677.2	ENSG00000232677.6	NA	chr19:36821326..36821340,-	ENST00000449434.6	GENCODE	LINC00665	CL_0002322_embryonic_stem_cell[7.70]	CL_0002322_embryonic_stem_cell[7.70],UBERON_0000007_pituitary_gland[5.57]	NA	NA	NA	NA	NA	NA	NA	NA	NA	NA	0	NA	NA
ENSG00000232679.1	ENSG00000232679.1	NA	chr1:222238133..222238176,-	ENST00000438158.1	GENCODE	LINC01705	CL_0000569_cardiac_mesenchymal_cell[20.24]	CL_0000569_cardiac_mesenchymal_cell[20.24],CL_0002582_visceral_preadipocyte[19.40],CL_0002570_mesenchymal_stem_cell_of_adipose[10.03]	NA	NA	NA	NA	NA	NA	NA	NA	NA	NA	0	NA	NA
ENSG00000232725.1	MSTRG.19891	NA	chrX:153031879..153031939,-	hSV.MSTRG.19891.1	Newly-assembled	NA	CL_0000569_cardiac_mesenchymal_cell[5.00]	CL_0000569_cardiac_mesenchymal_cell[5.00]	NA	NA	NA	NA	NA	NA	NA	NA	NA	NA	0	NA	NA
ENSG00000232725.1	MSTRG.16619	NA	chrX:153031879..153031939,-	SS.MSTRG.16619.1	Newly-assembled	NA	CL_0000569_cardiac_mesenchymal_cell[5.00]	CL_0000569_cardiac_mesenchymal_cell[5.00]	NA	NA	NA	NA	NA	NA	NA	NA	NA	NA	0	NA	NA
ENSG00000232759.1	ENSG00000232759.1	NA	chr7:22602920..22602972,+	ENST00000435127.1	GENCODE	AC002480.3	CL_0002166_epithelial_cell_of_Malassez[11.12]	CL_0002166_epithelial_cell_of_Malassez[11.12],CL_0002618_endothelial_cell_of_umbilical_vein[7.29],CL_0000860_classical_monocyte[6.29],CL_0002545_thoracic_aorta_endothelial_cell[5.15],CL_0002543_vein_endothelial_cell[5.00]	NA	NA	NA	NA	NA	NA	NA	NA	NA	NA	0	NA	NA
ENSG00000232759.1	ENSG00000232759.1	NA	chr7:22602920..22602972,+	hSV.MSTRG.16764.1	GENCODE	AC002480.3	CL_0002166_epithelial_cell_of_Malassez[11.12]	CL_0002166_epithelial_cell_of_Malassez[11.12],CL_0002618_endothelial_cell_of_umbilical_vein[7.29],CL_0000860_classical_monocyte[6.29],CL_0002545_thoracic_aorta_endothelial_cell[5.15],CL_0002543_vein_endothelial_cell[5.00]	NA	NA	NA	NA	NA	NA	NA	NA	NA	NA	0	NA	NA
ENSG00000232759.1	ENSG00000232759.1	NA	chr7:22602920..22602972,+	hSV.MSTRG.16764.3	GENCODE	AC002480.3	CL_0002166_epithelial_cell_of_Malassez[11.12]	CL_0002166_epithelial_cell_of_Malassez[11.12],CL_0002618_endothelial_cell_of_umbilical_vein[7.29],CL_0000860_classical_monocyte[6.29],CL_0002545_thoracic_aorta_endothelial_cell[5.15],CL_0002543_vein_endothelial_cell[5.00]	NA	NA	NA	NA	NA	NA	NA	NA	NA	NA	0	NA	NA
ENSG00000232759.1	ENSG00000232759.1	NA	chr7:22602920..22602972,+	hSV.MSTRG.16764.2	GENCODE	AC002480.3	CL_0002166_epithelial_cell_of_Malassez[11.12]	CL_0002166_epithelial_cell_of_Malassez[11.12],CL_0002618_endothelial_cell_of_umbilical_vein[7.29],CL_0000860_classical_monocyte[6.29],CL_0002545_thoracic_aorta_endothelial_cell[5.15],CL_0002543_vein_endothelial_cell[5.00]	NA	NA	NA	NA	NA	NA	NA	NA	NA	NA	0	NA	NA
ENSG00000232774.3	ENSG00000232774.7	NA	chr14:62037287..62037307,+	ENST00000556569.4	GENCODE	FLJ22447	CL_0000771_eosinophil[61.24]	CL_0000771_eosinophil[61.24],CL_0000094_granulocyte[29.54],CL_0000775_neutrophil[26.64],CL_0000067_ciliated_epithelial_cell[20.74],UBERON_0001768_uvea[13.07],CL_0002224_lens_epithelial_cell[8.50],CL_0000766_myeloid_leukocyte[6.86],CL_0000763_myeloid_cell[6.27],CL_0000860_classical_monocyte[5.68]	NA	NA	NA	NA	NA	NA	NA	NA	NA	NA	0	NA	NA
ENSG00000232774.3	ENSG00000232774.7	NA	chr14:62037249..62037267,+	ENST00000229465.10	GENCODE	FLJ22447	CL_0000771_eosinophil[61.24]	CL_0000771_eosinophil[61.24],CL_0000094_granulocyte[29.54],CL_0000775_neutrophil[26.64],CL_0000067_ciliated_epithelial_cell[20.74],UBERON_0001768_uvea[13.07],CL_0002224_lens_epithelial_cell[8.50],CL_0000766_myeloid_leukocyte[6.86],CL_0000763_myeloid_cell[6.27],CL_0000860_classical_monocyte[5.68]	NA	NA	NA	NA	NA	NA	NA	NA	NA	NA	0	NA	NA
ENSG00000232855.2	ENSG00000232855.6	NA	chr21:30047168..30047177,-	hSV.MSTRG.11791.1	GENCODE	AF131217.1	UBERON_0001556_lower_urinary_tract[43.95]	UBERON_0001556_lower_urinary_tract[43.95],UBERON_0001353_anal_region[13.17],CL_0000214_synovial_cell[7.64],UBERON_0002075_viscus[7.57],CL_0002623_acinar_cell_of_salivary_gland[7.06],UBERON_0001135_smooth_muscle_tissue[6.90],UBERON_0003975_internal_female_genitalia[6.58],CL_0000798_gamma_delta_T_cell[5.77],UBERON_0000161_orifice[5.27],UBERON_0004122_genitourinary_system[5.01]	NA	NA	NA	NA	NA	NA	NA	NA	NA	NA	0	NA	NA
ENSG00000232855.2	ENSG00000232855.6	NA	chr21:30047168..30047177,-	ENST00000433310.6	GENCODE	AF131217.1	UBERON_0001556_lower_urinary_tract[43.95]	UBERON_0001556_lower_urinary_tract[43.95],UBERON_0001353_anal_region[13.17],CL_0000214_synovial_cell[7.64],UBERON_0002075_viscus[7.57],CL_0002623_acinar_cell_of_salivary_gland[7.06],UBERON_0001135_smooth_muscle_tissue[6.90],UBERON_0003975_internal_female_genitalia[6.58],CL_0000798_gamma_delta_T_cell[5.77],UBERON_0000161_orifice[5.27],UBERON_0004122_genitourinary_system[5.01]	NA	NA	NA	NA	NA	NA	NA	NA	NA	NA	0	NA	NA
ENSG00000232949.1	ENSG00000232949.1	NA	chr7:22629318..22629324,+	ENST00000439823.1	GENCODE	AC002480.4	CL_0002589_smooth_muscle_cell_of_the_brachiocephalic_vasculature[20.22]	CL_0002589_smooth_muscle_cell_of_the_brachiocephalic_vasculature[20.22],CL_0000569_cardiac_mesenchymal_cell[17.35],CL_0002593_smooth_muscle_cell_of_the_internal_thoracic_artery[16.54],CL_0002618_endothelial_cell_of_umbilical_vein[11.70],UBERON_0001637_artery[10.94],CL_0002592_smooth_muscle_cell_of_the_coronary_artery[10.42],UBERON_0004573_systemic_artery[10.40],UBERON_0001981_blood_vessel[10.15],…	8.22	16.54	7.93	10.42	6.92	NA	NA	NA	NA	20.22	6	20.22	bc_SMC_FANTenrich
ENSG00000232956.4	ENSG00000232956.8	NA	chr7:45026200..45026270,-	ENST00000582727.1	GENCODE	SNHG15	CL_0001014_CD1a_positive_Langerhans_cell[5.48]	CL_0001014_CD1a_positive_Langerhans_cell[5.48],CL_0000767_basophil[5.34]	NA	NA	NA	NA	NA	NA	NA	NA	NA	NA	0	NA	NA
ENSG00000232956.4	ENSG00000232956.8	NA	chr7:45026200..45026270,-	ENST00000578968.5	GENCODE	SNHG15	CL_0001014_CD1a_positive_Langerhans_cell[5.48]	CL_0001014_CD1a_positive_Langerhans_cell[5.48],CL_0000767_basophil[5.34]	NA	NA	NA	NA	NA	NA	NA	NA	NA	NA	0	NA	NA
ENSG00000232956.4	ENSG00000232956.8	NA	chr7:45026200..45026270,-	SS.MSTRG.14292.3	GENCODE	SNHG15	CL_0001014_CD1a_positive_Langerhans_cell[5.48]	CL_0001014_CD1a_positive_Langerhans_cell[5.48],CL_0000767_basophil[5.34]	NA	NA	NA	NA	NA	NA	NA	NA	NA	NA	0	NA	NA
ENSG00000232956.4	ENSG00000232956.8	NA	chr7:45026200..45026270,-	ENST00000438705.3	GENCODE	SNHG15	CL_0001014_CD1a_positive_Langerhans_cell[5.48]	CL_0001014_CD1a_positive_Langerhans_cell[5.48],CL_0000767_basophil[5.34]	NA	NA	NA	NA	NA	NA	NA	NA	NA	NA	0	NA	NA
ENSG00000232956.4	ENSG00000232956.8	NA	chr7:45026200..45026270,-	ENST00000585030.5	GENCODE	SNHG15	CL_0001014_CD1a_positive_Langerhans_cell[5.48]	CL_0001014_CD1a_positive_Langerhans_cell[5.48],CL_0000767_basophil[5.34]	NA	NA	NA	NA	NA	NA	NA	NA	NA	NA	0	NA	NA
ENSG00000232956.4	ENSG00000232956.8	NA	chr7:45026200..45026270,-	ENST00000577700.5	GENCODE	SNHG15	CL_0001014_CD1a_positive_Langerhans_cell[5.48]	CL_0001014_CD1a_positive_Langerhans_cell[5.48],CL_0000767_basophil[5.34]	NA	NA	NA	NA	NA	NA	NA	NA	NA	NA	0	NA	NA
ENSG00000232956.4	ENSG00000232956.8	NA	chr7:45026200..45026270,-	ENST00000579383.5	GENCODE	SNHG15	CL_0001014_CD1a_positive_Langerhans_cell[5.48]	CL_0001014_CD1a_positive_Langerhans_cell[5.48],CL_0000767_basophil[5.34]	NA	NA	NA	NA	NA	NA	NA	NA	NA	NA	0	NA	NA
ENSG00000232956.4	ENSG00000232956.8	NA	chr7:45026200..45026270,-	ENST00000580458.5	GENCODE	SNHG15	CL_0001014_CD1a_positive_Langerhans_cell[5.48]	CL_0001014_CD1a_positive_Langerhans_cell[5.48],CL_0000767_basophil[5.34]	NA	NA	NA	NA	NA	NA	NA	NA	NA	NA	0	NA	NA
ENSG00000233016.2	ENSG00000233016.6	NA	chr9:139622626..139622643,-	ath.MSTRG.14821.2	GENCODE	SNHG7	CL_0000049_common_myeloid_progenitor[6.57]	CL_0000049_common_myeloid_progenitor[6.57]	NA	NA	NA	NA	NA	NA	NA	NA	NA	NA	0	NA	NA
ENSG00000233016.2	ENSG00000233016.6	NA	chr9:139622626..139622643,-	ENST00000447221.1	GENCODE	SNHG7	CL_0000049_common_myeloid_progenitor[6.57]	CL_0000049_common_myeloid_progenitor[6.57]	NA	NA	NA	NA	NA	NA	NA	NA	NA	NA	0	NA	NA
ENSG00000233016.2	ENSG00000233016.6	NA	chr9:139620866..139620882,-	ENST00000436596.1	GENCODE	SNHG7	CL_0000049_common_myeloid_progenitor[6.57]	CL_0000049_common_myeloid_progenitor[6.57]	NA	NA	NA	NA	NA	NA	NA	NA	NA	NA	0	NA	NA
ENSG00000233016.2	ENSG00000233016.6	NA	chr9:139622626..139622643,-	ath.MSTRG.14821.6	GENCODE	SNHG7	CL_0000049_common_myeloid_progenitor[6.57]	CL_0000049_common_myeloid_progenitor[6.57]	NA	NA	NA	NA	NA	NA	NA	NA	NA	NA	0	NA	NA
ENSG00000233016.2	ENSG00000233016.6	NA	chr9:139622626..139622643,-	ENST00000416970.5	GENCODE	SNHG7	CL_0000049_common_myeloid_progenitor[6.57]	CL_0000049_common_myeloid_progenitor[6.57]	NA	NA	NA	NA	NA	NA	NA	NA	NA	NA	0	NA	NA
ENSG00000233016.2	ENSG00000233016.6	NA	chr9:139622626..139622643,-	SS.MSTRG.16066.2	GENCODE	SNHG7	CL_0000049_common_myeloid_progenitor[6.57]	CL_0000049_common_myeloid_progenitor[6.57]	NA	NA	NA	NA	NA	NA	NA	NA	NA	NA	0	NA	NA
ENSG00000233016.2	ENSG00000233016.6	NA	chr9:139622626..139622643,-	hSV.MSTRG.19236.2	GENCODE	SNHG7	CL_0000049_common_myeloid_progenitor[6.57]	CL_0000049_common_myeloid_progenitor[6.57]	NA	NA	NA	NA	NA	NA	NA	NA	NA	NA	0	NA	NA
ENSG00000233058.1	ENSG00000233058.1	NA	chr3:194207834..194207880,+	ENST00000448892.1	GENCODE	LINC00884	CL_0000860_classical_monocyte[8.63]	CL_0000860_classical_monocyte[8.63],CL_0000576_monocyte[5.72],CL_0000234_phagocyte[5.45],CL_0000766_myeloid_leukocyte[5.21]	NA	NA	NA	NA	NA	NA	NA	NA	NA	NA	0	NA	NA
ENSG00000233058.1	ENSG00000233058.1	NA	chr3:194218685..194218697,+	ENST00000437597.1	GENCODE	LINC00884	CL_0000860_classical_monocyte[8.63]	CL_0000860_classical_monocyte[8.63],CL_0000576_monocyte[5.72],CL_0000234_phagocyte[5.45],CL_0000766_myeloid_leukocyte[5.21]	NA	NA	NA	NA	NA	NA	NA	NA	NA	NA	0	NA	NA
ENSG00000233058.1	ENSG00000233058.1	NA	chr3:194207834..194207880,+	SS.MSTRG.11733.1	GENCODE	LINC00884	CL_0000860_classical_monocyte[8.63]	CL_0000860_classical_monocyte[8.63],CL_0000576_monocyte[5.72],CL_0000234_phagocyte[5.45],CL_0000766_myeloid_leukocyte[5.21]	NA	NA	NA	NA	NA	NA	NA	NA	NA	NA	0	NA	NA
ENSG00000233098.4	ENSG00000233098.8	NA	chr17:20824376..20824397,+	ENST00000443508.6	GENCODE	CCDC144NL-AS1	UBERON_0000473_testis[26.11]	UBERON_0000473_testis[26.11],CL_0002322_embryonic_stem_cell[20.77],UBERON_0000991_gonad[17.77],UBERON_0001013_adipose_tissue[16.52],UBERON_0003135_male_reproductive_organ[7.68]	NA	NA	NA	NA	NA	NA	NA	NA	NA	NA	0	NA	NA
ENSG00000233098.4	ENSG00000233098.8	NA	chr17:20824376..20824397,+	ENST00000577841.1	GENCODE	CCDC144NL-AS1	UBERON_0000473_testis[26.11]	UBERON_0000473_testis[26.11],CL_0002322_embryonic_stem_cell[20.77],UBERON_0000991_gonad[17.77],UBERON_0001013_adipose_tissue[16.52],UBERON_0003135_male_reproductive_organ[7.68]	NA	NA	NA	NA	NA	NA	NA	NA	NA	NA	0	NA	NA
ENSG00000233101.6	ENSG00000230148.8	NA	chr17:46669606..46669628,+	ENST00000429755.8	GENCODE	HOXB-AS1	CL_0002598_bronchial_smooth_muscle_cell[14.72]	CL_0002598_bronchial_smooth_muscle_cell[14.72],CL_1000280_smooth_muscle_cell_of_colon[14.44],UBERON_0006947_male_genital_duct[14.14],UBERON_0004225_respiratory_system_smooth_muscle[13.27],UBERON_0001155_colon[11.21],UBERON_0001135_smooth_muscle_tissue[8.41],UBERON_0001046_hindgut[7.72],UBERON_0000160_intestine[7.59],CL_1000615_kidney_cortex_tubule_cell[7.55],UBERON_0005409_gastrointestinal_system…	NA	NA	NA	NA	NA	NA	NA	NA	NA	NA	0	NA	NA
ENSG00000233117.2	ENSG00000233117.2	NA	chr10:4285923..4285997,-	ENST00000454470.1	GENCODE	LINC00702	UBERON_0001723_tongue[15.35]	UBERON_0001723_tongue[15.35],UBERON_0000946_cardial_valve[10.13],UBERON_0001557_upper_respiratory_tract[6.70],UBERON_0002133_atrioventricular_valve[6.33],CL_0002617_adipocyte_of_breast[5.30],CL_0000708_leptomeningeal_cell[5.21],CL_0002541_chorionic_membrane_mesenchymal_stem_cell[5.13]	NA	NA	NA	NA	NA	NA	NA	NA	NA	NA	0	NA	NA
ENSG00000233117.2	ENSG00000233117.2	NA	chr10:4285923..4285997,-	ENST00000418372.1	GENCODE	LINC00702	UBERON_0001723_tongue[15.35]	UBERON_0001723_tongue[15.35],UBERON_0000946_cardial_valve[10.13],UBERON_0001557_upper_respiratory_tract[6.70],UBERON_0002133_atrioventricular_valve[6.33],CL_0002617_adipocyte_of_breast[5.30],CL_0000708_leptomeningeal_cell[5.21],CL_0002541_chorionic_membrane_mesenchymal_stem_cell[5.13]	NA	NA	NA	NA	NA	NA	NA	NA	NA	NA	0	NA	NA
ENSG00000233184.2	ENSG00000233184.6	NA	chr1:101491406..101491471,+	SS.MSTRG.814.4	GENCODE	RP11-421L21.3	CL_0000236_B_cell[10.81]	CL_0000236_B_cell[10.81],CL_0000049_common_myeloid_progenitor[10.04],CL_0000542_lymphocyte[6.05]	NA	NA	NA	NA	NA	NA	NA	NA	NA	NA	0	NA	NA
ENSG00000233184.2	ENSG00000233184.6	NA	chr1:101491406..101491471,+	SS.MSTRG.814.2	GENCODE	RP11-421L21.3	CL_0000236_B_cell[10.81]	CL_0000236_B_cell[10.81],CL_0000049_common_myeloid_progenitor[10.04],CL_0000542_lymphocyte[6.05]	NA	NA	NA	NA	NA	NA	NA	NA	NA	NA	0	NA	NA
ENSG00000233184.2	ENSG00000233184.6	NA	chr1:101491406..101491471,+	SS.MSTRG.814.6	GENCODE	RP11-421L21.3	CL_0000236_B_cell[10.81]	CL_0000236_B_cell[10.81],CL_0000049_common_myeloid_progenitor[10.04],CL_0000542_lymphocyte[6.05]	NA	NA	NA	NA	NA	NA	NA	NA	NA	NA	0	NA	NA
ENSG00000233184.2	ENSG00000233184.6	NA	chr1:101491406..101491471,+	SS.MSTRG.814.1	GENCODE	RP11-421L21.3	CL_0000236_B_cell[10.81]	CL_0000236_B_cell[10.81],CL_0000049_common_myeloid_progenitor[10.04],CL_0000542_lymphocyte[6.05]	NA	NA	NA	NA	NA	NA	NA	NA	NA	NA	0	NA	NA
ENSG00000233184.2	ENSG00000233184.6	NA	chr1:101491406..101491471,+	ENST00000446527.5	GENCODE	RP11-421L21.3	CL_0000236_B_cell[10.81]	CL_0000236_B_cell[10.81],CL_0000049_common_myeloid_progenitor[10.04],CL_0000542_lymphocyte[6.05]	NA	NA	NA	NA	NA	NA	NA	NA	NA	NA	0	NA	NA
ENSG00000233237.2	ENSG00000233237.6	NA	chr6:72129842..72129883,-	ath.MSTRG.12613.1	GENCODE	LINC00472	UBERON_0002046_thyroid_gland[7.42]	UBERON_0002046_thyroid_gland[7.42],UBERON_0002038_substantia_nigra[5.06]	NA	NA	NA	NA	NA	NA	NA	NA	NA	NA	0	NA	NA
ENSG00000233237.2	ENSG00000233237.6	NA	chr6:72129842..72129883,-	ENST00000602878.5	GENCODE	LINC00472	UBERON_0002046_thyroid_gland[7.42]	UBERON_0002046_thyroid_gland[7.42],UBERON_0002038_substantia_nigra[5.06]	NA	NA	NA	NA	NA	NA	NA	NA	NA	NA	0	NA	NA
ENSG00000233237.2	ENSG00000233237.6	NA	chr6:72130522..72130549,-	ENST00000426635.6	GENCODE	LINC00472	UBERON_0002046_thyroid_gland[7.42]	UBERON_0002046_thyroid_gland[7.42],UBERON_0002038_substantia_nigra[5.06]	NA	NA	NA	NA	NA	NA	NA	NA	NA	NA	0	NA	NA
ENSG00000233237.2	ENSG00000233237.6	NA	chr6:72130522..72130549,-	hSV.MSTRG.16075.2	GENCODE	LINC00472	UBERON_0002046_thyroid_gland[7.42]	UBERON_0002046_thyroid_gland[7.42],UBERON_0002038_substantia_nigra[5.06]	NA	NA	NA	NA	NA	NA	NA	NA	NA	NA	0	NA	NA
ENSG00000233251.3	ENSG00000233251.7	NA	chr2:56412041..56412059,-	ENST00000596663.5	GENCODE	AC007743.1	CL_0002618_endothelial_cell_of_umbilical_vein[12.10]	CL_0002618_endothelial_cell_of_umbilical_vein[12.10],CL_0002138_endothelial_cell_of_lymphatic_vessel[11.95],CL_0002139_endothelial_cell_of_vascular_tree[11.62],CL_0002545_thoracic_aorta_endothelial_cell[10.40],CL_0000115_endothelial_cell[10.38],CL_0002544_aortic_endothelial_cell[9.62],CL_0002543_vein_endothelial_cell[9.61],CL_0000071_blood_vessel_endothelial_cell[9.49],CL_1000413_endothelial_cell…	NA	NA	NA	NA	NA	NA	NA	NA	NA	NA	0	NA	NA
ENSG00000233384.1	ENSG00000233384.2	NA	chr1:224804079..224804106,-	SS.MSTRG.1587.2	GENCODE	RP11-100E13.1	CL_0002551_fibroblast_of_dermis[6.85]	CL_0002551_fibroblast_of_dermis[6.85],UBERON_0002771_middle_temporal_gyrus[6.20],CL_0002583_subcutaneous_preadipocyte[6.05],CL_0002592_smooth_muscle_cell_of_the_coronary_artery[5.97],CL_0000235_macrophage[5.53],CL_0002539_aortic_smooth_muscle_cell[5.12],UBERON_0003498_heart_blood_vessel[5.10],UBERON_0002067_dermis[5.09],CL_0002547_fibroblast_of_the_aortic_adventitia[5.04]	NA	NA	NA	5.97	NA	5.12	NA	NA	NA	NA	2	5.97	ca_SMC_FANTenrich
ENSG00000233384.1	ENSG00000233384.2	NA	chr1:224803919..224803935,-	ENST00000437416.2	GENCODE	RP11-100E13.1	CL_0002551_fibroblast_of_dermis[6.85]	CL_0002551_fibroblast_of_dermis[6.85],UBERON_0002771_middle_temporal_gyrus[6.20],CL_0002583_subcutaneous_preadipocyte[6.05],CL_0002592_smooth_muscle_cell_of_the_coronary_artery[5.97],CL_0000235_macrophage[5.53],CL_0002539_aortic_smooth_muscle_cell[5.12],UBERON_0003498_heart_blood_vessel[5.10],UBERON_0002067_dermis[5.09],CL_0002547_fibroblast_of_the_aortic_adventitia[5.04]	NA	NA	NA	5.97	NA	5.12	NA	NA	NA	NA	2	5.97	ca_SMC_FANTenrich
ENSG00000233396.3	ENSG00000233396.7	NA	chr1:145382365..145382409,-	ENST00000611275.4	GENCODE	LINC01719	UBERON_0001016_nervous_system[7.41]	UBERON_0001016_nervous_system[7.41],UBERON_0000955_brain[6.85],UBERON_0001905_pineal_body[6.77],UBERON_0001890_forebrain[5.97],UBERON_0001873_caudate_nucleus[5.75],UBERON_0002702_middle_frontal_gyrus[5.58],UBERON_0000200_gyrus[5.36],UBERON_0003528_brain_gray_matter[5.33],UBERON_0001870_frontal_cortex[5.31],UBERON_0010225_thalamic_complex[5.31],UBERON_0001893_telencephalon[5.28],UBERON_0002021_occ…	NA	NA	NA	NA	NA	NA	NA	NA	NA	NA	0	NA	NA
ENSG00000233421.3	ENSG00000233421.4	NA	chr1:16862145..16862159,-	ENST00000415386.2	GENCODE	LINC01783	UBERON_0000991_gonad[7.04]	UBERON_0000991_gonad[7.04],UBERON_0002021_occipital_lobe[5.02]	NA	NA	NA	NA	NA	NA	NA	NA	NA	NA	0	NA	NA
ENSG00000233429.5	ENSG00000233429.9	NA	chr7:27135705..27135768,+	ENST00000434063.3	GENCODE	HOTAIRM1	CL_0000771_eosinophil[32.20]	CL_0000771_eosinophil[32.20],CL_0000094_granulocyte[13.42],CL_0002396_CD14_low_CD16_positive_monocyte[12.15],CL_0000775_neutrophil[7.30],CL_0002397_CD14_positive_CD16_positive_monocyte[5.65],CL_0000766_myeloid_leukocyte[5.57],CL_0000763_myeloid_cell[5.27],CL_0000738_leukocyte[5.17]	NA	NA	NA	NA	NA	NA	NA	NA	NA	NA	0	NA	NA
ENSG00000233429.5	ENSG00000233429.9	NA	chr7:27139398..27139431,+	ENST00000593300.1	GENCODE	HOTAIRM1	CL_0000771_eosinophil[32.20]	CL_0000771_eosinophil[32.20],CL_0000094_granulocyte[13.42],CL_0002396_CD14_low_CD16_positive_monocyte[12.15],CL_0000775_neutrophil[7.30],CL_0002397_CD14_positive_CD16_positive_monocyte[5.65],CL_0000766_myeloid_leukocyte[5.57],CL_0000763_myeloid_cell[5.27],CL_0000738_leukocyte[5.17]	NA	NA	NA	NA	NA	NA	NA	NA	NA	NA	0	NA	NA
ENSG00000233429.5	ENSG00000233429.9	NA	chr7:27135773..27135822,+	SS.MSTRG.14199.3	GENCODE	HOTAIRM1	CL_0000771_eosinophil[32.20]	CL_0000771_eosinophil[32.20],CL_0000094_granulocyte[13.42],CL_0002396_CD14_low_CD16_positive_monocyte[12.15],CL_0000775_neutrophil[7.30],CL_0002397_CD14_positive_CD16_positive_monocyte[5.65],CL_0000766_myeloid_leukocyte[5.57],CL_0000763_myeloid_cell[5.27],CL_0000738_leukocyte[5.17]	NA	NA	NA	NA	NA	NA	NA	NA	NA	NA	0	NA	NA
ENSG00000233429.5	ENSG00000233429.9	NA	chr7:27135773..27135822,+	ENST00000425358.2	GENCODE	HOTAIRM1	CL_0000771_eosinophil[32.20]	CL_0000771_eosinophil[32.20],CL_0000094_granulocyte[13.42],CL_0002396_CD14_low_CD16_positive_monocyte[12.15],CL_0000775_neutrophil[7.30],CL_0002397_CD14_positive_CD16_positive_monocyte[5.65],CL_0000766_myeloid_leukocyte[5.57],CL_0000763_myeloid_cell[5.27],CL_0000738_leukocyte[5.17]	NA	NA	NA	NA	NA	NA	NA	NA	NA	NA	0	NA	NA
ENSG00000233429.5	ENSG00000233429.9	NA	chr7:27138760..27138810,+	ENST00000428939.3	GENCODE	HOTAIRM1	CL_0000771_eosinophil[32.20]	CL_0000771_eosinophil[32.20],CL_0000094_granulocyte[13.42],CL_0002396_CD14_low_CD16_positive_monocyte[12.15],CL_0000775_neutrophil[7.30],CL_0002397_CD14_positive_CD16_positive_monocyte[5.65],CL_0000766_myeloid_leukocyte[5.57],CL_0000763_myeloid_cell[5.27],CL_0000738_leukocyte[5.17]	NA	NA	NA	NA	NA	NA	NA	NA	NA	NA	0	NA	NA
ENSG00000233452.2	ENSG00000233452.6	NA	chr6:147236997..147237046,-	SS.MSTRG.13962.4	GENCODE	STXBP5-AS1	UBERON_0002771_middle_temporal_gyrus[10.54]	UBERON_0002771_middle_temporal_gyrus[10.54],UBERON_0000200_gyrus[7.27],UBERON_0000007_pituitary_gland[5.98],UBERON_0001871_temporal_lobe[5.35],CL_0000097_mast_cell[5.29],UBERON_0001870_frontal_cortex[5.21],UBERON_0002702_middle_frontal_gyrus[5.07]	NA	NA	NA	NA	NA	NA	NA	NA	NA	NA	0	NA	NA
ENSG00000233452.2	ENSG00000233452.6	NA	chr6:147236997..147237046,-	ENST00000606831.1	GENCODE	STXBP5-AS1	UBERON_0002771_middle_temporal_gyrus[10.54]	UBERON_0002771_middle_temporal_gyrus[10.54],UBERON_0000200_gyrus[7.27],UBERON_0000007_pituitary_gland[5.98],UBERON_0001871_temporal_lobe[5.35],CL_0000097_mast_cell[5.29],UBERON_0001870_frontal_cortex[5.21],UBERON_0002702_middle_frontal_gyrus[5.07]	NA	NA	NA	NA	NA	NA	NA	NA	NA	NA	0	NA	NA
ENSG00000233452.2	ENSG00000233452.6	NA	chr6:147236997..147237046,-	SS.MSTRG.13962.2	GENCODE	STXBP5-AS1	UBERON_0002771_middle_temporal_gyrus[10.54]	UBERON_0002771_middle_temporal_gyrus[10.54],UBERON_0000200_gyrus[7.27],UBERON_0000007_pituitary_gland[5.98],UBERON_0001871_temporal_lobe[5.35],CL_0000097_mast_cell[5.29],UBERON_0001870_frontal_cortex[5.21],UBERON_0002702_middle_frontal_gyrus[5.07]	NA	NA	NA	NA	NA	NA	NA	NA	NA	NA	0	NA	NA
ENSG00000233452.2	ENSG00000233452.6	NA	chr6:147525728..147525767,-	ENST00000427394.5	GENCODE	STXBP5-AS1	UBERON_0002771_middle_temporal_gyrus[10.54]	UBERON_0002771_middle_temporal_gyrus[10.54],UBERON_0000200_gyrus[7.27],UBERON_0000007_pituitary_gland[5.98],UBERON_0001871_temporal_lobe[5.35],CL_0000097_mast_cell[5.29],UBERON_0001870_frontal_cortex[5.21],UBERON_0002702_middle_frontal_gyrus[5.07]	NA	NA	NA	NA	NA	NA	NA	NA	NA	NA	0	NA	NA
ENSG00000233452.2	ENSG00000233452.6	NA	chr6:147172179..147172186,-	ENST00000433308.1	GENCODE	STXBP5-AS1	UBERON_0002771_middle_temporal_gyrus[10.54]	UBERON_0002771_middle_temporal_gyrus[10.54],UBERON_0000200_gyrus[7.27],UBERON_0000007_pituitary_gland[5.98],UBERON_0001871_temporal_lobe[5.35],CL_0000097_mast_cell[5.29],UBERON_0001870_frontal_cortex[5.21],UBERON_0002702_middle_frontal_gyrus[5.07]	NA	NA	NA	NA	NA	NA	NA	NA	NA	NA	0	NA	NA
ENSG00000233461.1	ENSG00000233461.5	NA	chr1:231664287..231664369,-	ENST00000416221.5	GENCODE	RP11-295G20.2	CL_0000771_eosinophil[12.66]	CL_0000771_eosinophil[12.66],CL_0000775_neutrophil[6.22],CL_0000094_granulocyte[6.01]	NA	NA	NA	NA	NA	NA	NA	NA	NA	NA	0	NA	NA
ENSG00000233461.1	ENSG00000233461.5	NA	chr1:231664287..231664369,-	ENST00000454631.1	GENCODE	RP11-295G20.2	CL_0000771_eosinophil[12.66]	CL_0000771_eosinophil[12.66],CL_0000775_neutrophil[6.22],CL_0000094_granulocyte[6.01]	NA	NA	NA	NA	NA	NA	NA	NA	NA	NA	0	NA	NA
ENSG00000233521.1	ENSG00000233521.5	NA	chr22:27620603..27620700,-	ENST00000418271.1	GENCODE	LINC01638	CL_0000077_mesothelial_cell[24.85]	CL_0000077_mesothelial_cell[24.85],CL_0002577_placental_epithelial_cell[14.31],CL_0002536_epithelial_cell_of_amnion[13.68],UBERON_0001987_placenta[10.72],CL_1001318_renal_interstitial_pericyte[6.63],CL_0002548_fibroblast_of_cardiac_tissue[6.47],CL_0002579_omentum_preadipocyte[6.42],CL_0002580_preadipocyte_of_the_breast[6.29],CL_0000630_supportive_cell[6.26],UBERON_0004871_somatic_layer_of_lateral…	NA	NA	NA	NA	NA	NA	NA	NA	NA	NA	0	NA	NA
ENSG00000233521.1	ENSG00000233521.5	NA	chr22:27620603..27620700,-	ENST00000444114.5	GENCODE	LINC01638	CL_0000077_mesothelial_cell[24.85]	CL_0000077_mesothelial_cell[24.85],CL_0002577_placental_epithelial_cell[14.31],CL_0002536_epithelial_cell_of_amnion[13.68],UBERON_0001987_placenta[10.72],CL_1001318_renal_interstitial_pericyte[6.63],CL_0002548_fibroblast_of_cardiac_tissue[6.47],CL_0002579_omentum_preadipocyte[6.42],CL_0002580_preadipocyte_of_the_breast[6.29],CL_0000630_supportive_cell[6.26],UBERON_0004871_somatic_layer_of_lateral…	NA	NA	NA	NA	NA	NA	NA	NA	NA	NA	0	NA	NA
ENSG00000233527.4	ENSG00000233527.8	NA	chr19:37064242..37064291,+	ENST00000475219.6	GENCODE	ZNF529-AS1	__na	__na	NA	NA	NA	NA	NA	NA	NA	NA	NA	NA	0	NA	NA
ENSG00000233527.4	ENSG00000233527.8	NA	chr19:37064299..37064370,+	ENST00000592880.6	GENCODE	ZNF529-AS1	__na	__na	NA	NA	NA	NA	NA	NA	NA	NA	NA	NA	0	NA	NA
ENSG00000233527.4	ENSG00000233527.8	NA	chr19:37064242..37064291,+	ENST00000448373.6	GENCODE	ZNF529-AS1	__na	__na	NA	NA	NA	NA	NA	NA	NA	NA	NA	NA	0	NA	NA
ENSG00000233554.1	ENSG00000233554.5	NA	chr9:33166926..33166959,+	ENST00000426270.5	GENCODE	B4GALT1-AS1	CL_0000771_eosinophil[14.31]	CL_0000771_eosinophil[14.31],CL_0000094_granulocyte[7.18],CL_0000775_neutrophil[6.13],CL_0002397_CD14_positive_CD16_positive_monocyte[5.72]	NA	NA	NA	NA	NA	NA	NA	NA	NA	NA	0	NA	NA
ENSG00000233554.1	ENSG00000233554.5	NA	chr9:33166926..33166959,+	ENST00000442432.1	GENCODE	B4GALT1-AS1	CL_0000771_eosinophil[14.31]	CL_0000771_eosinophil[14.31],CL_0000094_granulocyte[7.18],CL_0000775_neutrophil[6.13],CL_0002397_CD14_positive_CD16_positive_monocyte[5.72]	NA	NA	NA	NA	NA	NA	NA	NA	NA	NA	0	NA	NA
ENSG00000233621.1	ENSG00000233621.1	NA	chr1:37939957..37940027,-	ENST00000424989.1	GENCODE	LINC01137	__na	__na	NA	NA	NA	NA	NA	NA	NA	NA	NA	NA	0	NA	NA
ENSG00000233818.1	ENSG00000233818.1	NA	chr21:37818134..37818138,+	ENST00000454980.1	GENCODE	AP000695.4	CL_0002594_smooth_muscle_cell_of_the_umbilical_artery[5.50]	CL_0002594_smooth_muscle_cell_of_the_umbilical_artery[5.50]	NA	NA	NA	NA	NA	NA	NA	5.5	NA	NA	1	5.5	ua_SMC_FANTenrich
ENSG00000233818.1	ENSG00000230479.1	NA	chr21:37818134..37818138,+	ENST00000428667.1	GENCODE	AP000695.6	CL_0002594_smooth_muscle_cell_of_the_umbilical_artery[5.50]	CL_0002594_smooth_muscle_cell_of_the_umbilical_artery[5.50]	NA	NA	NA	NA	NA	NA	NA	5.5	NA	NA	1	5.5	ua_SMC_FANTenrich
ENSG00000233818.1	ENSG00000230479.1	NA	chr21:37818134..37818138,+	ENST00000454980.1	GENCODE	AP000695.6	CL_0002594_smooth_muscle_cell_of_the_umbilical_artery[5.50]	CL_0002594_smooth_muscle_cell_of_the_umbilical_artery[5.50]	NA	NA	NA	NA	NA	NA	NA	5.5	NA	NA	1	5.5	ua_SMC_FANTenrich
ENSG00000233818.1	ENSG00000233818.1	NA	chr21:37818134..37818138,+	hSV.MSTRG.11870.1	GENCODE	AP000695.4	CL_0002594_smooth_muscle_cell_of_the_umbilical_artery[5.50]	CL_0002594_smooth_muscle_cell_of_the_umbilical_artery[5.50]	NA	NA	NA	NA	NA	NA	NA	5.5	NA	NA	1	5.5	ua_SMC_FANTenrich
ENSG00000233871.1	ENSG00000233871.2	NA	chr10:79685965..79685969,+	SS.MSTRG.2066.1	GENCODE	DLG5-AS1	UBERON_0000007_pituitary_gland[7.96]	UBERON_0000007_pituitary_gland[7.96]	NA	NA	NA	NA	NA	NA	NA	NA	NA	NA	0	NA	NA
ENSG00000233871.1	ENSG00000233871.2	NA	chr10:79686691..79686698,+	ENST00000449852.1	GENCODE	DLG5-AS1	UBERON_0000007_pituitary_gland[7.96]	UBERON_0000007_pituitary_gland[7.96]	NA	NA	NA	NA	NA	NA	NA	NA	NA	NA	0	NA	NA
ENSG00000233901.1	ENSG00000233901.5	NA	chr9:132099194..132099208,+	SS.MSTRG.15985.2	GENCODE	LINC01503	CL_0000575_corneal_epithelial_cell[7.66]	CL_0000575_corneal_epithelial_cell[7.66],UBERON_0005406_perirenal_fat[7.35],CL_0002579_omentum_preadipocyte[7.03],UBERON_0001178_visceral_peritoneum[7.01],CL_0002615_adipocyte_of_omentum_tissue[6.65],CL_0000731_urothelial_cell[6.59],CL_0002580_preadipocyte_of_the_breast[5.29],CL_0000312_keratinocyte[5.23],CL_0002619_adult_endothelial_progenitor_cell[5.21]	NA	NA	NA	NA	NA	NA	NA	NA	NA	NA	0	NA	NA
ENSG00000233901.1	ENSG00000233901.5	NA	chr9:132094662..132094715,+	ENST00000427109.1	GENCODE	LINC01503	CL_0000575_corneal_epithelial_cell[7.66]	CL_0000575_corneal_epithelial_cell[7.66],UBERON_0005406_perirenal_fat[7.35],CL_0002579_omentum_preadipocyte[7.03],UBERON_0001178_visceral_peritoneum[7.01],CL_0002615_adipocyte_of_omentum_tissue[6.65],CL_0000731_urothelial_cell[6.59],CL_0002580_preadipocyte_of_the_breast[5.29],CL_0000312_keratinocyte[5.23],CL_0002619_adult_endothelial_progenitor_cell[5.21]	NA	NA	NA	NA	NA	NA	NA	NA	NA	NA	0	NA	NA
ENSG00000233901.1	ENSG00000233901.5	NA	chr9:132099194..132099208,+	ENST00000444125.1	GENCODE	LINC01503	CL_0000575_corneal_epithelial_cell[7.66]	CL_0000575_corneal_epithelial_cell[7.66],UBERON_0005406_perirenal_fat[7.35],CL_0002579_omentum_preadipocyte[7.03],UBERON_0001178_visceral_peritoneum[7.01],CL_0002615_adipocyte_of_omentum_tissue[6.65],CL_0000731_urothelial_cell[6.59],CL_0002580_preadipocyte_of_the_breast[5.29],CL_0000312_keratinocyte[5.23],CL_0002619_adult_endothelial_progenitor_cell[5.21]	NA	NA	NA	NA	NA	NA	NA	NA	NA	NA	0	NA	NA
ENSG00000233937.2	ENSG00000233937.6	NA	chr5:180673500..180673543,+	ENST00000505151.5	GENCODE	CTC-338M12.4	__na	__na	NA	NA	NA	NA	NA	NA	NA	NA	NA	NA	0	NA	NA
ENSG00000233937.2	ENSG00000233937.6	NA	chr5:180673500..180673543,+	ENST00000506340.1	GENCODE	CTC-338M12.4	__na	__na	NA	NA	NA	NA	NA	NA	NA	NA	NA	NA	0	NA	NA
ENSG00000234072.1	ENSG00000234072.1	NA	chr2:27579140..27579158,+	ENST00000447070.1	GENCODE	AC074117.10	UBERON_0002038_substantia_nigra[6.55]	UBERON_0002038_substantia_nigra[6.55],UBERON_0001905_pineal_body[5.23]	NA	NA	NA	NA	NA	NA	NA	NA	NA	NA	0	NA	NA
ENSG00000234134.1	ENSG00000224023.10	NA	chr10:127408011..127408106,-	ENST00000528844.1	GENCODE	FLJ37035	UBERON_0002771_middle_temporal_gyrus[5.84]	UBERON_0002771_middle_temporal_gyrus[5.84],UBERON_0002038_substantia_nigra[5.70]	NA	NA	NA	NA	NA	NA	NA	NA	NA	NA	0	NA	NA
ENSG00000234155.1	ENSG00000234155.1	NA	chr6:86099898..86099931,-	ENST00000455071.1	GENCODE	RP11-30P6.6	UBERON_0002108_small_intestine[12.76]	UBERON_0002108_small_intestine[12.76],UBERON_0000160_intestine[5.62],UBERON_0005409_gastrointestinal_system[5.18],CL_0002372_myotube[5.02]	NA	NA	NA	NA	NA	NA	NA	NA	NA	NA	0	NA	NA
ENSG00000234171.1	ENSG00000234171.2	NA	chr2:3606115..3606169,+	SS.MSTRG.8722.2	GENCODE	RNASEH1-AS1	CL_0000049_common_myeloid_progenitor[5.65]	CL_0000049_common_myeloid_progenitor[5.65]	NA	NA	NA	NA	NA	NA	NA	NA	NA	NA	0	NA	NA
ENSG00000234171.1	ENSG00000234171.2	NA	chr2:3606115..3606169,+	ENST00000426725.1	GENCODE	RNASEH1-AS1	CL_0000049_common_myeloid_progenitor[5.65]	CL_0000049_common_myeloid_progenitor[5.65]	NA	NA	NA	NA	NA	NA	NA	NA	NA	NA	0	NA	NA
ENSG00000234171.1	ENSG00000234171.2	NA	chr2:3606028..3606081,+	ENST00000438436.2	GENCODE	RNASEH1-AS1	CL_0000049_common_myeloid_progenitor[5.65]	CL_0000049_common_myeloid_progenitor[5.65]	NA	NA	NA	NA	NA	NA	NA	NA	NA	NA	0	NA	NA
ENSG00000234171.1	ENSG00000234171.2	NA	chr2:3606215..3606308,+	hSV.MSTRG.9807.3	GENCODE	RNASEH1-AS1	CL_0000049_common_myeloid_progenitor[5.65]	CL_0000049_common_myeloid_progenitor[5.65]	NA	NA	NA	NA	NA	NA	NA	NA	NA	NA	0	NA	NA
ENSG00000234380.1	ENSG00000234380.1	NA	chr21:36118096..36118142,+	ENST00000420877.1	GENCODE	LINC01426	CL_0000388_tendon_cell[8.12]	CL_0000388_tendon_cell[8.12],CL_0002521_subcutaneous_fat_cell[7.80],CL_0000214_synovial_cell[6.15],CL_0000153_GAG_secreting_cell[5.88],CL_0000138_chondrocyte[5.49]	NA	NA	NA	NA	NA	NA	NA	NA	NA	NA	0	NA	NA
ENSG00000234380.1	ENSG00000234380.1	NA	chr21:36118096..36118142,+	ENST00000419921.1	GENCODE	LINC01426	CL_0000388_tendon_cell[8.12]	CL_0000388_tendon_cell[8.12],CL_0002521_subcutaneous_fat_cell[7.80],CL_0000214_synovial_cell[6.15],CL_0000153_GAG_secreting_cell[5.88],CL_0000138_chondrocyte[5.49]	NA	NA	NA	NA	NA	NA	NA	NA	NA	NA	0	NA	NA
ENSG00000234456.3	ENSG00000234456.7	NA	chr7:79084220..79084261,+	ENST00000617955.4	GENCODE	MAGI2-AS3	UBERON_0002038_substantia_nigra[5.22]	UBERON_0002038_substantia_nigra[5.22]	NA	NA	NA	NA	NA	NA	NA	NA	NA	NA	0	NA	NA
ENSG00000234456.3	ENSG00000234456.7	NA	chr7:79083347..79083410,+	ENST00000435749.5	GENCODE	MAGI2-AS3	UBERON_0002038_substantia_nigra[5.22]	UBERON_0002038_substantia_nigra[5.22]	NA	NA	NA	NA	NA	NA	NA	NA	NA	NA	0	NA	NA
ENSG00000234456.3	ENSG00000234456.7	NA	chr7:79083233..79083345,+	ENST00000414797.5	GENCODE	MAGI2-AS3	UBERON_0002038_substantia_nigra[5.22]	UBERON_0002038_substantia_nigra[5.22]	NA	NA	NA	NA	NA	NA	NA	NA	NA	NA	0	NA	NA
ENSG00000234456.3	ENSG00000234456.7	NA	chr7:79084220..79084261,+	ENST00000618603.1	GENCODE	MAGI2-AS3	UBERON_0002038_substantia_nigra[5.22]	UBERON_0002038_substantia_nigra[5.22]	NA	NA	NA	NA	NA	NA	NA	NA	NA	NA	0	NA	NA
ENSG00000234456.3	ENSG00000234456.7	NA	chr7:79084220..79084261,+	hSV.MSTRG.17112.15	GENCODE	MAGI2-AS3	UBERON_0002038_substantia_nigra[5.22]	UBERON_0002038_substantia_nigra[5.22]	NA	NA	NA	NA	NA	NA	NA	NA	NA	NA	0	NA	NA
ENSG00000234456.3	ENSG00000234456.7	NA	chr7:79083233..79083345,+	ENST00000422093.5	GENCODE	MAGI2-AS3	UBERON_0002038_substantia_nigra[5.22]	UBERON_0002038_substantia_nigra[5.22]	NA	NA	NA	NA	NA	NA	NA	NA	NA	NA	0	NA	NA
ENSG00000234456.3	ENSG00000234456.7	NA	chr7:79084220..79084261,+	ENST00000614953.4	GENCODE	MAGI2-AS3	UBERON_0002038_substantia_nigra[5.22]	UBERON_0002038_substantia_nigra[5.22]	NA	NA	NA	NA	NA	NA	NA	NA	NA	NA	0	NA	NA
ENSG00000234456.3	ENSG00000234456.7	NA	chr7:79083347..79083410,+	ENST00000448195.5	GENCODE	MAGI2-AS3	UBERON_0002038_substantia_nigra[5.22]	UBERON_0002038_substantia_nigra[5.22]	NA	NA	NA	NA	NA	NA	NA	NA	NA	NA	0	NA	NA
ENSG00000234456.3	ENSG00000234456.7	NA	chr7:79082421..79082433,+	ENST00000426835.5	GENCODE	MAGI2-AS3	UBERON_0002038_substantia_nigra[5.22]	UBERON_0002038_substantia_nigra[5.22]	NA	NA	NA	NA	NA	NA	NA	NA	NA	NA	0	NA	NA
ENSG00000234456.3	ENSG00000234456.7	NA	chr7:79083347..79083410,+	ENST00000451809.5	GENCODE	MAGI2-AS3	UBERON_0002038_substantia_nigra[5.22]	UBERON_0002038_substantia_nigra[5.22]	NA	NA	NA	NA	NA	NA	NA	NA	NA	NA	0	NA	NA
ENSG00000234456.3	ENSG00000234456.7	NA	chr7:79084220..79084261,+	SS.MSTRG.14440.11	GENCODE	MAGI2-AS3	UBERON_0002038_substantia_nigra[5.22]	UBERON_0002038_substantia_nigra[5.22]	NA	NA	NA	NA	NA	NA	NA	NA	NA	NA	0	NA	NA
ENSG00000234494.3	ENSG00000234494.7	NA	chr17:46018744..46018768,-	ENST00000451140.6	GENCODE	SP2-AS1	__na	__na	NA	NA	NA	NA	NA	NA	NA	NA	NA	NA	0	NA	NA
ENSG00000234546.2	ENSG00000234546.3	NA	chr1:9242221..9242293,+	ENST00000412639.2	GENCODE	LINC01759	__na	__na	NA	NA	NA	NA	NA	NA	NA	NA	NA	NA	0	NA	NA
ENSG00000234608.3	ENSG00000234608.7	NA	chr12:112279714..112279743,-	ENST00000443596.1	GENCODE	MAPKAPK5-AS1	__na	__na	NA	NA	NA	NA	NA	NA	NA	NA	NA	NA	0	NA	NA
ENSG00000234608.3	ENSG00000234608.7	NA	chr12:112279714..112279743,-	ath.MSTRG.3756.5	GENCODE	MAPKAPK5-AS1	__na	__na	NA	NA	NA	NA	NA	NA	NA	NA	NA	NA	0	NA	NA
ENSG00000234608.3	ENSG00000234608.7	NA	chr12:112279714..112279743,-	ENST00000609983.1	GENCODE	MAPKAPK5-AS1	__na	__na	NA	NA	NA	NA	NA	NA	NA	NA	NA	NA	0	NA	NA
ENSG00000234608.3	ENSG00000234608.7	NA	chr12:112279714..112279743,-	ENST00000456429.5	GENCODE	MAPKAPK5-AS1	__na	__na	NA	NA	NA	NA	NA	NA	NA	NA	NA	NA	0	NA	NA
ENSG00000234608.3	ENSG00000234608.7	NA	chr12:112279714..112279743,-	ENST00000428207.4	GENCODE	MAPKAPK5-AS1	__na	__na	NA	NA	NA	NA	NA	NA	NA	NA	NA	NA	0	NA	NA
ENSG00000234608.3	ENSG00000234608.7	NA	chr12:112279714..112279743,-	ENST00000590479.5	GENCODE	MAPKAPK5-AS1	__na	__na	NA	NA	NA	NA	NA	NA	NA	NA	NA	NA	0	NA	NA
ENSG00000234608.3	ENSG00000234608.7	NA	chr12:112279714..112279743,-	SS.MSTRG.4058.4	GENCODE	MAPKAPK5-AS1	__na	__na	NA	NA	NA	NA	NA	NA	NA	NA	NA	NA	0	NA	NA
ENSG00000234608.3	ENSG00000234608.7	NA	chr12:112279714..112279743,-	ENST00000442119.5	GENCODE	MAPKAPK5-AS1	__na	__na	NA	NA	NA	NA	NA	NA	NA	NA	NA	NA	0	NA	NA
ENSG00000234614.1	ENSG00000234614.1	NA	chr1:151814288..151814303,+	ENST00000434182.1	GENCODE	AL450992.2	UBERON_0000007_pituitary_gland[8.04]	UBERON_0000007_pituitary_gland[8.04],CL_0000625_CD8_positive_alpha_beta_T_cell[6.76]	NA	NA	NA	NA	NA	NA	NA	NA	NA	NA	0	NA	NA
ENSG00000234684.2	ENSG00000234684.6	NA	chr20:1306037..1306075,+	ENST00000609285.5	GENCODE	SDCBP2-AS1	UBERON_0000007_pituitary_gland[5.83]	UBERON_0000007_pituitary_gland[5.83]	NA	NA	NA	NA	NA	NA	NA	NA	NA	NA	0	NA	NA
ENSG00000234684.2	ENSG00000234684.6	NA	chr20:1306037..1306075,+	ENST00000607947.1	GENCODE	SDCBP2-AS1	UBERON_0000007_pituitary_gland[5.83]	UBERON_0000007_pituitary_gland[5.83]	NA	NA	NA	NA	NA	NA	NA	NA	NA	NA	0	NA	NA
ENSG00000234684.2	ENSG00000234684.6	NA	chr20:1306037..1306075,+	ENST00000609470.5	GENCODE	SDCBP2-AS1	UBERON_0000007_pituitary_gland[5.83]	UBERON_0000007_pituitary_gland[5.83]	NA	NA	NA	NA	NA	NA	NA	NA	NA	NA	0	NA	NA
ENSG00000234741.3	ENSG00000234741.7	NA	chr1:173837113..173837137,-	ENST00000432536.5	GENCODE	GAS5	__na	__na	NA	NA	NA	NA	NA	NA	NA	NA	NA	NA	0	NA	NA
ENSG00000234741.3	ENSG00000234741.7	NA	chr1:173834038..173834043,-	ENST00000422207.5	GENCODE	GAS5	__na	__na	NA	NA	NA	NA	NA	NA	NA	NA	NA	NA	0	NA	NA
ENSG00000234741.3	ENSG00000234741.7	NA	chr1:173837113..173837137,-	ENST00000421068.5	GENCODE	GAS5	__na	__na	NA	NA	NA	NA	NA	NA	NA	NA	NA	NA	0	NA	NA
ENSG00000234741.3	ENSG00000234741.7	NA	chr1:173837113..173837137,-	ENST00000449289.5	GENCODE	GAS5	__na	__na	NA	NA	NA	NA	NA	NA	NA	NA	NA	NA	0	NA	NA
ENSG00000234741.3	ENSG00000234741.7	NA	chr1:173837113..173837137,-	ENST00000436656.5	GENCODE	GAS5	__na	__na	NA	NA	NA	NA	NA	NA	NA	NA	NA	NA	0	NA	NA
ENSG00000234741.3	ENSG00000234741.7	NA	chr1:173837113..173837137,-	ENST00000431268.5	GENCODE	GAS5	__na	__na	NA	NA	NA	NA	NA	NA	NA	NA	NA	NA	0	NA	NA
ENSG00000234741.3	ENSG00000234741.7	NA	chr1:173837113..173837137,-	ENST00000416952.5	GENCODE	GAS5	__na	__na	NA	NA	NA	NA	NA	NA	NA	NA	NA	NA	0	NA	NA
ENSG00000234741.3	ENSG00000234741.7	NA	chr1:173837113..173837137,-	ENST00000451607.5	GENCODE	GAS5	__na	__na	NA	NA	NA	NA	NA	NA	NA	NA	NA	NA	0	NA	NA
ENSG00000234741.3	ENSG00000234741.7	NA	chr1:173837113..173837137,-	ENST00000412059.5	GENCODE	GAS5	__na	__na	NA	NA	NA	NA	NA	NA	NA	NA	NA	NA	0	NA	NA
ENSG00000234741.3	ENSG00000234741.7	NA	chr1:173834038..173834043,-	ENST00000434796.5	GENCODE	GAS5	__na	__na	NA	NA	NA	NA	NA	NA	NA	NA	NA	NA	0	NA	NA
ENSG00000234741.3	ENSG00000234741.7	NA	chr1:173837113..173837137,-	ENST00000450589.5	GENCODE	GAS5	__na	__na	NA	NA	NA	NA	NA	NA	NA	NA	NA	NA	0	NA	NA
ENSG00000234741.3	ENSG00000234741.7	NA	chr1:173837113..173837137,-	ENST00000443799.5	GENCODE	GAS5	__na	__na	NA	NA	NA	NA	NA	NA	NA	NA	NA	NA	0	NA	NA
ENSG00000234741.3	ENSG00000234741.7	NA	chr1:173835843..173835856,-	ENST00000414075.5	GENCODE	GAS5	__na	__na	NA	NA	NA	NA	NA	NA	NA	NA	NA	NA	0	NA	NA
ENSG00000234741.3	ENSG00000234741.7	NA	chr1:173837113..173837137,-	SS.MSTRG.1324.2	GENCODE	GAS5	__na	__na	NA	NA	NA	NA	NA	NA	NA	NA	NA	NA	0	NA	NA
ENSG00000234741.3	ENSG00000234741.7	NA	chr1:173837113..173837137,-	ENST00000455838.5	GENCODE	GAS5	__na	__na	NA	NA	NA	NA	NA	NA	NA	NA	NA	NA	0	NA	NA
ENSG00000234741.3	ENSG00000234741.7	NA	chr1:173837113..173837137,-	ENST00000449589.5	GENCODE	GAS5	__na	__na	NA	NA	NA	NA	NA	NA	NA	NA	NA	NA	0	NA	NA
ENSG00000234741.3	ENSG00000234741.7	NA	chr1:173837113..173837137,-	ENST00000456293.5	GENCODE	GAS5	__na	__na	NA	NA	NA	NA	NA	NA	NA	NA	NA	NA	0	NA	NA
ENSG00000234741.3	ENSG00000234741.7	NA	chr1:173834038..173834043,-	ENST00000444470.5	GENCODE	GAS5	__na	__na	NA	NA	NA	NA	NA	NA	NA	NA	NA	NA	0	NA	NA
ENSG00000234741.3	ENSG00000234741.7	NA	chr1:173834038..173834043,-	ENST00000454813.1	GENCODE	GAS5	__na	__na	NA	NA	NA	NA	NA	NA	NA	NA	NA	NA	0	NA	NA
ENSG00000234741.3	ENSG00000234741.7	NA	chr1:173837113..173837137,-	ENST00000458220.1	GENCODE	GAS5	__na	__na	NA	NA	NA	NA	NA	NA	NA	NA	NA	NA	0	NA	NA
ENSG00000234779.1	ENSG00000234779.1	NA	chr9:16726800..16726828,+	ENST00000450445.1	GENCODE	RP11-62F24.2	CL_0002603_astrocyte_of_the_cerebellum[7.98]	CL_0002603_astrocyte_of_the_cerebellum[7.98],CL_0000669_pericyte_cell[6.20],CL_0000594_skeletal_muscle_satellite_cell[5.78]	NA	NA	NA	NA	NA	NA	NA	NA	NA	NA	0	NA	NA
ENSG00000234779.1	ENSG00000234779.1	NA	chr9:16726800..16726828,+	ath.MSTRG.14294.1	GENCODE	RP11-62F24.2	CL_0002603_astrocyte_of_the_cerebellum[7.98]	CL_0002603_astrocyte_of_the_cerebellum[7.98],CL_0000669_pericyte_cell[6.20],CL_0000594_skeletal_muscle_satellite_cell[5.78]	NA	NA	NA	NA	NA	NA	NA	NA	NA	NA	0	NA	NA
ENSG00000234840.1	MSTRG.18548	NA	chr9:22238174..22238210,+	hSV.MSTRG.18548.1	Newly-assembled	NA	CL_0000136_fat_cell[15.77]	CL_0000136_fat_cell[15.77],UBERON_0001556_lower_urinary_tract[10.33],CL_0000067_ciliated_epithelial_cell[9.69],UBERON_0001013_adipose_tissue[7.70],CL_0002166_epithelial_cell_of_Malassez[7.60],UBERON_0007625_pigment_epithelium_of_eye[6.51],UBERON_0001768_uvea[5.50]	NA	NA	NA	NA	NA	NA	NA	NA	NA	NA	0	NA	NA
ENSG00000235180.1	ENSG00000235180.1	NA	chr10:128110441..128110456,-	ENST00000456514.1	GENCODE	LINC00601	UBERON_0009663_telencephalic_nucleus[13.48]	UBERON_0009663_telencephalic_nucleus[13.48],UBERON_0000454_cerebral_subcortex[11.61],UBERON_0002308_nucleus_of_brain[11.50],CL_0002602_annulus_pulposus_cell[10.68],UBERON_0011135_intervertebral_cartilage[8.36],UBERON_0007844_cartilage_element[7.37],UBERON_0002242_nucleus_pulposus[6.47],UBERON_0000982_skeletal_joint[6.45],CL_0002540_mesenchymal_stem_cell_of_the_bone_marrow[5.98],CL_0000594_skeleta…	NA	NA	NA	NA	NA	NA	NA	NA	NA	NA	0	NA	NA
ENSG00000235257.4	ENSG00000235257.8	NA	chr3:37903226..37903290,-	ENST00000445429.5	GENCODE	ITGA9-AS1	UBERON_0002038_substantia_nigra[29.46]	UBERON_0002038_substantia_nigra[29.46],UBERON_0009663_telencephalic_nucleus[10.00],UBERON_0002771_middle_temporal_gyrus[9.29],UBERON_0000454_cerebral_subcortex[9.09],UBERON_0002308_nucleus_of_brain[8.53],UBERON_0001893_telencephalon[6.99],UBERON_0003528_brain_gray_matter[6.81],UBERON_0001890_forebrain[6.63],UBERON_0000955_brain[6.14],UBERON_0001871_temporal_lobe[5.82],UBERON_0001016_nervous_syste…	NA	NA	NA	NA	NA	NA	NA	NA	NA	NA	0	NA	NA
ENSG00000235257.4	ENSG00000235257.8	NA	chr3:37903226..37903290,-	ENST00000420870.5	GENCODE	ITGA9-AS1	UBERON_0002038_substantia_nigra[29.46]	UBERON_0002038_substantia_nigra[29.46],UBERON_0009663_telencephalic_nucleus[10.00],UBERON_0002771_middle_temporal_gyrus[9.29],UBERON_0000454_cerebral_subcortex[9.09],UBERON_0002308_nucleus_of_brain[8.53],UBERON_0001893_telencephalon[6.99],UBERON_0003528_brain_gray_matter[6.81],UBERON_0001890_forebrain[6.63],UBERON_0000955_brain[6.14],UBERON_0001871_temporal_lobe[5.82],UBERON_0001016_nervous_syste…	NA	NA	NA	NA	NA	NA	NA	NA	NA	NA	0	NA	NA
ENSG00000235257.4	ENSG00000235257.8	NA	chr3:37903226..37903290,-	ENST00000366441.4	GENCODE	ITGA9-AS1	UBERON_0002038_substantia_nigra[29.46]	UBERON_0002038_substantia_nigra[29.46],UBERON_0009663_telencephalic_nucleus[10.00],UBERON_0002771_middle_temporal_gyrus[9.29],UBERON_0000454_cerebral_subcortex[9.09],UBERON_0002308_nucleus_of_brain[8.53],UBERON_0001893_telencephalon[6.99],UBERON_0003528_brain_gray_matter[6.81],UBERON_0001890_forebrain[6.63],UBERON_0000955_brain[6.14],UBERON_0001871_temporal_lobe[5.82],UBERON_0001016_nervous_syste…	NA	NA	NA	NA	NA	NA	NA	NA	NA	NA	0	NA	NA
ENSG00000235385.1	ENSG00000235385.1	NA	chrX:13321518..13321533,-	ENST00000412485.1	GENCODE	LINC02154	CL_0000077_mesothelial_cell[167.34]	CL_0000077_mesothelial_cell[167.34],CL_0002594_smooth_muscle_cell_of_the_umbilical_artery[21.93],CL_0002166_epithelial_cell_of_Malassez[7.43],CL_0002621_gingival_epithelial_cell[5.29]	NA	NA	NA	NA	NA	NA	NA	21.93	NA	NA	1	21.93	ua_SMC_FANTenrich
ENSG00000235385.1	ENSG00000235385.1	NA	chrX:13321518..13321533,-	ENST00000443965.1	GENCODE	LINC02154	CL_0000077_mesothelial_cell[167.34]	CL_0000077_mesothelial_cell[167.34],CL_0002594_smooth_muscle_cell_of_the_umbilical_artery[21.93],CL_0002166_epithelial_cell_of_Malassez[7.43],CL_0002621_gingival_epithelial_cell[5.29]	NA	NA	NA	NA	NA	NA	NA	21.93	NA	NA	1	21.93	ua_SMC_FANTenrich
ENSG00000235437.3	ENSG00000235437.7	NA	chrX:62780897..62780966,-	ENST00000433061.1	GENCODE	LINC01278	UBERON_0000007_pituitary_gland[5.93]	UBERON_0000007_pituitary_gland[5.93],UBERON_0002771_middle_temporal_gyrus[5.91],UBERON_0002038_substantia_nigra[5.54]	NA	NA	NA	NA	NA	NA	NA	NA	NA	NA	0	NA	NA
ENSG00000235437.3	ENSG00000235437.7	NA	chrX:62780897..62780966,-	SS.MSTRG.16327.4	GENCODE	LINC01278	UBERON_0000007_pituitary_gland[5.93]	UBERON_0000007_pituitary_gland[5.93],UBERON_0002771_middle_temporal_gyrus[5.91],UBERON_0002038_substantia_nigra[5.54]	NA	NA	NA	NA	NA	NA	NA	NA	NA	NA	0	NA	NA
ENSG00000235453.3	ENSG00000235453.8	NA	chr9:32551126..32551154,+	ENST00000453396.5	GENCODE	TOPORS-AS1	__na	__na	NA	NA	NA	NA	NA	NA	NA	NA	NA	NA	0	NA	NA
ENSG00000235501.1	ENSG00000235501.5	NA	chr1:95392939..95392974,+	SS.MSTRG.783.3	GENCODE	RP4-639F20.1	__na	__na	NA	NA	NA	NA	NA	NA	NA	NA	NA	NA	0	NA	NA
ENSG00000235501.1	ENSG00000235501.5	NA	chr1:95392939..95392974,+	SS.MSTRG.783.1	GENCODE	RP4-639F20.1	__na	__na	NA	NA	NA	NA	NA	NA	NA	NA	NA	NA	0	NA	NA
ENSG00000235531.5	ENSG00000235531.9	NA	chr8:72756325..72756412,+	ENST00000519751.5	GENCODE	MSC-AS1	__na	__na	NA	NA	NA	NA	NA	NA	NA	NA	NA	NA	0	NA	NA
ENSG00000235531.5	ENSG00000235531.9	NA	chr8:72740373..72740399,+	ENST00000521467.5	GENCODE	MSC-AS1	__na	__na	NA	NA	NA	NA	NA	NA	NA	NA	NA	NA	0	NA	NA
ENSG00000235531.5	ENSG00000235531.9	NA	chr8:72756325..72756412,+	ath.MSTRG.13953.5	GENCODE	MSC-AS1	__na	__na	NA	NA	NA	NA	NA	NA	NA	NA	NA	NA	0	NA	NA
ENSG00000235531.5	ENSG00000235531.9	NA	chr8:72756325..72756412,+	ENST00000457356.8	GENCODE	MSC-AS1	__na	__na	NA	NA	NA	NA	NA	NA	NA	NA	NA	NA	0	NA	NA
ENSG00000235531.5	ENSG00000235531.9	NA	chr8:72756325..72756412,+	SS.MSTRG.15134.4	GENCODE	MSC-AS1	__na	__na	NA	NA	NA	NA	NA	NA	NA	NA	NA	NA	0	NA	NA
ENSG00000235560.3	ENSG00000235560.3	NA	chr16:30546359..30546410,+	ENST00000457283.3	GENCODE	AC002310.12	CL_0000236_B_cell[5.12]	CL_0000236_B_cell[5.12]	NA	NA	NA	NA	NA	NA	NA	NA	NA	NA	0	NA	NA
ENSG00000235770.1	ENSG00000235770.5	NA	chr2:216692159..216692185,-	ENST00000423530.5	GENCODE	LINC00607	CL_0002618_endothelial_cell_of_umbilical_vein[23.63]	CL_0002618_endothelial_cell_of_umbilical_vein[23.63],CL_1000413_endothelial_cell_of_artery[19.97],CL_0000071_blood_vessel_endothelial_cell[19.77],CL_0002543_vein_endothelial_cell[18.73],CL_0002139_endothelial_cell_of_vascular_tree[17.77],UBERON_0000487_simple_squamous_epithelium[17.06],CL_0002544_aortic_endothelial_cell[16.87],CL_0002545_thoracic_aorta_endothelial_cell[16.86],UBERON_0006914_squam…	NA	NA	NA	NA	NA	NA	NA	NA	NA	NA	0	NA	NA
ENSG00000235770.1	ENSG00000235770.5	NA	chr2:216692159..216692185,-	hSV.MSTRG.11105.2	GENCODE	LINC00607	CL_0002618_endothelial_cell_of_umbilical_vein[23.63]	CL_0002618_endothelial_cell_of_umbilical_vein[23.63],CL_1000413_endothelial_cell_of_artery[19.97],CL_0000071_blood_vessel_endothelial_cell[19.77],CL_0002543_vein_endothelial_cell[18.73],CL_0002139_endothelial_cell_of_vascular_tree[17.77],UBERON_0000487_simple_squamous_epithelium[17.06],CL_0002544_aortic_endothelial_cell[16.87],CL_0002545_thoracic_aorta_endothelial_cell[16.86],UBERON_0006914_squam…	NA	NA	NA	NA	NA	NA	NA	NA	NA	NA	0	NA	NA
ENSG00000235770.1	ENSG00000235770.5	NA	chr2:216696304..216696315,-	ENST00000451392.5	GENCODE	LINC00607	CL_0002618_endothelial_cell_of_umbilical_vein[23.63]	CL_0002618_endothelial_cell_of_umbilical_vein[23.63],CL_1000413_endothelial_cell_of_artery[19.97],CL_0000071_blood_vessel_endothelial_cell[19.77],CL_0002543_vein_endothelial_cell[18.73],CL_0002139_endothelial_cell_of_vascular_tree[17.77],UBERON_0000487_simple_squamous_epithelium[17.06],CL_0002544_aortic_endothelial_cell[16.87],CL_0002545_thoracic_aorta_endothelial_cell[16.86],UBERON_0006914_squam…	NA	NA	NA	NA	NA	NA	NA	NA	NA	NA	0	NA	NA
ENSG00000235823.1	ENSG00000235823.1	NA	chr10:102133340..102133361,+	SS.MSTRG.2206.1	GENCODE	OLMALINC	UBERON_0002038_substantia_nigra[25.45]	UBERON_0002038_substantia_nigra[25.45],UBERON_0000122_neuron_projection_bundle[10.66],UBERON_0009663_telencephalic_nucleus[10.40],UBERON_0002308_nucleus_of_brain[9.89],UBERON_0000454_cerebral_subcortex[9.37],UBERON_0001016_nervous_system[8.45],UBERON_0000955_brain[7.98],UBERON_0001890_forebrain[7.33],UBERON_0002771_middle_temporal_gyrus[7.24],UBERON_0001893_telencephalon[7.04],UBERON_0003528_brai…	NA	NA	NA	NA	NA	NA	NA	NA	NA	NA	0	NA	NA
ENSG00000235862.2	MSTRG.1488	NA	chr1:212811839..212811867,-	ath.MSTRG.1488.1	Newly-assembled	NA	CL_0002605_astrocyte_of_the_cerebral_cortex[8.71]	CL_0002605_astrocyte_of_the_cerebral_cortex[8.71],CL_0000235_macrophage[8.60],CL_0000576_monocyte[8.03],CL_0000234_phagocyte[7.67],CL_0000540_neuron[6.86],CL_0000766_myeloid_leukocyte[6.77],CL_0000763_myeloid_cell[6.19],UBERON_0002405_immune_system[6.18],UBERON_0002390_hematopoietic_system[6.06],UBERON_0002193_hemolymphoid_system[5.60],CL_0000127_astrocyte[5.47],CL_0000860_classical_monocyte[5.43…	NA	NA	NA	NA	NA	NA	NA	NA	NA	NA	0	NA	NA
ENSG00000235884.2	ENSG00000235884.3	NA	chr12:30948886..30948915,+	SS.MSTRG.3550.3	GENCODE	LINC00941	CL_0002554_fibroblast_of_lymphatic_vessel[6.01]	CL_0002554_fibroblast_of_lymphatic_vessel[6.01]	NA	NA	NA	NA	NA	NA	NA	NA	NA	NA	0	NA	NA
ENSG00000235884.2	ENSG00000235884.3	NA	chr12:30948622..30948667,+	ENST00000550292.1	GENCODE	LINC00941	CL_0002554_fibroblast_of_lymphatic_vessel[6.01]	CL_0002554_fibroblast_of_lymphatic_vessel[6.01]	NA	NA	NA	NA	NA	NA	NA	NA	NA	NA	0	NA	NA
ENSG00000235884.2	ENSG00000235884.3	NA	chr12:30948886..30948915,+	hSV.MSTRG.4140.3	GENCODE	LINC00941	CL_0002554_fibroblast_of_lymphatic_vessel[6.01]	CL_0002554_fibroblast_of_lymphatic_vessel[6.01]	NA	NA	NA	NA	NA	NA	NA	NA	NA	NA	0	NA	NA
ENSG00000235884.2	ENSG00000235884.3	NA	chr12:30948995..30949048,+	ath.MSTRG.3304.3	GENCODE	LINC00941	CL_0002554_fibroblast_of_lymphatic_vessel[6.01]	CL_0002554_fibroblast_of_lymphatic_vessel[6.01]	NA	NA	NA	NA	NA	NA	NA	NA	NA	NA	0	NA	NA
ENSG00000235884.2	ENSG00000235884.3	NA	chr12:30948886..30948915,+	ENST00000547804.1	GENCODE	LINC00941	CL_0002554_fibroblast_of_lymphatic_vessel[6.01]	CL_0002554_fibroblast_of_lymphatic_vessel[6.01]	NA	NA	NA	NA	NA	NA	NA	NA	NA	NA	0	NA	NA
ENSG00000235899.1	ENSG00000235899.1	NA	chr6:53493211..53493221,+	ENST00000448327.1	GENCODE	LINC01564	CL_0002327_mammary_gland_epithelial_cell[12.04]	CL_0002327_mammary_gland_epithelial_cell[12.04],CL_0002231_epithelial_cell_of_prostate[9.62],CL_0002167_olfactory_epithelial_cell[9.59],UBERON_0003350_epithelium_of_mucosa[8.40],CL_0000223_endodermal_cell[7.17],CL_0002328_bronchial_epithelial_cell[6.43],UBERON_0000485_simple_columnar_epithelium[6.17],UBERON_0002365_exocrine_gland[6.09],CL_0002076_endo_epithelial_cell[5.98],UBERON_0001876_amygdala…	NA	NA	NA	NA	NA	NA	NA	NA	NA	NA	0	NA	NA
ENSG00000235947.1	ENSG00000235978.6	NA	chr3:4873018..4873049,-	ENST00000496600.5	GENCODE	AC018816.3	CL_0002536_epithelial_cell_of_amnion[11.92]	CL_0002536_epithelial_cell_of_amnion[11.92],CL_0001014_CD1a_positive_Langerhans_cell[11.38],UBERON_0006947_male_genital_duct[10.37],CL_0000453_Langerhans_cell[7.22],UBERON_0000305_amnion[6.64],UBERON_0004871_somatic_layer_of_lateral_plate_mesoderm[5.81],UBERON_0000158_membranous_layer[5.75],UBERON_0003135_male_reproductive_organ[5.65],CL_1000494_nephron_tubule_epithelial_cell[5.60],CL_0002541_cho…	NA	NA	NA	NA	NA	NA	NA	NA	NA	NA	0	NA	NA
ENSG00000235954.2	ENSG00000235954.6	NA	chr22:28315407..28315499,+	hSV.MSTRG.12085.2	GENCODE	TTC28-AS1	UBERON_0002038_substantia_nigra[14.04]	UBERON_0002038_substantia_nigra[14.04],UBERON_0002771_middle_temporal_gyrus[11.53],UBERON_0001871_temporal_lobe[6.12],UBERON_0000200_gyrus[5.52]	NA	NA	NA	NA	NA	NA	NA	NA	NA	NA	0	NA	NA
ENSG00000235954.2	ENSG00000235954.6	NA	chr22:28315407..28315499,+	ENST00000436996.1	GENCODE	TTC28-AS1	UBERON_0002038_substantia_nigra[14.04]	UBERON_0002038_substantia_nigra[14.04],UBERON_0002771_middle_temporal_gyrus[11.53],UBERON_0001871_temporal_lobe[6.12],UBERON_0000200_gyrus[5.52]	NA	NA	NA	NA	NA	NA	NA	NA	NA	NA	0	NA	NA
ENSG00000235954.2	ENSG00000235954.6	NA	chr22:28315407..28315499,+	ENST00000437713.5	GENCODE	TTC28-AS1	UBERON_0002038_substantia_nigra[14.04]	UBERON_0002038_substantia_nigra[14.04],UBERON_0002771_middle_temporal_gyrus[11.53],UBERON_0001871_temporal_lobe[6.12],UBERON_0000200_gyrus[5.52]	NA	NA	NA	NA	NA	NA	NA	NA	NA	NA	0	NA	NA
ENSG00000235978.2	ENSG00000235978.6	NA	chr3:4927447..4927479,-	ENST00000449914.5	GENCODE	AC018816.3	CL_0000623_natural_killer_cell[16.03]	CL_0000623_natural_killer_cell[16.03],CL_0000771_eosinophil[10.52],CL_0000860_classical_monocyte[8.41],CL_0000738_leukocyte[6.64],CL_0000988_hematopoietic_cell[6.33],CL_0002536_epithelial_cell_of_amnion[5.65],CL_0002397_CD14_positive_CD16_positive_monocyte[5.63],UBERON_0002133_atrioventricular_valve[5.42],CL_0000766_myeloid_leukocyte[5.17]	NA	NA	NA	NA	NA	NA	NA	NA	NA	NA	0	NA	NA
ENSG00000235978.2	ENSG00000235978.6	NA	chr3:4873018..4873049,-	ENST00000496600.5	GENCODE	AC018816.3	CL_0000623_natural_killer_cell[16.03]	CL_0000623_natural_killer_cell[16.03],CL_0000771_eosinophil[10.52],CL_0000860_classical_monocyte[8.41],CL_0000738_leukocyte[6.64],CL_0000988_hematopoietic_cell[6.33],CL_0002536_epithelial_cell_of_amnion[5.65],CL_0002397_CD14_positive_CD16_positive_monocyte[5.63],UBERON_0002133_atrioventricular_valve[5.42],CL_0000766_myeloid_leukocyte[5.17]	NA	NA	NA	NA	NA	NA	NA	NA	NA	NA	0	NA	NA
ENSG00000236088.5	ENSG00000236088.9	NA	chr17:13972742..13972814,-	ENST00000602539.1	GENCODE	COX10-AS1	__na	__na	NA	NA	NA	NA	NA	NA	NA	NA	NA	NA	0	NA	NA
ENSG00000236094.1	ENSG00000236094.1	NA	chr13:31443197..31443241,+	hSV.MSTRG.5023.1	GENCODE	LINC00545	CL_0002322_embryonic_stem_cell[56.44]	CL_0002322_embryonic_stem_cell[56.44],CL_0000034_stem_cell[16.42]	NA	NA	NA	NA	NA	NA	NA	NA	NA	NA	0	NA	NA
ENSG00000236094.1	ENSG00000236094.1	NA	chr13:31443197..31443241,+	hSV.MSTRG.5023.3	GENCODE	LINC00545	CL_0002322_embryonic_stem_cell[56.44]	CL_0002322_embryonic_stem_cell[56.44],CL_0000034_stem_cell[16.42]	NA	NA	NA	NA	NA	NA	NA	NA	NA	NA	0	NA	NA
ENSG00000236140.1	ENSG00000272419.6	NA	chr1:148176450..148176477,-	ENST00000621798.4	GENCODE	RP11-403I13.8	CL_0000236_B_cell[7.61]	CL_0000236_B_cell[7.61],CL_0000798_gamma_delta_T_cell[7.23],CL_0000625_CD8_positive_alpha_beta_T_cell[5.66],CL_0000542_lymphocyte[5.37]	NA	NA	NA	NA	NA	NA	NA	NA	NA	NA	0	NA	NA
ENSG00000236140.1	ENSG00000272419.6	NA	chr1:148176450..148176477,-	ENST00000606004.5	GENCODE	RP11-403I13.8	CL_0000236_B_cell[7.61]	CL_0000236_B_cell[7.61],CL_0000798_gamma_delta_T_cell[7.23],CL_0000625_CD8_positive_alpha_beta_T_cell[5.66],CL_0000542_lymphocyte[5.37]	NA	NA	NA	NA	NA	NA	NA	NA	NA	NA	0	NA	NA
ENSG00000236140.1	ENSG00000272419.6	NA	chr1:148176450..148176477,-	ENST00000610324.1	GENCODE	RP11-403I13.8	CL_0000236_B_cell[7.61]	CL_0000236_B_cell[7.61],CL_0000798_gamma_delta_T_cell[7.23],CL_0000625_CD8_positive_alpha_beta_T_cell[5.66],CL_0000542_lymphocyte[5.37]	NA	NA	NA	NA	NA	NA	NA	NA	NA	NA	0	NA	NA
ENSG00000236144.2	ENSG00000236144.6	NA	chr19:36036853..36036893,-	ENST00000589137.5	GENCODE	TMEM147-AS1	CL_0000049_common_myeloid_progenitor[15.04]	CL_0000049_common_myeloid_progenitor[15.04],CL_0000837_hematopoietic_multipotent_progenitor_cell[6.13]	NA	NA	NA	NA	NA	NA	NA	NA	NA	NA	0	NA	NA
ENSG00000236144.2	ENSG00000236144.6	NA	chr19:36036366..36036422,-	ENST00000590717.1	GENCODE	TMEM147-AS1	CL_0000049_common_myeloid_progenitor[15.04]	CL_0000049_common_myeloid_progenitor[15.04],CL_0000837_hematopoietic_multipotent_progenitor_cell[6.13]	NA	NA	NA	NA	NA	NA	NA	NA	NA	NA	0	NA	NA
ENSG00000236144.2	ENSG00000236144.6	NA	chr19:36036366..36036422,-	ENST00000588286.1	GENCODE	TMEM147-AS1	CL_0000049_common_myeloid_progenitor[15.04]	CL_0000049_common_myeloid_progenitor[15.04],CL_0000837_hematopoietic_multipotent_progenitor_cell[6.13]	NA	NA	NA	NA	NA	NA	NA	NA	NA	NA	0	NA	NA
ENSG00000236200.1	ENSG00000236200.5	NA	chr1:44172999..44173025,-	ENST00000439057.5	GENCODE	KDM4A-AS1	UBERON_0000473_testis[6.15]	UBERON_0000473_testis[6.15]	NA	NA	NA	NA	NA	NA	NA	NA	NA	NA	0	NA	NA
ENSG00000236213.1	MSTRG.9999	NA	chr2:37998271..37998273,+	hSV.MSTRG.9999.1	Newly-assembled	NA	CL_0000771_eosinophil[37.75]	CL_0000771_eosinophil[37.75],CL_0000094_granulocyte[14.85],CL_0000775_neutrophil[8.41],CL_0000625_CD8_positive_alpha_beta_T_cell[8.22],CL_0000738_leukocyte[8.15],CL_0000988_hematopoietic_cell[7.70],CL_0000860_classical_monocyte[6.58],CL_0000766_myeloid_leukocyte[5.47],CL_0000798_gamma_delta_T_cell[5.34],CL_0000763_myeloid_cell[5.02],CL_0000084_T_cell[5.00]	NA	NA	NA	NA	NA	NA	NA	NA	NA	NA	0	NA	NA
ENSG00000236333.3	ENSG00000236333.3	NA	chr12:72668682..72668691,-	ENST00000426250.3	GENCODE	TRHDE-AS1	UBERON_0002037_cerebellum[18.52]	UBERON_0002037_cerebellum[18.52],UBERON_0001895_metencephalon[11.30],CL_0000136_fat_cell[10.93],UBERON_0002028_hindbrain[8.64]	NA	NA	NA	NA	NA	NA	NA	NA	NA	NA	0	NA	NA
ENSG00000236404.4	ENSG00000236404.8	NA	chr9:2621377..2621426,-	ENST00000416826.6	GENCODE	VLDLR-AS1	UBERON_0001874_putamen[6.19]	UBERON_0001874_putamen[6.19],UBERON_0002037_cerebellum[6.16],UBERON_0002771_middle_temporal_gyrus[6.00],UBERON_0000122_neuron_projection_bundle[5.83],UBERON_0005382_dorsal_striatum[5.82],UBERON_0002435_striatum[5.68],UBERON_0001873_caudate_nucleus[5.04]	NA	NA	NA	NA	NA	NA	NA	NA	NA	NA	0	NA	NA
ENSG00000236453.1	ENSG00000236453.5	NA	chr7:93652116..93652122,+	ENST00000415536.5	GENCODE	AC003092.1	CL_0002593_smooth_muscle_cell_of_the_internal_thoracic_artery[10.64]	CL_0002593_smooth_muscle_cell_of_the_internal_thoracic_artery[10.64],CL_0000234_phagocyte[8.83],CL_0000576_monocyte[8.75],CL_0002583_subcutaneous_preadipocyte[8.13],CL_0002582_visceral_preadipocyte[7.78],CL_0000766_myeloid_leukocyte[6.93],CL_0000763_myeloid_cell[6.83],UBERON_0002390_hematopoietic_system[5.89],UBERON_0002405_immune_system[5.78],CL_0000569_cardiac_mesenchymal_cell[5.41],UBERON_0002…	NA	10.64	NA	NA	NA	NA	NA	NA	NA	NA	1	10.64	ITA_SMC_FANTenrich
ENSG00000236453.1	ENSG00000236453.5	NA	chr7:93691918..93691957,+	SS.MSTRG.14490.4	GENCODE	AC003092.1	CL_0002593_smooth_muscle_cell_of_the_internal_thoracic_artery[10.64]	CL_0002593_smooth_muscle_cell_of_the_internal_thoracic_artery[10.64],CL_0000234_phagocyte[8.83],CL_0000576_monocyte[8.75],CL_0002583_subcutaneous_preadipocyte[8.13],CL_0002582_visceral_preadipocyte[7.78],CL_0000766_myeloid_leukocyte[6.93],CL_0000763_myeloid_cell[6.83],UBERON_0002390_hematopoietic_system[5.89],UBERON_0002405_immune_system[5.78],CL_0000569_cardiac_mesenchymal_cell[5.41],UBERON_0002…	NA	10.64	NA	NA	NA	NA	NA	NA	NA	NA	1	10.64	ITA_SMC_FANTenrich
ENSG00000236453.1	ENSG00000236453.5	NA	chr7:93690316..93690375,+	SS.MSTRG.14490.2	GENCODE	AC003092.1	CL_0002593_smooth_muscle_cell_of_the_internal_thoracic_artery[10.64]	CL_0002593_smooth_muscle_cell_of_the_internal_thoracic_artery[10.64],CL_0000234_phagocyte[8.83],CL_0000576_monocyte[8.75],CL_0002583_subcutaneous_preadipocyte[8.13],CL_0002582_visceral_preadipocyte[7.78],CL_0000766_myeloid_leukocyte[6.93],CL_0000763_myeloid_cell[6.83],UBERON_0002390_hematopoietic_system[5.89],UBERON_0002405_immune_system[5.78],CL_0000569_cardiac_mesenchymal_cell[5.41],UBERON_0002…	NA	10.64	NA	NA	NA	NA	NA	NA	NA	NA	1	10.64	ITA_SMC_FANTenrich
ENSG00000236453.1	ENSG00000236453.5	NA	chr7:93690316..93690375,+	ENST00000438538.1	GENCODE	AC003092.1	CL_0002593_smooth_muscle_cell_of_the_internal_thoracic_artery[10.64]	CL_0002593_smooth_muscle_cell_of_the_internal_thoracic_artery[10.64],CL_0000234_phagocyte[8.83],CL_0000576_monocyte[8.75],CL_0002583_subcutaneous_preadipocyte[8.13],CL_0002582_visceral_preadipocyte[7.78],CL_0000766_myeloid_leukocyte[6.93],CL_0000763_myeloid_cell[6.83],UBERON_0002390_hematopoietic_system[5.89],UBERON_0002405_immune_system[5.78],CL_0000569_cardiac_mesenchymal_cell[5.41],UBERON_0002…	NA	10.64	NA	NA	NA	NA	NA	NA	NA	NA	1	10.64	ITA_SMC_FANTenrich
ENSG00000236618.2	ENSG00000236618.2	NA	chr17:1420193..1420241,+	ENST00000425081.2	GENCODE	PITPNA-AS1	__na	__na	NA	NA	NA	NA	NA	NA	NA	NA	NA	NA	0	NA	NA
ENSG00000236753.1	ENSG00000236753.5	NA	chr7:131012466..131012559,-	ENST00000454515.5	GENCODE	MKLN1-AS	__na	__na	NA	NA	NA	NA	NA	NA	NA	NA	NA	NA	0	NA	NA
ENSG00000236753.1	ENSG00000236753.5	NA	chr7:131012466..131012559,-	ENST00000447904.5	GENCODE	MKLN1-AS	__na	__na	NA	NA	NA	NA	NA	NA	NA	NA	NA	NA	0	NA	NA
ENSG00000236778.3	ENSG00000236778.7	NA	chr13:52027467..52027529,+	ENST00000598905.1	GENCODE	INTS6-AS1	CL_0000771_eosinophil[6.13]	CL_0000771_eosinophil[6.13],UBERON_0000473_testis[5.76],CL_0000049_common_myeloid_progenitor[5.61],CL_0000625_CD8_positive_alpha_beta_T_cell[5.40],CL_0000236_B_cell[5.18],CL_0000542_lymphocyte[5.06]	NA	NA	NA	NA	NA	NA	NA	NA	NA	NA	0	NA	NA
ENSG00000236810.1	ENSG00000236810.5	NA	chr1:24104755..24104793,-	ENST00000427796.5	GENCODE	ELOA-AS1	CL_0000049_common_myeloid_progenitor[11.68]	CL_0000049_common_myeloid_progenitor[11.68],CL_0000837_hematopoietic_multipotent_progenitor_cell[5.53]	NA	NA	NA	NA	NA	NA	NA	NA	NA	NA	0	NA	NA
ENSG00000236859.2	ENSG00000236859.6	NA	chr2:122407363..122407380,+	ENST00000413904.6	GENCODE	NIFK-AS1	UBERON_0002038_substantia_nigra[7.85]	UBERON_0002038_substantia_nigra[7.85],UBERON_0000122_neuron_projection_bundle[5.75]	NA	NA	NA	NA	NA	NA	NA	NA	NA	NA	0	NA	NA
ENSG00000236859.2	ENSG00000236859.6	NA	chr2:122407653..122407697,+	ENST00000447668.2	GENCODE	NIFK-AS1	UBERON_0002038_substantia_nigra[7.85]	UBERON_0002038_substantia_nigra[7.85],UBERON_0000122_neuron_projection_bundle[5.75]	NA	NA	NA	NA	NA	NA	NA	NA	NA	NA	0	NA	NA
ENSG00000236943.2	ENSG00000223804.5	NA	chr1:144521053..144521103,-	SS.MSTRG.938.1	GENCODE	CH17-472G23.2	CL_0000775_neutrophil[5.42]	CL_0000775_neutrophil[5.42]	NA	NA	NA	NA	NA	NA	NA	NA	NA	NA	0	NA	NA
ENSG00000236943.2	ENSG00000223804.5	NA	chr1:144521053..144521103,-	ENST00000616141.4	GENCODE	CH17-472G23.2	CL_0000775_neutrophil[5.42]	CL_0000775_neutrophil[5.42]	NA	NA	NA	NA	NA	NA	NA	NA	NA	NA	0	NA	NA
ENSG00000236943.2	ENSG00000223804.5	NA	chr1:144521053..144521103,-	ENST00000617318.4	GENCODE	CH17-472G23.2	CL_0000775_neutrophil[5.42]	CL_0000775_neutrophil[5.42]	NA	NA	NA	NA	NA	NA	NA	NA	NA	NA	0	NA	NA
ENSG00000237013.1	ENSG00000237013.1	NA	chr2:68052740..68052757,-	ENST00000457448.1	GENCODE	LINC01812	CL_0002593_smooth_muscle_cell_of_the_internal_thoracic_artery[26.22]	CL_0002593_smooth_muscle_cell_of_the_internal_thoracic_artery[26.22],CL_0000077_mesothelial_cell[20.90],CL_0000569_cardiac_mesenchymal_cell[19.65],UBERON_0003513_trunk_blood_vessel[11.37],CL_0002494_cardiocyte[11.21],CL_0002582_visceral_preadipocyte[9.92],CL_0002622_prostate_stromal_cell[8.92],UBERON_0000948_heart[8.41],UBERON_0004573_systemic_artery[8.22],CL_0002539_aortic_smooth_muscle_cell[7.8…	7.33	26.22	NA	NA	NA	7.82	NA	NA	NA	5.36	4	26.22	ITA_SMC_FANTenrich
ENSG00000237013.1	ENSG00000237013.1	NA	chr2:68052740..68052757,-	SS.MSTRG.9024.2	GENCODE	LINC01812	CL_0002593_smooth_muscle_cell_of_the_internal_thoracic_artery[26.22]	CL_0002593_smooth_muscle_cell_of_the_internal_thoracic_artery[26.22],CL_0000077_mesothelial_cell[20.90],CL_0000569_cardiac_mesenchymal_cell[19.65],UBERON_0003513_trunk_blood_vessel[11.37],CL_0002494_cardiocyte[11.21],CL_0002582_visceral_preadipocyte[9.92],CL_0002622_prostate_stromal_cell[8.92],UBERON_0000948_heart[8.41],UBERON_0004573_systemic_artery[8.22],CL_0002539_aortic_smooth_muscle_cell[7.8…	7.33	26.22	NA	NA	NA	7.82	NA	NA	NA	5.36	4	26.22	ITA_SMC_FANTenrich
ENSG00000237013.1	ENSG00000237013.1	NA	chr2:68052740..68052757,-	SS.MSTRG.9024.1	GENCODE	LINC01812	CL_0002593_smooth_muscle_cell_of_the_internal_thoracic_artery[26.22]	CL_0002593_smooth_muscle_cell_of_the_internal_thoracic_artery[26.22],CL_0000077_mesothelial_cell[20.90],CL_0000569_cardiac_mesenchymal_cell[19.65],UBERON_0003513_trunk_blood_vessel[11.37],CL_0002494_cardiocyte[11.21],CL_0002582_visceral_preadipocyte[9.92],CL_0002622_prostate_stromal_cell[8.92],UBERON_0000948_heart[8.41],UBERON_0004573_systemic_artery[8.22],CL_0002539_aortic_smooth_muscle_cell[7.8…	7.33	26.22	NA	NA	NA	7.82	NA	NA	NA	5.36	4	26.22	ITA_SMC_FANTenrich
ENSG00000237036.4	ENSG00000237036.4	NA	chr10:31607943..31608005,-	ENST00000441257.1	GENCODE	ZEB1-AS1	CL_0000049_common_myeloid_progenitor[7.19]	CL_0000049_common_myeloid_progenitor[7.19],UBERON_0002370_thymus[5.43]	NA	NA	NA	NA	NA	NA	NA	NA	NA	NA	0	NA	NA
ENSG00000237036.4	ENSG00000237036.4	NA	chr10:31607943..31608005,-	ENST00000607166.1	GENCODE	ZEB1-AS1	CL_0000049_common_myeloid_progenitor[7.19]	CL_0000049_common_myeloid_progenitor[7.19],UBERON_0002370_thymus[5.43]	NA	NA	NA	NA	NA	NA	NA	NA	NA	NA	0	NA	NA
ENSG00000237036.4	ENSG00000237036.4	NA	chr10:31607943..31608005,-	ENST00000424191.1	GENCODE	ZEB1-AS1	CL_0000049_common_myeloid_progenitor[7.19]	CL_0000049_common_myeloid_progenitor[7.19],UBERON_0002370_thymus[5.43]	NA	NA	NA	NA	NA	NA	NA	NA	NA	NA	0	NA	NA
ENSG00000237125.4	ENSG00000237125.8	NA	chr4:174451596..174451632,+	ENST00000507571.5	GENCODE	HAND2-AS1	CL_0002571_hepatic_mesenchymal_stem_cell[18.79]	CL_0002571_hepatic_mesenchymal_stem_cell[18.79],UBERON_0001046_hindgut[14.13],UBERON_0000946_cardial_valve[10.39],UBERON_0000995_uterus[9.89],UBERON_0003975_internal_female_genitalia[8.42],UBERON_0004151_cardiac_chamber[8.24],UBERON_0000160_intestine[7.72],UBERON_0005409_gastrointestinal_system[7.61],UBERON_0007100_primary_circulatory_organ[7.47],UBERON_0002331_umbilical_cord[7.36],UBERON_0002133…	NA	NA	NA	NA	NA	NA	NA	NA	NA	NA	0	NA	NA
ENSG00000237125.4	ENSG00000237125.8	NA	chr4:174451596..174451632,+	ENST00000508534.5	GENCODE	HAND2-AS1	CL_0002571_hepatic_mesenchymal_stem_cell[18.79]	CL_0002571_hepatic_mesenchymal_stem_cell[18.79],UBERON_0001046_hindgut[14.13],UBERON_0000946_cardial_valve[10.39],UBERON_0000995_uterus[9.89],UBERON_0003975_internal_female_genitalia[8.42],UBERON_0004151_cardiac_chamber[8.24],UBERON_0000160_intestine[7.72],UBERON_0005409_gastrointestinal_system[7.61],UBERON_0007100_primary_circulatory_organ[7.47],UBERON_0002331_umbilical_cord[7.36],UBERON_0002133…	NA	NA	NA	NA	NA	NA	NA	NA	NA	NA	0	NA	NA
ENSG00000237125.4	ENSG00000237125.8	NA	chr4:174449738..174449753,+	ENST00000515310.5	GENCODE	HAND2-AS1	CL_0002571_hepatic_mesenchymal_stem_cell[18.79]	CL_0002571_hepatic_mesenchymal_stem_cell[18.79],UBERON_0001046_hindgut[14.13],UBERON_0000946_cardial_valve[10.39],UBERON_0000995_uterus[9.89],UBERON_0003975_internal_female_genitalia[8.42],UBERON_0004151_cardiac_chamber[8.24],UBERON_0000160_intestine[7.72],UBERON_0005409_gastrointestinal_system[7.61],UBERON_0007100_primary_circulatory_organ[7.47],UBERON_0002331_umbilical_cord[7.36],UBERON_0002133…	NA	NA	NA	NA	NA	NA	NA	NA	NA	NA	0	NA	NA
ENSG00000237125.4	ENSG00000237125.8	NA	chr4:174451596..174451632,+	ENST00000515350.5	GENCODE	HAND2-AS1	CL_0002571_hepatic_mesenchymal_stem_cell[18.79]	CL_0002571_hepatic_mesenchymal_stem_cell[18.79],UBERON_0001046_hindgut[14.13],UBERON_0000946_cardial_valve[10.39],UBERON_0000995_uterus[9.89],UBERON_0003975_internal_female_genitalia[8.42],UBERON_0004151_cardiac_chamber[8.24],UBERON_0000160_intestine[7.72],UBERON_0005409_gastrointestinal_system[7.61],UBERON_0007100_primary_circulatory_organ[7.47],UBERON_0002331_umbilical_cord[7.36],UBERON_0002133…	NA	NA	NA	NA	NA	NA	NA	NA	NA	NA	0	NA	NA
ENSG00000237125.4	ENSG00000237125.8	NA	chr4:174448406..174448436,+	ENST00000512099.5	GENCODE	HAND2-AS1	CL_0002571_hepatic_mesenchymal_stem_cell[18.79]	CL_0002571_hepatic_mesenchymal_stem_cell[18.79],UBERON_0001046_hindgut[14.13],UBERON_0000946_cardial_valve[10.39],UBERON_0000995_uterus[9.89],UBERON_0003975_internal_female_genitalia[8.42],UBERON_0004151_cardiac_chamber[8.24],UBERON_0000160_intestine[7.72],UBERON_0005409_gastrointestinal_system[7.61],UBERON_0007100_primary_circulatory_organ[7.47],UBERON_0002331_umbilical_cord[7.36],UBERON_0002133…	NA	NA	NA	NA	NA	NA	NA	NA	NA	NA	0	NA	NA
ENSG00000237149.4	ENSG00000237149.5	NA	chr10:77161266..77161287,+	ENST00000466942.2	GENCODE	ZNF503-AS2	UBERON_0001874_putamen[6.49]	UBERON_0001874_putamen[6.49],UBERON_0005382_dorsal_striatum[6.41],UBERON_0002435_striatum[6.05],UBERON_0001873_caudate_nucleus[5.93]	NA	NA	NA	NA	NA	NA	NA	NA	NA	NA	0	NA	NA
ENSG00000237149.4	ENSG00000237149.5	NA	chr10:77162669..77162685,+	ENST00000425916.4	GENCODE	ZNF503-AS2	UBERON_0001874_putamen[6.49]	UBERON_0001874_putamen[6.49],UBERON_0005382_dorsal_striatum[6.41],UBERON_0002435_striatum[6.05],UBERON_0001873_caudate_nucleus[5.93]	NA	NA	NA	NA	NA	NA	NA	NA	NA	NA	0	NA	NA
ENSG00000237187.4	ENSG00000237187.8	NA	chr5:92916893..92916940,-	ENST00000606233.5	GENCODE	NR2F1-AS1	UBERON_0002771_middle_temporal_gyrus[9.21]	UBERON_0002771_middle_temporal_gyrus[9.21],UBERON_0000200_gyrus[8.27],UBERON_0001870_frontal_cortex[7.60],UBERON_0000956_cerebral_cortex[7.43],UBERON_0002021_occipital_lobe[7.18],UBERON_0002702_middle_frontal_gyrus[7.08],UBERON_0001871_temporal_lobe[6.75],UBERON_0000955_brain[6.52],UBERON_0001016_nervous_system[6.46],UBERON_0001893_telencephalon[6.45],UBERON_0003528_brain_gray_matter[6.20],UBERON…	NA	NA	NA	NA	NA	NA	NA	NA	NA	NA	0	NA	NA
ENSG00000237187.4	ENSG00000237187.8	NA	chr5:92916893..92916940,-	ath.MSTRG.11693.3	GENCODE	NR2F1-AS1	UBERON_0002771_middle_temporal_gyrus[9.21]	UBERON_0002771_middle_temporal_gyrus[9.21],UBERON_0000200_gyrus[8.27],UBERON_0001870_frontal_cortex[7.60],UBERON_0000956_cerebral_cortex[7.43],UBERON_0002021_occipital_lobe[7.18],UBERON_0002702_middle_frontal_gyrus[7.08],UBERON_0001871_temporal_lobe[6.75],UBERON_0000955_brain[6.52],UBERON_0001016_nervous_system[6.46],UBERON_0001893_telencephalon[6.45],UBERON_0003528_brain_gray_matter[6.20],UBERON…	NA	NA	NA	NA	NA	NA	NA	NA	NA	NA	0	NA	NA
ENSG00000237187.4	ENSG00000237187.8	NA	chr5:92916893..92916940,-	ENST00000606696.5	GENCODE	NR2F1-AS1	UBERON_0002771_middle_temporal_gyrus[9.21]	UBERON_0002771_middle_temporal_gyrus[9.21],UBERON_0000200_gyrus[8.27],UBERON_0001870_frontal_cortex[7.60],UBERON_0000956_cerebral_cortex[7.43],UBERON_0002021_occipital_lobe[7.18],UBERON_0002702_middle_frontal_gyrus[7.08],UBERON_0001871_temporal_lobe[6.75],UBERON_0000955_brain[6.52],UBERON_0001016_nervous_system[6.46],UBERON_0001893_telencephalon[6.45],UBERON_0003528_brain_gray_matter[6.20],UBERON…	NA	NA	NA	NA	NA	NA	NA	NA	NA	NA	0	NA	NA
ENSG00000237187.4	ENSG00000237187.8	NA	chr5:92916893..92916940,-	SS.MSTRG.12763.3	GENCODE	NR2F1-AS1	UBERON_0002771_middle_temporal_gyrus[9.21]	UBERON_0002771_middle_temporal_gyrus[9.21],UBERON_0000200_gyrus[8.27],UBERON_0001870_frontal_cortex[7.60],UBERON_0000956_cerebral_cortex[7.43],UBERON_0002021_occipital_lobe[7.18],UBERON_0002702_middle_frontal_gyrus[7.08],UBERON_0001871_temporal_lobe[6.75],UBERON_0000955_brain[6.52],UBERON_0001016_nervous_system[6.46],UBERON_0001893_telencephalon[6.45],UBERON_0003528_brain_gray_matter[6.20],UBERON…	NA	NA	NA	NA	NA	NA	NA	NA	NA	NA	0	NA	NA
ENSG00000237187.4	ENSG00000237187.8	NA	chr5:92920099..92920165,-	ath.MSTRG.11693.5	GENCODE	NR2F1-AS1	UBERON_0002771_middle_temporal_gyrus[9.21]	UBERON_0002771_middle_temporal_gyrus[9.21],UBERON_0000200_gyrus[8.27],UBERON_0001870_frontal_cortex[7.60],UBERON_0000956_cerebral_cortex[7.43],UBERON_0002021_occipital_lobe[7.18],UBERON_0002702_middle_frontal_gyrus[7.08],UBERON_0001871_temporal_lobe[6.75],UBERON_0000955_brain[6.52],UBERON_0001016_nervous_system[6.46],UBERON_0001893_telencephalon[6.45],UBERON_0003528_brain_gray_matter[6.20],UBERON…	NA	NA	NA	NA	NA	NA	NA	NA	NA	NA	0	NA	NA
ENSG00000237187.4	ENSG00000237187.8	NA	chr5:92916723..92916768,-	ENST00000503134.5	GENCODE	NR2F1-AS1	UBERON_0002771_middle_temporal_gyrus[9.21]	UBERON_0002771_middle_temporal_gyrus[9.21],UBERON_0000200_gyrus[8.27],UBERON_0001870_frontal_cortex[7.60],UBERON_0000956_cerebral_cortex[7.43],UBERON_0002021_occipital_lobe[7.18],UBERON_0002702_middle_frontal_gyrus[7.08],UBERON_0001871_temporal_lobe[6.75],UBERON_0000955_brain[6.52],UBERON_0001016_nervous_system[6.46],UBERON_0001893_telencephalon[6.45],UBERON_0003528_brain_gray_matter[6.20],UBERON…	NA	NA	NA	NA	NA	NA	NA	NA	NA	NA	0	NA	NA
ENSG00000237187.4	ENSG00000237187.8	NA	chr5:92921317..92921343,-	ENST00000513055.1	GENCODE	NR2F1-AS1	UBERON_0002771_middle_temporal_gyrus[9.21]	UBERON_0002771_middle_temporal_gyrus[9.21],UBERON_0000200_gyrus[8.27],UBERON_0001870_frontal_cortex[7.60],UBERON_0000956_cerebral_cortex[7.43],UBERON_0002021_occipital_lobe[7.18],UBERON_0002702_middle_frontal_gyrus[7.08],UBERON_0001871_temporal_lobe[6.75],UBERON_0000955_brain[6.52],UBERON_0001016_nervous_system[6.46],UBERON_0001893_telencephalon[6.45],UBERON_0003528_brain_gray_matter[6.20],UBERON…	NA	NA	NA	NA	NA	NA	NA	NA	NA	NA	0	NA	NA
ENSG00000237187.4	ENSG00000237187.8	NA	chr5:92758122..92758141,-	ENST00000607195.1	GENCODE	NR2F1-AS1	UBERON_0002771_middle_temporal_gyrus[9.21]	UBERON_0002771_middle_temporal_gyrus[9.21],UBERON_0000200_gyrus[8.27],UBERON_0001870_frontal_cortex[7.60],UBERON_0000956_cerebral_cortex[7.43],UBERON_0002021_occipital_lobe[7.18],UBERON_0002702_middle_frontal_gyrus[7.08],UBERON_0001871_temporal_lobe[6.75],UBERON_0000955_brain[6.52],UBERON_0001016_nervous_system[6.46],UBERON_0001893_telencephalon[6.45],UBERON_0003528_brain_gray_matter[6.20],UBERON…	NA	NA	NA	NA	NA	NA	NA	NA	NA	NA	0	NA	NA
ENSG00000237187.4	ENSG00000237187.8	NA	chr5:92916723..92916768,-	ENST00000507963.5	GENCODE	NR2F1-AS1	UBERON_0002771_middle_temporal_gyrus[9.21]	UBERON_0002771_middle_temporal_gyrus[9.21],UBERON_0000200_gyrus[8.27],UBERON_0001870_frontal_cortex[7.60],UBERON_0000956_cerebral_cortex[7.43],UBERON_0002021_occipital_lobe[7.18],UBERON_0002702_middle_frontal_gyrus[7.08],UBERON_0001871_temporal_lobe[6.75],UBERON_0000955_brain[6.52],UBERON_0001016_nervous_system[6.46],UBERON_0001893_telencephalon[6.45],UBERON_0003528_brain_gray_matter[6.20],UBERON…	NA	NA	NA	NA	NA	NA	NA	NA	NA	NA	0	NA	NA
ENSG00000237248.3	ENSG00000237248.4	NA	chr12:9392604..9392621,+	ENST00000427111.4	GENCODE	LINC00987	UBERON_0002771_middle_temporal_gyrus[8.55]	UBERON_0002771_middle_temporal_gyrus[8.55],UBERON_0000122_neuron_projection_bundle[6.74],UBERON_0001875_globus_pallidus[6.67],UBERON_0002240_spinal_cord[6.35],UBERON_0001871_temporal_lobe[5.17],CL_0000798_gamma_delta_T_cell[5.00]	NA	NA	NA	NA	NA	NA	NA	NA	NA	NA	0	NA	NA
[truncated: 848 more rows]
