# Supplementary material for: Novel Transcript Discovery Expands the Repertoire of Pathologically-Associated, Long Non-Coding RNAs in Vascular Smooth Muscle Cells
Source: Int J Mol Sci. 2021 Feb 2;22(3):1484. doi: 10.3390/ijms22031484 (PMC7867340; doi:10.3390/ijms22031484)
Supplement: Supplementary file 1 [file ijms-22-01484-s001.zip › ijms-1092837-supplementary/S18 VSMC elncRNAs.xlsx]

## Sheet: S16 Info
Column Name			Explanation
Gene ID (FANTOM CAT)			ID of the gene within FANTOM CAT
Gene ID (Ensembl/Stringtie)			ID of the gene within Ensembl (GENCODEv26) or assigned by StringTie if newly-assembled
Gene ID (This study)			IDs for genes given a "VSMClnc" designation in this study (see methods)
Transcript ID (Ensembl)			ID for the transcript(s) from this gene in Ensembl (GENCODEv26) or assigned by StringTie if newly-assembled
CAGE ID			ID for the CAGE site(s) matching to this gene ID (hg19 co-ordinates)
Genehancer overlap - ID			ID of any Genehancer annotation overlapping the TSS + promoter region (see methods)
Genehancer overlap - type			Type of Genehancer annotation
Genehancer overlap - score			Confidence score of Genehancer annotation
Genehancer overlap - source			Source of Genehancer annotation
FANTOM enhancer annotation			Indicates whether matched CAGE site is classed as an "e_lncRNA" in FANTOM CAT

## Sheet: S16 VSMC elncRNAs
Gene ID (FANTOM CAT)	Gene ID (Ensembl/Stringtie)	Gene ID (This study)	Transcript ID (Ensembl)	CAGE ID	Genehancer overlap - ID	Genehancer overlap - type	Genehancer overlap - score	Genehancer overlap - source	FANTOM enhancer annotation
ENSG00000126861.4	ENSG00000126861.4	NA	ENST00000584094.1	chr17:29600648..29600662,-	GH17J031273	Enhancer	238	ENCODE(Z-Lab),Ensembl	NA
ENSG00000172965.10	ENSG00000172965.14	NA	ENST00000432818.5	chr2:112252668..112252677,-	GH02J111493	Promoter/Enhancer	514	ENCODE(Z-Lab),Ensembl,FANTOM5,dbSUPER	FANTOM Enhancer
ENSG00000172965.10	ENSG00000172965.14	NA	ENST00000409569.2	chr2:112252668..112252677,-	GH02J111493	Promoter/Enhancer	514	ENCODE(Z-Lab),Ensembl,FANTOM5,dbSUPER	FANTOM Enhancer
ENSG00000172965.10	ENSG00000172965.14	NA	ENST00000442293.5	chr2:112237835..112237844,-	GH02J111478	Enhancer	245	ENCODE(Z-Lab),Ensembl,dbSUPER	FANTOM Enhancer
ENSG00000172965.10	ENSG00000172965.14	NA	ENST00000439362.5	chr2:112252627..112252628,-	GH02J111493	Promoter/Enhancer	514	ENCODE(Z-Lab),Ensembl,FANTOM5,dbSUPER	FANTOM Enhancer
ENSG00000172965.10	ENSG00000172965.14	NA	ENST00000419736.5	chr2:112252627..112252628,-	GH02J111493	Promoter/Enhancer	514	ENCODE(Z-Lab),Ensembl,FANTOM5,dbSUPER	FANTOM Enhancer
ENSG00000172965.10	ENSG00000172965.14	NA	ENST00000432268.1	chr2:112252668..112252677,-	GH02J111493	Promoter/Enhancer	514	ENCODE(Z-Lab),Ensembl,FANTOM5,dbSUPER	FANTOM Enhancer
ENSG00000172965.10	ENSG00000172965.14	NA	ENST00000605570.1	chr2:111966018..111966019,-	NA	NA	NA	NA	FANTOM Enhancer
ENSG00000197291.4	ENSG00000197291.8	NA	ENST00000589716.5	chr17:40913289..40913315,-	GH17J042762	Enhancer	287	ENCODE(Z-Lab),Ensembl	NA
ENSG00000203565.2	ENSG00000203565.2	NA	hSV.MSTRG.2149.1	chr10:33973656..33973659,+	NA	NA	NA	NA	FANTOM Enhancer
ENSG00000203565.2	ENSG00000203565.2	NA	ENST00000366376.2	chr10:33973689..33973690,+	NA	NA	NA	NA	FANTOM Enhancer
ENSG00000204054.7	ENSG00000204054.13	NA	ENST00000419300.3	chr9:132251375..132251412,+	GH09J129476	Promoter/Enhancer	676	ENCODE(Z-Lab),Ensembl,FANTOM5,dbSUPER	FANTOM Enhancer
ENSG00000204054.7	ENSG00000204054.13	NA	ath.MSTRG.14748.3	chr9:132250908..132251042,+	GH09J129476	Promoter/Enhancer	676	ENCODE(Z-Lab),Ensembl,FANTOM5,dbSUPER	FANTOM Enhancer
ENSG00000204054.7	ENSG00000204054.13	NA	ENST00000423918.5	chr9:132251375..132251412,+	GH09J129476	Promoter/Enhancer	676	ENCODE(Z-Lab),Ensembl,FANTOM5,dbSUPER	FANTOM Enhancer
ENSG00000204054.7	ENSG00000204054.13	NA	hSV.MSTRG.19159.4	chr9:132251375..132251412,+	GH09J129476	Promoter/Enhancer	676	ENCODE(Z-Lab),Ensembl,FANTOM5,dbSUPER	FANTOM Enhancer
ENSG00000204054.7	ENSG00000204054.13	NA	ENST00000444184.5	chr9:132250908..132251042,+	GH09J129476	Promoter/Enhancer	676	ENCODE(Z-Lab),Ensembl,FANTOM5,dbSUPER	FANTOM Enhancer
ENSG00000204054.7	ENSG00000204054.13	NA	ENST00000454968.5	chr9:132245570..132245592,+	GH09J129476	Promoter/Enhancer	676	ENCODE(Z-Lab),Ensembl,FANTOM5,dbSUPER	FANTOM Enhancer
ENSG00000204054.7	ENSG00000204054.13	NA	ENST00000608272.1	chr9:132259180..132259230,+	GH09J129476	Promoter/Enhancer	676	ENCODE(Z-Lab),Ensembl,FANTOM5,dbSUPER	FANTOM Enhancer
ENSG00000204054.7	ENSG00000204054.13	NA	hSV.MSTRG.19159.3	chr9:132250908..132251042,+	GH09J129476	Promoter/Enhancer	676	ENCODE(Z-Lab),Ensembl,FANTOM5,dbSUPER	FANTOM Enhancer
ENSG00000204054.7	ENSG00000204054.13	NA	ENST00000608369.1	chr9:132251160..132251219,+	GH09J129476	Promoter/Enhancer	676	ENCODE(Z-Lab),Ensembl,FANTOM5,dbSUPER	FANTOM Enhancer
ENSG00000214145.2	ENSG00000214145.6	NA	ENST00000429578.5	chr3:194030577..194030600,-	GH03J194312	Enhancer	288	ENCODE(Z-Lab),dbSUPER	FANTOM Enhancer
ENSG00000214900.4	ENSG00000214900.9	NA	hSV.MSTRG.5547.2	chr14:50459798..50459819,-	GH14J049985	Enhancer	373	ENCODE(Z-Lab),Ensembl,dbSUPER	NA
ENSG00000214900.4	ENSG00000214900.9	NA	hSV.MSTRG.5547.3	chr14:50459798..50459819,-	GH14J049985	Enhancer	373	ENCODE(Z-Lab),Ensembl,dbSUPER	NA
ENSG00000214900.4	ENSG00000214900.9	NA	SS.MSTRG.4716.2	chr14:50459798..50459819,-	GH14J049985	Enhancer	373	ENCODE(Z-Lab),Ensembl,dbSUPER	NA
ENSG00000223485.1	ENSG00000223485.2	NA	ENST00000634877.1	chr6:169562893..169562942,-	GH06J169164	Enhancer	324	ENCODE(Z-Lab),Ensembl,FANTOM5,dbSUPER	FANTOM Enhancer
ENSG00000223485.1	ENSG00000223485.2	NA	ENST00000439703.1	chr6:169563013..169563043,-	GH06J169164	Enhancer	324	ENCODE(Z-Lab),Ensembl,FANTOM5,dbSUPER	FANTOM Enhancer
ENSG00000223485.1	ENSG00000223485.2	NA	ENST00000634877.1	chr6:169562893..169562942,-	GH06J169161	Enhancer	257	ENCODE(Z-Lab),Ensembl,dbSUPER	FANTOM Enhancer
ENSG00000223485.1	ENSG00000223485.2	NA	SS.MSTRG.14052.1	chr6:169562893..169562942,-	GH06J169164	Enhancer	324	ENCODE(Z-Lab),Ensembl,FANTOM5,dbSUPER	FANTOM Enhancer
ENSG00000223485.1	ENSG00000223485.2	NA	SS.MSTRG.14052.1	chr6:169562893..169562942,-	GH06J169161	Enhancer	257	ENCODE(Z-Lab),Ensembl,dbSUPER	FANTOM Enhancer
ENSG00000223485.1	ENSG00000223485.2	NA	ENST00000439703.1	chr6:169563013..169563043,-	GH06J169161	Enhancer	257	ENCODE(Z-Lab),Ensembl,dbSUPER	FANTOM Enhancer
NA	ENSG00000223745.7	NA	hSV.MSTRG.832.1	chr1:93791427..93791428,-	GH01J093324	Enhancer	282	ENCODE(Z-Lab),Ensembl,dbSUPER	NA
ENSG00000223745.3	ENSG00000223745.7	NA	ENST00000429859.5	chr1:93803238..93803246,-	GH01J093337	Enhancer	286	ENCODE(Z-Lab),Ensembl,dbSUPER	NA
ENSG00000223745.3	ENSG00000223745.7	NA	ENST00000432741.5	chr1:93803238..93803246,-	GH01J093337	Enhancer	286	ENCODE(Z-Lab),Ensembl,dbSUPER	NA
ENSG00000223786.1	ENSG00000223786.1	NA	hSV.MSTRG.16113.2	chr6:74847960..74847983,+	NA	NA	NA	NA	FANTOM Enhancer
ENSG00000223786.1	ENSG00000223786.1	NA	hSV.MSTRG.16113.3	chr6:74847960..74847983,+	NA	NA	NA	NA	FANTOM Enhancer
CATG00000089639.1	ENSG00000223811.1	NA	hSV.MSTRG.16317.1	chr6:113697568..113697589,-	NA	NA	NA	NA	FANTOM Enhancer
NA	ENSG00000223811.1	NA	hSV.MSTRG.16317.2	NA	GH06J113349	Enhancer	435	ENCODE(Z-Lab),Ensembl,FANTOM5,dbSUPER	NA
ENSG00000223930.1	ENSG00000223930.5	NA	ENST00000418585.1	chr3:178103080..178103120,-	GH03J178381	Enhancer	205	ENCODE(Z-Lab),Ensembl	FANTOM Enhancer
ENSG00000223930.1	ENSG00000223930.5	NA	ENST00000411727.1	chr3:178103080..178103120,-	GH03J178381	Enhancer	205	ENCODE(Z-Lab),Ensembl	FANTOM Enhancer
ENSG00000223930.1	ENSG00000223930.5	NA	ENST00000439810.5	chr3:178103080..178103120,-	GH03J178381	Enhancer	205	ENCODE(Z-Lab),Ensembl	FANTOM Enhancer
ENSG00000224228.2	ENSG00000224228.2	NA	hSV.MSTRG.1462.7	chr1:172972632..172972638,+	GH01J173003	Enhancer	239	ENCODE(Z-Lab),Ensembl,FANTOM5	FANTOM Enhancer
ENSG00000224228.2	ENSG00000224228.2	NA	hSV.MSTRG.1462.2	chr1:172972632..172972638,+	GH01J173003	Enhancer	239	ENCODE(Z-Lab),Ensembl,FANTOM5	FANTOM Enhancer
ENSG00000224228.2	ENSG00000224228.2	NA	hSV.MSTRG.1462.6	chr1:172972632..172972638,+	GH01J173003	Enhancer	239	ENCODE(Z-Lab),Ensembl,FANTOM5	FANTOM Enhancer
ENSG00000224228.2	ENSG00000224228.2	NA	hSV.MSTRG.1462.4	chr1:172972632..172972638,+	GH01J173003	Enhancer	239	ENCODE(Z-Lab),Ensembl,FANTOM5	FANTOM Enhancer
ENSG00000224459.1	ENSG00000224459.1	NA	ENST00000418525.1	chr1:16076122..16076138,-	GH01J015749	Enhancer	277	ENCODE(Z-Lab),Ensembl,dbSUPER	FANTOM Enhancer
ENSG00000224897.2	ENSG00000224897.6	NA	ENST00000415715.1	chr7:124633052..124633078,+	GH07J124992	Enhancer	255	ENCODE(Z-Lab),Ensembl	NA
ENSG00000172965.10	ENSG00000224959.1	NA	ENST00000432268.1	chr2:112252668..112252677,-	GH02J111493	Promoter/Enhancer	514	ENCODE(Z-Lab),Ensembl,FANTOM5,dbSUPER	FANTOM Enhancer
ENSG00000225166.1	ENSG00000225166.1	NA	ENST00000447835.1	chr2:216318416..216318447,+	NA	NA	NA	NA	FANTOM Enhancer
ENSG00000225383.2	ENSG00000225383.7	NA	ENST00000634899.1	chr10:10831035..10831044,-	NA	NA	NA	NA	FANTOM Enhancer
ENSG00000225383.2	ENSG00000225383.7	NA	ENST00000446372.2	chr10:10836865..10836899,-	GH10J010791	Enhancer	361	ENCODE(Z-Lab),Ensembl,FANTOM5,dbSUPER	FANTOM Enhancer
ENSG00000225383.2	ENSG00000225383.7	NA	ENST00000602763.5	chr10:10836865..10836899,-	GH10J010791	Enhancer	361	ENCODE(Z-Lab),Ensembl,FANTOM5,dbSUPER	FANTOM Enhancer
ENSG00000225383.2	ENSG00000225383.7	NA	ENST00000434919.6	chr10:10836865..10836899,-	GH10J010791	Enhancer	361	ENCODE(Z-Lab),Ensembl,FANTOM5,dbSUPER	FANTOM Enhancer
ENSG00000225383.2	ENSG00000225383.7	NA	hSV.MSTRG.2024.5	chr10:10836865..10836899,-	GH10J010791	Enhancer	361	ENCODE(Z-Lab),Ensembl,FANTOM5,dbSUPER	FANTOM Enhancer
ENSG00000225383.2	ENSG00000225383.7	NA	ENST00000415590.6	chr10:10836865..10836899,-	GH10J010791	Enhancer	361	ENCODE(Z-Lab),Ensembl,FANTOM5,dbSUPER	FANTOM Enhancer
ENSG00000225511.2	ENSG00000225511.6	NA	ENST00000421234.5	chr9:94909784..94909833,+	GH09J092145	Enhancer	382	ENCODE(Z-Lab),Ensembl,dbSUPER	NA
ENSG00000225511.2	ENSG00000225511.6	NA	ENST00000438322.1	chr9:94903637..94903678,+	GH09J092138	Enhancer	356	ENCODE(Z-Lab),Ensembl,dbSUPER	NA
ENSG00000225649.1	ENSG00000225649.5	NA	ENST00000414661.1	chr2:13147103..13147131,-	GH02J013005	Enhancer	199	ENCODE(Z-Lab),Ensembl	FANTOM Enhancer
ENSG00000225649.1	ENSG00000225649.5	NA	ENST00000425974.5	chr2:13147103..13147131,-	GH02J013005	Enhancer	199	ENCODE(Z-Lab),Ensembl	FANTOM Enhancer
ENSG00000226251.1	ENSG00000226251.5	NA	ENST00000443448.5	chr1:212408023..212408073,-	GH01J212234	Enhancer	365	ENCODE(Z-Lab),Ensembl,dbSUPER	NA
ENSG00000231721.2	ENSG00000226380.9	NA	ENST00000443623.5	chr7:130668859..130668866,-	GH07J130984	Enhancer	353	ENCODE(Z-Lab),Ensembl,FANTOM5,dbSUPER	NA
ENSG00000271204.1	ENSG00000226380.9	NA	ENST00000605249.1	chr7:130616929..130616940,-	NA	NA	NA	NA	FANTOM Enhancer
ENSG00000226674.4	ENSG00000226674.8	NA	ENST00000420472.1	chr2:145780767..145780811,+	NA	NA	NA	NA	FANTOM Enhancer
ENSG00000226674.4	ENSG00000226674.8	NA	ENST00000451478.5	chr2:145780767..145780811,+	NA	NA	NA	NA	FANTOM Enhancer
ENSG00000226674.4	ENSG00000226674.8	NA	ENST00000597173.5	chr2:145780767..145780811,+	NA	NA	NA	NA	FANTOM Enhancer
ENSG00000226935.2	ENSG00000226935.6	NA	ENST00000412526.5	chr21:29911657..29911665,+	NA	NA	NA	NA	FANTOM Enhancer
ENSG00000226935.2	ENSG00000226935.6	NA	SS.MSTRG.10321.1	chr21:29911657..29911665,+	NA	NA	NA	NA	FANTOM Enhancer
ENSG00000226935.2	ENSG00000226935.6	NA	ENST00000455939.1	chr21:29911657..29911665,+	NA	NA	NA	NA	FANTOM Enhancer
ENSG00000226935.2	ENSG00000226935.6	NA	hSV.MSTRG.11793.2	chr21:29911657..29911665,+	NA	NA	NA	NA	FANTOM Enhancer
ENSG00000227292.1	ENSG00000227292.1	NA	ENST00000450854.1	chr2:38466726..38466740,-	NA	NA	NA	NA	FANTOM Enhancer
ENSG00000214955.5	ENSG00000227456.7	NA	ENST00000428914.2	chr21:35552987..35553021,+	NA	NA	NA	NA	FANTOM Enhancer
ENSG00000227456.3	ENSG00000227456.7	NA	ENST00000428914.2	chr21:35552987..35553021,+	NA	NA	NA	NA	FANTOM Enhancer
ENSG00000227482.1	ENSG00000227482.1	NA	ENST00000428292.1	chr9:116413207..116413218,+	NA	NA	NA	NA	FANTOM Enhancer
ENSG00000227496.1	ENSG00000227496.1	NA	ath.MSTRG.1541.1	chr1:225888386..225888414,+	GH01J225699	Enhancer	303	ENCODE(Z-Lab),Ensembl	FANTOM Enhancer
ENSG00000227517.2	ENSG00000227517.6	NA	ENST00000591334.5	chr17:67590125..67590147,+	NA	NA	NA	NA	FANTOM Enhancer
ENSG00000228221.1	ENSG00000228221.5	NA	ENST00000442937.5	chr3:177159744..177159791,+	GH03J177441	Enhancer	449	ENCODE(Z-Lab),Ensembl,FANTOM5,dbSUPER	FANTOM Enhancer
ENSG00000228495.1	ENSG00000228495.1	NA	ENST00000436112.1	chr6:132481899..132481900,+	NA	NA	NA	NA	FANTOM Enhancer
ENSG00000228495.1	ENSG00000228495.1	NA	ENST00000458028.1	chr6:132455157..132455176,+	NA	NA	NA	NA	FANTOM Enhancer
ENSG00000228495.1	ENSG00000228495.1	NA	ath.MSTRG.12798.4	chr6:132455526..132455539,+	NA	NA	NA	NA	FANTOM Enhancer
ENSG00000228495.1	ENSG00000228495.1	NA	ENST00000443303.1	chr6:132455526..132455539,+	NA	NA	NA	NA	FANTOM Enhancer
ENSG00000228495.1	ENSG00000228495.1	NA	hSV.MSTRG.16396.2	chr6:132455157..132455176,+	NA	NA	NA	NA	FANTOM Enhancer
ENSG00000228495.1	ENSG00000228495.1	NA	ENST00000447481.1	chr6:132481899..132481900,+	NA	NA	NA	NA	FANTOM Enhancer
NA	ENSG00000228526.6	NA	ath.MSTRG.120.2	chr1:9212486..9212501,-	GH01J009149	Enhancer	275	ENCODE(Z-Lab),Ensembl,dbSUPER	NA
ENSG00000230024.1	ENSG00000228536.2	NA	ENST00000441790.2	chr1:219632507..219632553,-	GH01J219458	Enhancer	365	ENCODE(Z-Lab),Ensembl,FANTOM5,dbSUPER	NA
ENSG00000230024.1	ENSG00000228536.2	NA	ENST00000640010.1	chr1:219632507..219632553,-	GH01J219458	Enhancer	365	ENCODE(Z-Lab),Ensembl,FANTOM5,dbSUPER	NA
ENSG00000229056.2	ENSG00000229056.2	NA	ENST00000605907.1	chr2:197124849..197124901,+	GH02J196258	Enhancer	353	ENCODE(Z-Lab),Ensembl,dbSUPER	NA
ENSG00000229056.2	ENSG00000229056.2	NA	ENST00000430904.1	chr2:197124740..197124764,+	GH02J196258	Enhancer	353	ENCODE(Z-Lab),Ensembl,dbSUPER	NA
ENSG00000229056.2	ENSG00000229056.2	NA	ENST00000433933.1	chr2:197124816..197124845,+	GH02J196258	Enhancer	353	ENCODE(Z-Lab),Ensembl,dbSUPER	NA
ENSG00000227292.1	ENSG00000229160.1	NA	hSV.MSTRG.10013.2	chr2:38466726..38466740,-	NA	NA	NA	NA	FANTOM Enhancer
ENSG00000227292.1	ENSG00000229160.1	NA	hSV.MSTRG.10013.1	chr2:38466726..38466740,-	NA	NA	NA	NA	FANTOM Enhancer
ENSG00000229647.1	ENSG00000229647.1	NA	ENST00000440326.1	chr2:208104351..208104375,+	GH02J207237	Enhancer	280	ENCODE(Z-Lab),Ensembl,dbSUPER	FANTOM Enhancer
ENSG00000229647.1	ENSG00000229647.1	NA	ENST00000430494.1	chr2:208104522..208104546,+	GH02J207237	Enhancer	280	ENCODE(Z-Lab),Ensembl,dbSUPER	FANTOM Enhancer
ENSG00000230417.6	ENSG00000230417.11	NA	ENST00000423770.5	chr10:80008582..80008616,+	GH10J078247	Enhancer	245	ENCODE(Z-Lab),Ensembl,dbSUPER	NA
ENSG00000230838.1	ENSG00000230838.1	NA	hSV.MSTRG.11106.1	chr2:216582819..216582824,+	NA	NA	NA	NA	FANTOM Enhancer
ENSG00000230838.1	ENSG00000230838.1	NA	ENST00000415479.1	chr2:216582819..216582824,+	NA	NA	NA	NA	FANTOM Enhancer
CATG00000056859.1	ENSG00000231123.1	NA	hSV.MSTRG.11885.1	chr21:39678875..39678880,-	GH21J038305	Enhancer	350	ENCODE(Z-Lab),Ensembl,FANTOM5,dbSUPER	NA
ENSG00000231298.2	ENSG00000231298.6	NA	ENST00000430998.6	chr10:4720333..4720350,-	GH10J004669	Enhancer	371	ENCODE(Z-Lab),Ensembl,FANTOM5,dbSUPER	NA
ENSG00000231574.1	ENSG00000231574.5	NA	hSV.MSTRG.13366.5	chr3:177545563..177545579,+	NA	NA	NA	NA	FANTOM Enhancer
ENSG00000231574.1	ENSG00000231574.5	NA	ENST00000434309.1	chr3:177545563..177545579,+	NA	NA	NA	NA	FANTOM Enhancer
ENSG00000231574.1	ENSG00000231574.5	NA	ENST00000436078.5	chr3:177534686..177534717,+	NA	NA	NA	NA	FANTOM Enhancer
ENSG00000231721.2	ENSG00000231721.6	NA	ENST00000443623.5	chr7:130668859..130668866,-	GH07J130984	Enhancer	353	ENCODE(Z-Lab),Ensembl,FANTOM5,dbSUPER	NA
ENSG00000231889.3	ENSG00000231889.7	NA	ENST00000606892.1	chr6:111886226..111886243,+	GH06J111563	Enhancer	437	ENCODE(Z-Lab),Ensembl,FANTOM5,dbSUPER	NA
ENSG00000232352.1	ENSG00000232352.1	NA	ENST00000421735.1	chr3:50304837..50304846,-	GH03J050257	Promoter/Enhancer	799	ENCODE(Z-Lab),EPDnew,Ensembl,FANTOM5,dbSUPER	FANTOM Enhancer
ENSG00000232415.1	ENSG00000232415.1	NA	ENST00000435932.1	chr7:73476599..73476617,-	GH07J074061	Enhancer	339	ENCODE(Z-Lab),Ensembl,dbSUPER	FANTOM Enhancer
ENSG00000232759.1	ENSG00000232759.1	NA	hSV.MSTRG.16764.1	chr7:22602920..22602972,+	GH07J022559	Enhancer	348	ENCODE(Z-Lab),Ensembl,dbSUPER	FANTOM Enhancer
ENSG00000232759.1	ENSG00000232759.1	NA	hSV.MSTRG.16764.2	chr7:22602920..22602972,+	GH07J022559	Enhancer	348	ENCODE(Z-Lab),Ensembl,dbSUPER	FANTOM Enhancer
ENSG00000232759.1	ENSG00000232759.1	NA	ENST00000435127.1	chr7:22602920..22602972,+	GH07J022559	Enhancer	348	ENCODE(Z-Lab),Ensembl,dbSUPER	FANTOM Enhancer
ENSG00000232759.1	ENSG00000232759.1	NA	hSV.MSTRG.16764.3	chr7:22602920..22602972,+	GH07J022559	Enhancer	348	ENCODE(Z-Lab),Ensembl,dbSUPER	FANTOM Enhancer
ENSG00000232774.3	ENSG00000232774.7	NA	ENST00000556569.4	chr14:62037287..62037307,+	GH14J061551	Enhancer	510	ENCODE(Z-Lab),Ensembl,FANTOM5,dbSUPER	NA
ENSG00000232774.3	ENSG00000232774.7	NA	ENST00000229465.10	chr14:62037249..62037267,+	GH14J061551	Enhancer	510	ENCODE(Z-Lab),Ensembl,FANTOM5,dbSUPER	NA
ENSG00000232855.2	ENSG00000232855.6	NA	ENST00000433310.6	chr21:30047168..30047177,-	NA	NA	NA	NA	FANTOM Enhancer
ENSG00000232855.2	ENSG00000232855.6	NA	hSV.MSTRG.11791.1	chr21:30047168..30047177,-	NA	NA	NA	NA	FANTOM Enhancer
ENSG00000232949.1	ENSG00000232949.1	NA	ENST00000439823.1	chr7:22629318..22629324,+	GH07J022585	Enhancer	286	ENCODE(Z-Lab),Ensembl,dbSUPER	FANTOM Enhancer
ENSG00000233058.1	ENSG00000233058.1	NA	ENST00000437597.1	chr3:194218685..194218697,+	GH03J194496	Enhancer	344	ENCODE(Z-Lab),Ensembl,dbSUPER	NA
ENSG00000233117.2	ENSG00000233117.2	NA	ENST00000454470.1	chr10:4285923..4285997,-	GH10J004239	Enhancer	364	ENCODE(Z-Lab),Ensembl,FANTOM5,dbSUPER	FANTOM Enhancer
ENSG00000233117.2	ENSG00000233117.2	NA	ENST00000418372.1	chr10:4285923..4285997,-	GH10J004239	Enhancer	364	ENCODE(Z-Lab),Ensembl,FANTOM5,dbSUPER	FANTOM Enhancer
ENSG00000233117.2	ENSG00000233117.2	NA	ENST00000608792.1	chr10:4285923..4285997,-	GH10J004239	Enhancer	364	ENCODE(Z-Lab),Ensembl,FANTOM5,dbSUPER	FANTOM Enhancer
ENSG00000188958.5	ENSG00000233308.1	NA	ath.MSTRG.10739.5	chr3:190953512..190953525,-	GH03J191237	Enhancer	291	ENCODE(Z-Lab),Ensembl,FANTOM5	NA
ENSG00000188958.5	ENSG00000233308.1	NA	ath.MSTRG.10739.2	chr3:190953512..190953525,-	GH03J191237	Enhancer	291	ENCODE(Z-Lab),Ensembl,FANTOM5	NA
ENSG00000188958.5	ENSG00000233308.1	NA	SS.MSTRG.11725.2	chr3:190953512..190953525,-	GH03J191237	Enhancer	291	ENCODE(Z-Lab),Ensembl,FANTOM5	NA
ENSG00000233452.2	ENSG00000233452.6	NA	ENST00000433308.1	chr6:147172179..147172186,-	NA	NA	NA	NA	FANTOM Enhancer
ENSG00000233452.2	ENSG00000233452.6	NA	ENST00000606831.1	chr6:147236997..147237046,-	GH06J146912	Promoter/Enhancer	577	ENCODE(Z-Lab),Ensembl,FANTOM5,dbSUPER	FANTOM Enhancer
ENSG00000233452.2	ENSG00000233452.6	NA	SS.MSTRG.13962.2	chr6:147236997..147237046,-	GH06J146912	Promoter/Enhancer	577	ENCODE(Z-Lab),Ensembl,FANTOM5,dbSUPER	FANTOM Enhancer
ENSG00000233452.2	ENSG00000233452.6	NA	SS.MSTRG.13962.4	chr6:147236997..147237046,-	GH06J146912	Promoter/Enhancer	577	ENCODE(Z-Lab),Ensembl,FANTOM5,dbSUPER	FANTOM Enhancer
ENSG00000233452.2	ENSG00000233452.6	NA	ENST00000427394.5	chr6:147525728..147525767,-	NA	NA	NA	NA	FANTOM Enhancer
ENSG00000233521.1	ENSG00000233521.5	NA	ENST00000444114.5	chr22:27620603..27620700,-	NA	NA	NA	NA	FANTOM Enhancer
ENSG00000233521.1	ENSG00000233521.5	NA	ENST00000418271.1	chr22:27620603..27620700,-	NA	NA	NA	NA	FANTOM Enhancer
ENSG00000234155.1	ENSG00000234155.1	NA	ENST00000455071.1	chr6:86099898..86099931,-	GH06J085388	Enhancer	290	ENCODE(Z-Lab),Ensembl,dbSUPER	NA
ENSG00000234380.1	ENSG00000234380.1	NA	ENST00000420877.1	chr21:36118096..36118142,+	GH21J034745	Enhancer	294	ENCODE(Z-Lab),Ensembl	FANTOM Enhancer
ENSG00000234380.1	ENSG00000234380.1	NA	ENST00000419921.1	chr21:36118096..36118142,+	GH21J034745	Enhancer	294	ENCODE(Z-Lab),Ensembl	FANTOM Enhancer
ENSG00000234614.1	ENSG00000234614.1	NA	ENST00000434182.1	chr1:151814288..151814303,+	GH01J151835	Enhancer	446	ENCODE(Z-Lab),Ensembl,FANTOM5,dbSUPER	NA
ENSG00000234902.2	ENSG00000234902.6	NA	ENST00000417096.5	chr2:208100513..208100526,-	GH02J207237	Enhancer	280	ENCODE(Z-Lab),Ensembl,dbSUPER	NA
ENSG00000235180.1	ENSG00000235180.1	NA	ENST00000456514.1	chr10:128110441..128110456,-	NA	NA	NA	NA	FANTOM Enhancer
ENSG00000235770.1	ENSG00000235770.5	NA	ENST00000451392.5	chr2:216696304..216696315,-	GH02J215830	Enhancer	477	ENCODE(Z-Lab),Ensembl,FANTOM5,dbSUPER	NA
ENSG00000235770.1	ENSG00000235770.5	NA	hSV.MSTRG.11105.2	chr2:216692159..216692185,-	GH02J215826	Enhancer	289	ENCODE(Z-Lab),Ensembl	NA
ENSG00000235770.1	ENSG00000235770.5	NA	ENST00000423530.5	chr2:216692159..216692185,-	GH02J215826	Enhancer	289	ENCODE(Z-Lab),Ensembl	NA
ENSG00000235899.1	ENSG00000235899.1	NA	ENST00000448327.1	chr6:53493211..53493221,+	GH06J053627	Enhancer	323	ENCODE(Z-Lab),Ensembl,dbSUPER	NA
ENSG00000235947.1	ENSG00000235978.6	NA	ENST00000496600.5	chr3:4873018..4873049,-	GH03J004833	Enhancer	428	ENCODE(Z-Lab),Ensembl,FANTOM5,dbSUPER	FANTOM Enhancer
ENSG00000235947.1	ENSG00000235978.6	NA	ENST00000496600.5	chr3:4873018..4873049,-	GH03J004829	Enhancer	364	ENCODE(Z-Lab),Ensembl,dbSUPER	FANTOM Enhancer
ENSG00000235978.2	ENSG00000235978.6	NA	ENST00000496600.5	chr3:4873018..4873049,-	GH03J004833	Enhancer	428	ENCODE(Z-Lab),Ensembl,FANTOM5,dbSUPER	NA
ENSG00000235978.2	ENSG00000235978.6	NA	ENST00000496600.5	chr3:4873018..4873049,-	GH03J004829	Enhancer	364	ENCODE(Z-Lab),Ensembl,dbSUPER	NA
ENSG00000226598.1	ENSG00000236039.2	NA	ENST00000451792.1	chr7:17598506..17598516,-	GH07J017555	Enhancer	270	ENCODE(Z-Lab),Ensembl,dbSUPER	FANTOM Enhancer
ENSG00000236094.1	ENSG00000236094.1	NA	hSV.MSTRG.5023.1	chr13:31443197..31443241,+	GH13J030862	Promoter/Enhancer	588	ENCODE(Z-Lab),EPDnew,Ensembl,FANTOM5,dbSUPER	FANTOM Enhancer
ENSG00000236094.1	ENSG00000236094.1	NA	hSV.MSTRG.5023.3	chr13:31443197..31443241,+	GH13J030862	Promoter/Enhancer	588	ENCODE(Z-Lab),EPDnew,Ensembl,FANTOM5,dbSUPER	FANTOM Enhancer
ENSG00000236094.1	ENSG00000236094.1	NA	hSV.MSTRG.5023.3	chr13:31443197..31443241,+	GH13J030867	Enhancer	409	ENCODE(Z-Lab),Ensembl,FANTOM5,dbSUPER	FANTOM Enhancer
ENSG00000236094.1	ENSG00000236094.1	NA	ENST00000440633.1	chr13:31455782..31455807,+	GH13J030879	Promoter/Enhancer	369	ENCODE(Z-Lab),EPDnew,Ensembl,dbSUPER	FANTOM Enhancer
ENSG00000236094.1	ENSG00000236094.1	NA	hSV.MSTRG.5023.1	chr13:31443197..31443241,+	GH13J030867	Enhancer	409	ENCODE(Z-Lab),Ensembl,FANTOM5,dbSUPER	FANTOM Enhancer
NA	ENSG00000236200.5	NA	ENST00000398804.7	chr1:44173030..44173047,-	GH01J043709	Enhancer	261	ENCODE(Z-Lab),Ensembl,FANTOM5	NA
ENSG00000236453.1	ENSG00000236453.5	NA	SS.MSTRG.14490.4	chr7:93691918..93691957,+	NA	NA	NA	NA	FANTOM Enhancer
ENSG00000236453.1	ENSG00000236453.5	NA	ENST00000415536.5	chr7:93652116..93652122,+	NA	NA	NA	NA	FANTOM Enhancer
ENSG00000236453.1	ENSG00000236453.5	NA	ENST00000438538.1	chr7:93690316..93690375,+	NA	NA	NA	NA	FANTOM Enhancer
ENSG00000236453.1	ENSG00000236453.5	NA	SS.MSTRG.14490.2	chr7:93690316..93690375,+	NA	NA	NA	NA	FANTOM Enhancer
ENSG00000237013.1	ENSG00000237013.1	NA	SS.MSTRG.9024.1	chr2:68052740..68052757,-	NA	NA	NA	NA	FANTOM Enhancer
ENSG00000237013.1	ENSG00000237013.1	NA	SS.MSTRG.9024.2	chr2:68052740..68052757,-	NA	NA	NA	NA	FANTOM Enhancer
ENSG00000237013.1	ENSG00000237013.1	NA	ENST00000457448.1	chr2:68052740..68052757,-	NA	NA	NA	NA	FANTOM Enhancer
ENSG00000237181.1	ENSG00000237181.1	NA	ENST00000429872.1	chr7:643123..643163,+	GH07J000600	Enhancer	378	ENCODE(Z-Lab),Ensembl,dbSUPER	NA
ENSG00000237797.1	ENSG00000237797.1	NA	ENST00000433770.1	chr10:31996363..31996380,-	NA	NA	NA	NA	FANTOM Enhancer
ENSG00000237883.1	ENSG00000237883.1	NA	ENST00000439192.1	chr2:74208555..74208582,-	GH02J073978	Promoter/Enhancer	780	ENCODE(Z-Lab),EPDnew,Ensembl,FANTOM5,dbSUPER	FANTOM Enhancer
ENSG00000238005.2	ENSG00000238005.2	NA	ENST00000423988.1	chr1:235099582..235099608,-	GH01J234953	Enhancer	516	ENCODE(Z-Lab),Ensembl,FANTOM5,dbSUPER	FANTOM Enhancer
ENSG00000238117.1	ENSG00000238117.1	NA	ENST00000419440.1	chr11:131766993..131767004,-	NA	NA	NA	NA	FANTOM Enhancer
ENSG00000239332.1	ENSG00000239332.5	NA	hSV.MSTRG.10073.2	chr2:47074720..47074747,+	GH02J046844	Enhancer	470	ENCODE(Z-Lab),Ensembl,FANTOM5,dbSUPER	NA
ENSG00000239332.1	ENSG00000239332.5	NA	SS.MSTRG.8939.3	chr2:47074720..47074747,+	GH02J046844	Enhancer	470	ENCODE(Z-Lab),Ensembl,FANTOM5,dbSUPER	NA
ENSG00000240476.1	ENSG00000240476.1	NA	ENST00000473756.1	chr3:98699880..98699906,+	NA	NA	NA	NA	FANTOM Enhancer
ENSG00000240476.1	ENSG00000240476.1	NA	SS.MSTRG.11306.2	chr3:98699880..98699906,+	NA	NA	NA	NA	FANTOM Enhancer
ENSG00000240476.1	ENSG00000240476.1	NA	hSV.MSTRG.12871.1	chr3:98699880..98699906,+	NA	NA	NA	NA	FANTOM Enhancer
ENSG00000240476.1	ENSG00000240476.1	NA	SS.MSTRG.11306.1	chr3:98699880..98699906,+	NA	NA	NA	NA	FANTOM Enhancer
ENSG00000240875.1	ENSG00000240875.5	NA	ENST00000488584.1	chr3:156469293..156469348,-	GH03J156748	Enhancer	288	ENCODE(Z-Lab),Ensembl,dbSUPER	NA
ENSG00000241544.1	ENSG00000241544.1	NA	ENST00000469196.1	chr3:156799567..156799581,+	GH03J157081	Enhancer	368	ENCODE(Z-Lab),Ensembl,dbSUPER	FANTOM Enhancer
ENSG00000241135.1	ENSG00000241544.1	NA	ENST00000469196.1	chr3:156799567..156799581,+	GH03J157081	Enhancer	368	ENCODE(Z-Lab),Ensembl,dbSUPER	NA
ENSG00000242147.1	ENSG00000242147.1	NA	ENST00000478294.1	chr10:5638048..5638094,-	GH10J005594	Enhancer	381	ENCODE(Z-Lab),Ensembl,FANTOM5,dbSUPER	FANTOM Enhancer
ENSG00000246273.2	ENSG00000246273.6	NA	ENST00000525636.5	chr11:9797175..9797232,+	GH11J009773	Enhancer	257	ENCODE(Z-Lab),Ensembl,dbSUPER	NA
ENSG00000246273.2	ENSG00000246273.6	NA	hSV.MSTRG.2948.2	chr11:9797175..9797232,+	GH11J009773	Enhancer	257	ENCODE(Z-Lab),Ensembl,dbSUPER	NA
ENSG00000246273.2	ENSG00000246273.6	NA	ENST00000534671.1	chr11:9797175..9797232,+	GH11J009773	Enhancer	257	ENCODE(Z-Lab),Ensembl,dbSUPER	NA
ENSG00000247809.3	ENSG00000247809.7	NA	ENST00000561402.5	chr15:96826171..96826181,-	GH15J096284	Enhancer	245	ENCODE(Z-Lab),Ensembl,dbSUPER	NA
ENSG00000248323.1	ENSG00000248323.5	NA	ENST00000513626.1	chr5:90610209..90610226,-	NA	NA	NA	NA	FANTOM Enhancer
ENSG00000271762.1	ENSG00000248323.5	NA	SS.MSTRG.12760.2	chr5:90610209..90610226,-	NA	NA	NA	NA	FANTOM Enhancer
ENSG00000248323.1	ENSG00000248323.5	NA	SS.MSTRG.12760.2	chr5:90610209..90610226,-	NA	NA	NA	NA	FANTOM Enhancer
ENSG00000271762.1	ENSG00000248323.5	NA	ENST00000513626.1	chr5:90610209..90610226,-	NA	NA	NA	NA	FANTOM Enhancer
ENSG00000248508.2	ENSG00000248508.6	NA	ENST00000559012.1	chr15:40356677..40356678,+	GH15J040062	Enhancer	311	ENCODE(Z-Lab),Ensembl,dbSUPER	NA
ENSG00000249378.1	ENSG00000249378.5	NA	ENST00000512839.5	chr4:189321881..189321895,+	GH04J188398	Enhancer	194	ENCODE(Z-Lab),Ensembl,dbSUPER	FANTOM Enhancer
ENSG00000249378.1	ENSG00000249378.5	NA	ENST00000513313.5	chr4:189321881..189321895,+	GH04J188398	Enhancer	194	ENCODE(Z-Lab),Ensembl,dbSUPER	FANTOM Enhancer
ENSG00000249464.1	ENSG00000249464.5	NA	ath.MSTRG.11210.2	chr4:124571111..124571126,+	GH04J123647	Enhancer	342	ENCODE(Z-Lab),Ensembl,dbSUPER	NA
ENSG00000249669.3	ENSG00000249669.9	NA	ENST00000519898.5	chr5:148786423..148786453,+	GH05J149403	Promoter/Enhancer	781	ENCODE(Z-Lab),EPDnew,Ensembl,VISTA,dbSUPER	FANTOM Enhancer
ENSG00000253864.1	ENSG00000249669.9	NA	ath.MSTRG.11914.7	chr5:148786518..148786535,+	GH05J149403	Promoter/Enhancer	781	ENCODE(Z-Lab),EPDnew,Ensembl,VISTA,dbSUPER	FANTOM Enhancer
ENSG00000249669.3	ENSG00000249669.9	NA	ENST00000602315.2	chr5:148786423..148786453,+	GH05J149403	Promoter/Enhancer	781	ENCODE(Z-Lab),EPDnew,Ensembl,VISTA,dbSUPER	FANTOM Enhancer
ENSG00000249669.3	ENSG00000249669.9	NA	ENST00000602964.1	chr5:148786423..148786453,+	GH05J149403	Promoter/Enhancer	781	ENCODE(Z-Lab),EPDnew,Ensembl,VISTA,dbSUPER	FANTOM Enhancer
ENSG00000253864.1	ENSG00000249669.9	NA	ENST00000518014.1	chr5:148786518..148786535,+	GH05J149403	Promoter/Enhancer	781	ENCODE(Z-Lab),EPDnew,Ensembl,VISTA,dbSUPER	FANTOM Enhancer
ENSG00000249669.3	ENSG00000249669.9	NA	ENST00000518014.1	chr5:148786518..148786535,+	GH05J149403	Promoter/Enhancer	781	ENCODE(Z-Lab),EPDnew,Ensembl,VISTA,dbSUPER	FANTOM Enhancer
ENSG00000253864.1	ENSG00000249669.9	NA	ath.MSTRG.11914.8	chr5:148786518..148786535,+	GH05J149403	Promoter/Enhancer	781	ENCODE(Z-Lab),EPDnew,Ensembl,VISTA,dbSUPER	FANTOM Enhancer
ENSG00000249669.3	ENSG00000249669.9	NA	ENST00000614517.1	chr5:148786423..148786453,+	GH05J149403	Promoter/Enhancer	781	ENCODE(Z-Lab),EPDnew,Ensembl,VISTA,dbSUPER	FANTOM Enhancer
ENSG00000249669.3	ENSG00000249669.9	NA	ath.MSTRG.11914.7	chr5:148786518..148786535,+	GH05J149403	Promoter/Enhancer	781	ENCODE(Z-Lab),EPDnew,Ensembl,VISTA,dbSUPER	FANTOM Enhancer
ENSG00000249669.3	ENSG00000249669.9	NA	ath.MSTRG.11914.8	chr5:148786518..148786535,+	GH05J149403	Promoter/Enhancer	781	ENCODE(Z-Lab),EPDnew,Ensembl,VISTA,dbSUPER	FANTOM Enhancer
ENSG00000253864.1	ENSG00000249669.9	NA	ENST00000524265.5	chr5:148786518..148786535,+	GH05J149403	Promoter/Enhancer	781	ENCODE(Z-Lab),EPDnew,Ensembl,VISTA,dbSUPER	FANTOM Enhancer
ENSG00000249669.3	ENSG00000249669.9	NA	ENST00000505254.6	chr5:148786423..148786453,+	GH05J149403	Promoter/Enhancer	781	ENCODE(Z-Lab),EPDnew,Ensembl,VISTA,dbSUPER	FANTOM Enhancer
ENSG00000249669.3	ENSG00000249669.9	NA	ENST00000524265.5	chr5:148786518..148786535,+	GH05J149403	Promoter/Enhancer	781	ENCODE(Z-Lab),EPDnew,Ensembl,VISTA,dbSUPER	FANTOM Enhancer
ENSG00000249669.3	ENSG00000249669.9	NA	ENST00000523269.5	chr5:148786423..148786453,+	GH05J149403	Promoter/Enhancer	781	ENCODE(Z-Lab),EPDnew,Ensembl,VISTA,dbSUPER	FANTOM Enhancer
ENSG00000249859.3	ENSG00000249859.9	NA	ENST00000519481.5	chr8:128902848..128902882,+	GH08J127888	Enhancer	349	ENCODE(Z-Lab),Ensembl,dbSUPER	NA
ENSG00000249859.3	ENSG00000249859.9	NA	hSV.MSTRG.18295.12	chr8:129001405..129001431,+	GH08J127986	Enhancer	268	ENCODE(Z-Lab),FANTOM5,dbSUPER	NA
ENSG00000249859.3	ENSG00000249859.9	NA	ENST00000520913.1	chr8:128902848..128902882,+	GH08J127888	Enhancer	349	ENCODE(Z-Lab),Ensembl,dbSUPER	NA
ENSG00000249859.3	ENSG00000249859.9	NA	ENST00000517838.5	chr8:128903087..128903105,+	GH08J127888	Enhancer	349	ENCODE(Z-Lab),Ensembl,dbSUPER	NA
ENSG00000250064.1	ENSG00000250064.1	NA	hSV.MSTRG.13742.1	chr4:28375588..28375607,+	NA	NA	NA	NA	FANTOM Enhancer
ENSG00000250186.3	ENSG00000250186.3	NA	ENST00000506504.3	chr17:47481671..47481680,+	NA	NA	NA	NA	FANTOM Enhancer
CATG00000079465.1	ENSG00000250697.1	NA	SS.MSTRG.12493.4	chr5:33369989..33369990,-	GH05J033369	Enhancer	271	ENCODE(Z-Lab),Ensembl,FANTOM5	FANTOM Enhancer
CATG00000079465.1	ENSG00000250697.1	NA	SS.MSTRG.12493.6	chr5:33369989..33369990,-	GH05J033369	Enhancer	271	ENCODE(Z-Lab),Ensembl,FANTOM5	FANTOM Enhancer
ENSG00000250748.2	ENSG00000250748.6	NA	SS.MSTRG.3822.6	chr12:66036219..66036262,-	NA	NA	NA	NA	FANTOM Enhancer
ENSG00000250748.2	ENSG00000250748.6	NA	ENST00000539653.5	chr12:66036219..66036262,-	NA	NA	NA	NA	FANTOM Enhancer
ENSG00000250748.2	ENSG00000250748.6	NA	SS.MSTRG.3822.1	chr12:66036219..66036262,-	NA	NA	NA	NA	FANTOM Enhancer
ENSG00000251136.4	ENSG00000251136.8	NA	ENST00000521996.1	chr8:90737189..90737192,-	GH08J089725	Enhancer	397	ENCODE(Z-Lab),Ensembl,FANTOM5	NA
ENSG00000251136.4	ENSG00000251136.8	NA	ENST00000521996.1	chr8:90737189..90737192,-	GH08J089725	Enhancer	397	ENCODE(Z-Lab),Ensembl,FANTOM5	NA
ENSG00000251136.4	ENSG00000251136.8	NA	ENST00000521996.1	chr8:90737189..90737192,-	GH08J089725	Enhancer	397	ENCODE(Z-Lab),Ensembl,FANTOM5	NA
ENSG00000251136.4	ENSG00000251136.8	NA	ENST00000521996.1	chr8:90737189..90737192,-	GH08J089725	Enhancer	397	ENCODE(Z-Lab),Ensembl,FANTOM5	NA
ENSG00000251209.3	ENSG00000251209.7	NA	ENST00000503874.3	chr15:98417488..98417496,-	GH15J097875	Enhancer	251	ENCODE(Z-Lab),Ensembl	NA
ENSG00000251301.2	ENSG00000251301.6	NA	ENST00000542875.1	chr12:68845417..68845482,-	GH12J068445	Enhancer	320	ENCODE(Z-Lab),Ensembl,dbSUPER	FANTOM Enhancer
ENSG00000251432.2	ENSG00000251432.6	NA	ENST00000504984.1	chr4:129376342..129376358,+	GH04J128453	Enhancer	288	ENCODE(Z-Lab),Ensembl	NA
ENSG00000251442.1	ENSG00000251442.5	NA	ENST00000512322.1	chr4:79567362..79567380,+	GH04J078644	Enhancer	417	ENCODE(Z-Lab),Ensembl,FANTOM5,dbSUPER	FANTOM Enhancer
ENSG00000251442.1	ENSG00000251442.5	NA	ENST00000503539.5	chr4:79567362..79567380,+	GH04J078644	Enhancer	417	ENCODE(Z-Lab),Ensembl,FANTOM5,dbSUPER	FANTOM Enhancer
ENSG00000251442.1	ENSG00000251442.5	NA	ENST00000507802.5	chr4:79567139..79567159,+	GH04J078644	Enhancer	417	ENCODE(Z-Lab),Ensembl,FANTOM5,dbSUPER	FANTOM Enhancer
NA	ENSG00000253414.2	NA	ath.MSTRG.13837.1	chr8:37379086..37379120,-	GH08J037520	Enhancer	334	ENCODE(Z-Lab),Ensembl,UCNEbase	NA
ENSG00000253414.2	ENSG00000253414.2	NA	ENST00000521989.2	chr8:37374550..37374568,-	NA	NA	NA	NA	FANTOM Enhancer
ENSG00000253593.2	ENSG00000253593.2	NA	ENST00000520149.2	chr8:134898576..134898587,+	NA	NA	NA	NA	FANTOM Enhancer
ENSG00000253669.3	ENSG00000253669.3	NA	ENST00000517910.1	chr8:103819252..103819272,+	GH08J102803	Promoter/Enhancer	513	ENCODE(Z-Lab),Ensembl,dbSUPER	FANTOM Enhancer
ENSG00000253690.1	ENSG00000253690.1	NA	ENST00000521731.1	chr8:28196780..28196834,-	GH08J028336	Enhancer	435	ENCODE(Z-Lab),Ensembl,FANTOM5,dbSUPER	NA
ENSG00000253161.1	ENSG00000253746.1	NA	ath.MSTRG.13836.6	chr8:37351344..37351394,-	GH08J037492	Enhancer	272	ENCODE(Z-Lab),Ensembl	FANTOM Enhancer
ENSG00000253161.1	ENSG00000253746.1	NA	SS.MSTRG.15015.6	chr8:37351344..37351394,-	GH08J037492	Enhancer	272	ENCODE(Z-Lab),Ensembl	FANTOM Enhancer
ENSG00000253161.1	ENSG00000253746.1	NA	ENST00000522718.5	chr8:37351344..37351394,-	GH08J037492	Enhancer	272	ENCODE(Z-Lab),Ensembl	FANTOM Enhancer
ENSG00000253161.1	ENSG00000253746.1	NA	hSV.MSTRG.17839.1	chr8:37351344..37351394,-	GH08J037492	Enhancer	272	ENCODE(Z-Lab),Ensembl	FANTOM Enhancer
ENSG00000253161.1	ENSG00000253746.1	NA	ath.MSTRG.13836.1	chr8:37351344..37351394,-	GH08J037492	Enhancer	272	ENCODE(Z-Lab),Ensembl	FANTOM Enhancer
ENSG00000253161.1	ENSG00000253746.1	NA	ENST00000520422.5	chr8:37351344..37351394,-	GH08J037492	Enhancer	272	ENCODE(Z-Lab),Ensembl	FANTOM Enhancer
ENSG00000253161.1	ENSG00000253746.1	NA	SS.MSTRG.15015.1	chr8:37351344..37351394,-	GH08J037492	Enhancer	272	ENCODE(Z-Lab),Ensembl	FANTOM Enhancer
ENSG00000254153.1	ENSG00000254153.1	NA	ENST00000521218.1	chr8:8318890..8318903,-	NA	NA	NA	NA	FANTOM Enhancer
ENSG00000254300.1	ENSG00000254300.1	NA	SS.MSTRG.15149.2	chr8:77318769..77318815,+	GH08J076403	Enhancer	307	ENCODE(Z-Lab),Ensembl,UCNEbase	NA
ENSG00000254300.1	ENSG00000254300.1	NA	hSV.MSTRG.18030.1	chr8:77318769..77318815,+	GH08J076403	Enhancer	307	ENCODE(Z-Lab),Ensembl,UCNEbase	NA
ENSG00000254300.1	ENSG00000254300.1	NA	SS.MSTRG.15149.1	chr8:77318769..77318815,+	GH08J076403	Enhancer	307	ENCODE(Z-Lab),Ensembl,UCNEbase	NA
ENSG00000254300.1	ENSG00000254300.1	NA	ENST00000518732.1	chr8:77318769..77318815,+	GH08J076403	Enhancer	307	ENCODE(Z-Lab),Ensembl,UCNEbase	NA
ENSG00000254337.1	ENSG00000254337.1	NA	hSV.MSTRG.17992.1	chr8:69770351..69770355,-	NA	NA	NA	NA	FANTOM Enhancer
CATG00000006805.1	ENSG00000254987.1	NA	SS.MSTRG.3144.1	chr11:103673856..103673877,-	NA	NA	NA	NA	FANTOM Enhancer
CATG00000006805.1	ENSG00000254987.1	NA	SS.MSTRG.3144.2	chr11:103673856..103673877,-	NA	NA	NA	NA	FANTOM Enhancer
CATG00000006805.1	ENSG00000254987.1	NA	SS.MSTRG.3144.4	chr11:103673856..103673877,-	NA	NA	NA	NA	FANTOM Enhancer
ENSG00000255090.1	ENSG00000255248.7	NA	ENST00000534297.2	chr11:122051099..122051122,-	GH11J122174	Promoter/Enhancer	513	ENCODE(Z-Lab),Ensembl,FANTOM5,dbSUPER	FANTOM Enhancer
ENSG00000255090.1	ENSG00000255248.7	NA	ENST00000532350.5	chr11:122073743..122073778,-	NA	NA	NA	NA	FANTOM Enhancer
ENSG00000255090.1	ENSG00000255248.7	NA	ENST00000534782.3	chr11:122073743..122073778,-	NA	NA	NA	NA	FANTOM Enhancer
ENSG00000255090.1	ENSG00000255248.7	NA	ENST00000533109.6	chr11:122427404..122427415,-	NA	NA	NA	NA	FANTOM Enhancer
ENSG00000255400.1	ENSG00000255400.1	NA	ENST00000527997.1	chr11:12108410..12108424,+	GH11J012083	Promoter/Enhancer	575	ENCODE(Z-Lab),EPDnew,Ensembl,FANTOM5,dbSUPER	FANTOM Enhancer
ENSG00000255462.1	ENSG00000255462.1	NA	ENST00000527726.1	chr11:11591622..11591651,+	GH11J011567	Enhancer	270	ENCODE(Z-Lab),Ensembl,dbSUPER	FANTOM Enhancer
ENSG00000256268.1	ENSG00000256268.1	NA	hSV.MSTRG.4459.3	chr12:65996599..65996667,+	GH12J065601	Promoter/Enhancer	608	ENCODE(Z-Lab),Ensembl,FANTOM5,dbSUPER	FANTOM Enhancer
ENSG00000256268.1	ENSG00000256268.1	NA	ENST00000539116.1	chr12:65996599..65996667,+	GH12J065601	Promoter/Enhancer	608	ENCODE(Z-Lab),Ensembl,FANTOM5,dbSUPER	FANTOM Enhancer
ENSG00000256268.1	ENSG00000256268.1	NA	ENST00000541391.1	chr12:65996599..65996667,+	GH12J065601	Promoter/Enhancer	608	ENCODE(Z-Lab),Ensembl,FANTOM5,dbSUPER	FANTOM Enhancer
ENSG00000256268.1	ENSG00000256268.1	NA	hSV.MSTRG.4459.1	chr12:65996599..65996667,+	GH12J065601	Promoter/Enhancer	608	ENCODE(Z-Lab),Ensembl,FANTOM5,dbSUPER	FANTOM Enhancer
ENSG00000256546.1	ENSG00000256546.1	NA	hSV.MSTRG.4852.3	chr12:122502212..122502262,+	GH12J122061	Promoter/Enhancer	552	ENCODE(Z-Lab),EPDnew,Ensembl,dbSUPER	FANTOM Enhancer
ENSG00000256546.1	ENSG00000256546.1	NA	ENST00000535337.1	chr12:122505956..122505957,+	GH12J122067	Enhancer	275	ENCODE(Z-Lab),Ensembl,dbSUPER	FANTOM Enhancer
ENSG00000257219.1	ENSG00000257219.5	NA	hSV.MSTRG.4534.1	chr12:76653611..76653630,+	GH12J076258	Enhancer	215	ENCODE(Z-Lab),Ensembl,dbSUPER	FANTOM Enhancer
ENSG00000257219.1	ENSG00000257219.5	NA	ENST00000550380.5	chr12:76653611..76653630,+	GH12J076258	Enhancer	215	ENCODE(Z-Lab),Ensembl,dbSUPER	FANTOM Enhancer
ENSG00000257219.1	ENSG00000257219.5	NA	ath.MSTRG.3588.1	chr12:76653611..76653630,+	GH12J076258	Enhancer	215	ENCODE(Z-Lab),Ensembl,dbSUPER	FANTOM Enhancer
ENSG00000257219.1	ENSG00000257219.5	NA	ENST00000553247.1	chr12:76653611..76653630,+	GH12J076258	Enhancer	215	ENCODE(Z-Lab),Ensembl,dbSUPER	FANTOM Enhancer
ENSG00000257219.1	ENSG00000257219.5	NA	SS.MSTRG.3878.3	chr12:76653611..76653630,+	GH12J076258	Enhancer	215	ENCODE(Z-Lab),Ensembl,dbSUPER	FANTOM Enhancer
NA	ENSG00000257433.5	NA	ENST00000553045.1	NA	GH12J047716	Enhancer	330	ENCODE(Z-Lab),Ensembl,dbSUPER	NA
ENSG00000257732.1	ENSG00000257732.1	NA	hSV.MSTRG.4691.1	chr12:104674604..104674628,-	GH12J104279	Enhancer	381	ENCODE(Z-Lab),Ensembl,FANTOM5,dbSUPER	FANTOM Enhancer
ENSG00000257732.1	ENSG00000257732.1	NA	ENST00000549807.1	chr12:104674502..104674520,-	GH12J104279	Enhancer	381	ENCODE(Z-Lab),Ensembl,FANTOM5,dbSUPER	FANTOM Enhancer
ENSG00000257771.1	ENSG00000257771.5	NA	ENST00000549734.1	chr12:50305731..50305737,+	GH12J049909	Enhancer	248	ENCODE(Z-Lab),dbSUPER	NA
ENSG00000258232.2	ENSG00000258232.2	NA	ENST00000550468.2	chr12:49666986..49667008,-	NA	NA	NA	NA	FANTOM Enhancer
ENSG00000258441.1	ENSG00000258441.1	NA	ENST00000555688.1	chr14:21674764..21674797,-	NA	NA	NA	NA	FANTOM Enhancer
ENSG00000258441.1	ENSG00000258441.1	NA	ENST00000555379.1	chr14:21673490..21673500,-	NA	NA	NA	NA	FANTOM Enhancer
ENSG00000258602.1	ENSG00000258602.1	NA	SS.MSTRG.4917.1	chr14:77425972..77425985,+	GH14J076949	Promoter/Enhancer	664	ENCODE(Z-Lab),Ensembl,FANTOM5,dbSUPER	FANTOM Enhancer
ENSG00000258765.1	ENSG00000258765.1	NA	ENST00000555396.1	chr15:92192313..92192351,-	NA	NA	NA	NA	FANTOM Enhancer
ENSG00000258487.1	ENSG00000258998.1	NA	SS.MSTRG.4694.1	chr14:45251956..45251976,-	NA	NA	NA	NA	FANTOM Enhancer
ENSG00000258998.1	ENSG00000258998.1	NA	SS.MSTRG.4694.1	chr14:45251956..45251976,-	NA	NA	NA	NA	FANTOM Enhancer
ENSG00000259807.1	ENSG00000259807.1	NA	hSV.MSTRG.6959.1	chr16:29232147..29232167,-	GH16J029218	Enhancer	180	ENCODE(Z-Lab),Ensembl,dbSUPER	FANTOM Enhancer
ENSG00000259807.1	ENSG00000259807.1	NA	ENST00000566070.1	chr16:29231538..29231546,-	GH16J029218	Enhancer	180	ENCODE(Z-Lab),Ensembl,dbSUPER	FANTOM Enhancer
ENSG00000259807.1	ENSG00000259807.1	NA	SS.MSTRG.5960.1	chr16:29231538..29231546,-	GH16J029218	Enhancer	180	ENCODE(Z-Lab),Ensembl,dbSUPER	FANTOM Enhancer
ENSG00000259807.1	ENSG00000259807.1	NA	SS.MSTRG.5960.3	chr16:29232147..29232167,-	GH16J029218	Enhancer	180	ENCODE(Z-Lab),Ensembl,dbSUPER	FANTOM Enhancer
NA	ENSG00000260565.6	NA	ENST00000619862.1	chr16:2714983..2715029,-	GH16J002662	Enhancer	353	ENCODE(Z-Lab),Ensembl,dbSUPER	NA
ENSG00000262003.1	ENSG00000262003.1	NA	ENST00000576252.1	chr17:813073..813107,+	GH17J000908	Enhancer	275	ENCODE(Z-Lab),Ensembl,dbSUPER	NA
ENSG00000262185.1	ENSG00000262185.1	NA	ENST00000576810.1	chr16:4000459..4000488,-	GH16J003948	Enhancer	297	ENCODE(Z-Lab),Ensembl,dbSUPER	NA
ENSG00000262831.1	ENSG00000262831.1	NA	ENST00000576784.1	chr17:79801035..79801064,+	GH17J081839	Enhancer	292	ENCODE(Z-Lab),Ensembl,dbSUPER	FANTOM Enhancer
ENSG00000262888.1	ENSG00000262888.1	NA	ENST00000571302.1	chr16:3996222..3996237,-	NA	NA	NA	NA	FANTOM Enhancer
NA	ENSG00000262888.1	NA	hSV.MSTRG.6753.1	chr16:4000608..4000621,-	GH16J003948	Enhancer	297	ENCODE(Z-Lab),Ensembl,dbSUPER	NA
ENSG00000262185.1	ENSG00000262888.1	NA	ENST00000576810.1	chr16:4000459..4000488,-	GH16J003948	Enhancer	297	ENCODE(Z-Lab),Ensembl,dbSUPER	NA
ENSG00000263745.1	ENSG00000263745.6	NA	ENST00000579097.1	chr18:2239880..2239910,-	NA	NA	NA	NA	FANTOM Enhancer
ENSG00000266835.1	ENSG00000266835.5	NA	ENST00000581442.5	chr18:3466261..3466312,+	NA	NA	NA	NA	FANTOM Enhancer
ENSG00000266835.1	ENSG00000266835.5	NA	ENST00000581029.5	chr18:3466261..3466312,+	NA	NA	NA	NA	FANTOM Enhancer
ENSG00000266835.1	ENSG00000266835.5	NA	hSV.MSTRG.8430.1	chr18:3466261..3466312,+	NA	NA	NA	NA	FANTOM Enhancer
ENSG00000266835.1	ENSG00000266835.5	NA	ENST00000579007.5	chr18:3466261..3466312,+	NA	NA	NA	NA	FANTOM Enhancer
ENSG00000266835.1	ENSG00000266835.5	NA	ath.MSTRG.6837.1	chr18:3466261..3466312,+	NA	NA	NA	NA	FANTOM Enhancer
ENSG00000268873.1	ENSG00000268873.1	NA	ath.MSTRG.6926.2	chr18:32347623..32347632,-	GH18J034767	Enhancer	133	ENCODE(Z-Lab),Ensembl	FANTOM Enhancer
ENSG00000268894.2	ENSG00000268894.6	NA	ENST00000425267.7	chr10:96046794..96046821,-	NA	NA	NA	NA	FANTOM Enhancer
ENSG00000269968.1	ENSG00000269968.1	NA	SS.MSTRG.3395.1	chr12:6647458..6647477,-	GH12J006530	Promoter/Enhancer	663	ENCODE(Z-Lab),EPDnew,Ensembl,dbSUPER	FANTOM Enhancer
ENSG00000269968.1	ENSG00000269968.1	NA	ENST00000602946.1	chr12:6647458..6647477,-	GH12J006530	Promoter/Enhancer	663	ENCODE(Z-Lab),EPDnew,Ensembl,dbSUPER	FANTOM Enhancer
ENSG00000269968.1	ENSG00000269968.1	NA	hSV.MSTRG.3902.3	chr12:6647458..6647477,-	GH12J006530	Promoter/Enhancer	663	ENCODE(Z-Lab),EPDnew,Ensembl,dbSUPER	FANTOM Enhancer
CATG00000016939.1	ENSG00000271216.1	NA	hSV.MSTRG.5104.1	chr13:43393954..43393961,-	NA	NA	NA	NA	FANTOM Enhancer
CATG00000016939.1	ENSG00000271216.1	NA	hSV.MSTRG.5104.4	chr13:43393954..43393961,-	NA	NA	NA	NA	FANTOM Enhancer
CATG00000016939.1	ENSG00000271216.1	NA	hSV.MSTRG.5104.3	chr13:43389008..43389039,-	NA	NA	NA	NA	FANTOM Enhancer
ENSG00000271334.1	ENSG00000271334.5	NA	ENST00000604954.5	chr5:39520499..39520525,+	GH05J039516	Enhancer	378	ENCODE(Z-Lab),Ensembl,FANTOM5,dbSUPER	FANTOM Enhancer
ENSG00000271709.1	ENSG00000271709.1	NA	ENST00000603720.1	chr2:121624973..121624978,-	GH02J120866	Enhancer	315	ENCODE(Z-Lab),Ensembl,FANTOM5,dbSUPER	NA
ENSG00000273132.1	ENSG00000273132.1	NA	ENST00000472053.2	chr6:150173542..150173561,+	GH06J149850	Enhancer	341	ENCODE(Z-Lab),Ensembl,dbSUPER	FANTOM Enhancer
ENSG00000268592.2	ENSG00000273132.1	NA	ENST00000472053.2	chr6:150173542..150173561,+	GH06J149850	Enhancer	341	ENCODE(Z-Lab),Ensembl,dbSUPER	FANTOM Enhancer
ENSG00000273388.1	ENSG00000273388.1	NA	SS.MSTRG.6573.2	chr17:10195132..10195137,+	NA	NA	NA	NA	FANTOM Enhancer
ENSG00000272736.1	ENSG00000273388.1	NA	SS.MSTRG.6573.1	chr17:10195132..10195137,+	NA	NA	NA	NA	FANTOM Enhancer
ENSG00000272736.1	ENSG00000273388.1	NA	SS.MSTRG.6573.2	chr17:10195132..10195137,+	NA	NA	NA	NA	FANTOM Enhancer
ENSG00000273388.1	ENSG00000273388.1	NA	SS.MSTRG.6573.1	chr17:10195132..10195137,+	NA	NA	NA	NA	FANTOM Enhancer
ENSG00000272736.1	ENSG00000273388.1	NA	ENST00000609088.1	chr17:10195132..10195137,+	NA	NA	NA	NA	FANTOM Enhancer
ENSG00000272736.1	ENSG00000273388.1	NA	SS.MSTRG.6573.3	chr17:10195132..10195137,+	NA	NA	NA	NA	FANTOM Enhancer
ENSG00000273388.1	ENSG00000273388.1	NA	SS.MSTRG.6573.3	chr17:10195132..10195137,+	NA	NA	NA	NA	FANTOM Enhancer
ENSG00000273388.1	ENSG00000273388.1	NA	ENST00000609088.1	chr17:10195132..10195137,+	NA	NA	NA	NA	FANTOM Enhancer
CATG00000014417.1	ENSG00000275226.1	NA	ENST00000612438.1	chr13:38109071..38109077,+	NA	NA	NA	NA	FANTOM Enhancer
ENSG00000260833.2	ENSG00000276170.4	NA	ENST00000619955.1	chr17:36608122..36608159,-	GH17J038447	Promoter/Enhancer	430	ENCODE(Z-Lab),Ensembl,dbSUPER	FANTOM Enhancer
ENSG00000260833.2	ENSG00000276170.4	NA	ENST00000622796.1	chr17:36608122..36608159,-	GH17J038447	Promoter/Enhancer	430	ENCODE(Z-Lab),Ensembl,dbSUPER	FANTOM Enhancer
ENSG00000260833.2	ENSG00000276170.4	NA	SS.MSTRG.6839.1	chr17:36608122..36608159,-	GH17J038447	Promoter/Enhancer	430	ENCODE(Z-Lab),Ensembl,dbSUPER	FANTOM Enhancer
ENSG00000260833.2	ENSG00000276170.4	NA	ENST00000613481.1	chr17:36608636..36608650,-	GH17J038447	Promoter/Enhancer	430	ENCODE(Z-Lab),Ensembl,dbSUPER	FANTOM Enhancer
ENSG00000260833.2	ENSG00000276170.4	NA	SS.MSTRG.6839.4	chr17:36608636..36608650,-	GH17J038447	Promoter/Enhancer	430	ENCODE(Z-Lab),Ensembl,dbSUPER	FANTOM Enhancer
ENSG00000260833.2	ENSG00000276170.4	NA	ENST00000617990.4	chr17:36608636..36608650,-	GH17J038447	Promoter/Enhancer	430	ENCODE(Z-Lab),Ensembl,dbSUPER	FANTOM Enhancer
CATG00000047119.1	ENSG00000280744.1	NA	ENST00000629370.1	chr2:235591306..235591328,+	NA	NA	NA	NA	FANTOM Enhancer
CATG00000044101.1	MSTRG.100	NA	SS.MSTRG.100.1	chr1:3230344..3230374,-	GH01J003311	Enhancer	460	ENCODE(Z-Lab),Ensembl,FANTOM5,dbSUPER	NA
ENSG00000228035.1	MSTRG.1004	NA	hSV.MSTRG.1004.2	chr1:115782158..115782204,+	GH01J115238	Enhancer	98	ENCODE(Z-Lab),dbSUPER	FANTOM Enhancer
ENSG00000228035.1	MSTRG.1004	NA	hSV.MSTRG.1004.1	chr1:115782340..115782371,+	GH01J115239	Enhancer	63	ENCODE(Z-Lab),dbSUPER	FANTOM Enhancer
ENSG00000228035.1	MSTRG.1004	NA	hSV.MSTRG.1004.4	chr1:115782158..115782204,+	GH01J115238	Enhancer	98	ENCODE(Z-Lab),dbSUPER	FANTOM Enhancer
ENSG00000228035.1	MSTRG.1004	NA	hSV.MSTRG.1004.3	chr1:115782158..115782204,+	GH01J115239	Enhancer	63	ENCODE(Z-Lab),dbSUPER	FANTOM Enhancer
ENSG00000228035.1	MSTRG.1004	NA	hSV.MSTRG.1004.2	chr1:115782158..115782204,+	GH01J115239	Enhancer	63	ENCODE(Z-Lab),dbSUPER	FANTOM Enhancer
ENSG00000228035.1	MSTRG.1004	NA	hSV.MSTRG.1004.4	chr1:115782158..115782204,+	GH01J115239	Enhancer	63	ENCODE(Z-Lab),dbSUPER	FANTOM Enhancer
ENSG00000228035.1	MSTRG.1004	NA	hSV.MSTRG.1004.1	chr1:115782340..115782371,+	GH01J115238	Enhancer	98	ENCODE(Z-Lab),dbSUPER	FANTOM Enhancer
ENSG00000228035.1	MSTRG.1004	NA	hSV.MSTRG.1004.3	chr1:115782158..115782204,+	GH01J115238	Enhancer	98	ENCODE(Z-Lab),dbSUPER	FANTOM Enhancer
CATG00000064929.1	MSTRG.10292	NA	ath.MSTRG.10292.1	chr3:64448399..64448410,-	GH03J064460	Enhancer	161	ENCODE(Z-Lab),Ensembl	FANTOM Enhancer
ENSG00000231292.5	MSTRG.10510	NA	hSV.MSTRG.10510.1	chr2:114082585..114082629,+	GH02J113323	Enhancer	331	ENCODE(Z-Lab),Ensembl,dbSUPER	NA
ENSG00000231292.5	MSTRG.10510	NA	hSV.MSTRG.10510.2	chr2:114082585..114082629,+	GH02J113323	Enhancer	331	ENCODE(Z-Lab),Ensembl,dbSUPER	NA
CATG00000045032.1	MSTRG.10662	NA	hSV.MSTRG.10662.1	chr2:151352771..151352790,+	NA	NA	NA	NA	FANTOM Enhancer
CATG00000071872.1	MSTRG.10880	NA	ath.MSTRG.10880.1	chr4:14291371..14291399,-	NA	NA	NA	NA	FANTOM Enhancer
CATG00000071872.1	MSTRG.10880	NA	ath.MSTRG.10880.2	chr4:14291371..14291399,-	NA	NA	NA	NA	FANTOM Enhancer
CATG00000063734.1	MSTRG.10890	NA	SS.MSTRG.10890.1	chr3:11267590..11267617,-	NA	NA	NA	NA	FANTOM Enhancer
ENSG00000189362.7	MSTRG.10933	NA	hSV.MSTRG.10933.3	chr2:191677687..191677729,-	GH02J190807	Enhancer	298	ENCODE(Z-Lab),dbSUPER	NA
ENSG00000189362.7	MSTRG.10933	NA	hSV.MSTRG.10933.1	chr2:191677687..191677729,-	GH02J190807	Enhancer	298	ENCODE(Z-Lab),dbSUPER	NA
ENSG00000189362.7	MSTRG.10933	NA	hSV.MSTRG.10933.2	chr2:191677687..191677729,-	GH02J190807	Enhancer	298	ENCODE(Z-Lab),dbSUPER	NA
CATG00000051936.1	MSTRG.11227	NA	hSV.MSTRG.11227.1	chr2:235198548..235198573,-	GH02J234288	Enhancer	454	ENCODE(Z-Lab),Ensembl,FANTOM5,dbSUPER	FANTOM Enhancer
CATG00000047346.1	MSTRG.11273	NA	hSV.MSTRG.11273.1	chr2:242484746..242484794,+	GH02J241543	Enhancer	303	ENCODE(Z-Lab),Ensembl	FANTOM Enhancer
CATG00000062749.1	MSTRG.11619	NA	SS.MSTRG.11619.1	chr3:168959838..168959856,+	GH03J169240	Enhancer	565	ENCODE(Z-Lab),Ensembl,UCNEbase,VISTA,dbSUPER	NA
CATG00000071872.1	MSTRG.11879	NA	SS.MSTRG.11879.2	chr4:14291371..14291399,-	NA	NA	NA	NA	FANTOM Enhancer
CATG00000071872.1	MSTRG.11879	NA	SS.MSTRG.11879.1	chr4:14291371..14291399,-	NA	NA	NA	NA	FANTOM Enhancer
ENSG00000253628.1	MSTRG.12007	NA	ath.MSTRG.12007.2	chr5:172229862..172229865,+	GH05J172787	Enhancer	512	ENCODE(Z-Lab),Ensembl,FANTOM5,dbSUPER	NA
ENSG00000253628.1	MSTRG.12007	NA	ath.MSTRG.12007.1	chr5:172229862..172229865,+	GH05J172787	Enhancer	512	ENCODE(Z-Lab),Ensembl,FANTOM5,dbSUPER	NA
CATG00000072794.1	MSTRG.12046	VSMClnc6	SS.MSTRG.12046.1	chr4:74586784..74586789,-	GH04J073723	Enhancer	261	ENCODE(Z-Lab),FANTOM5,dbSUPER	NA
CATG00000072794.1	MSTRG.12046	VSMClnc6	SS.MSTRG.12046.1	chr4:74586784..74586789,-	GH04J073720	Enhancer	325	ENCODE(Z-Lab),Ensembl,FANTOM5,dbSUPER	NA
CATG00000063734.1	MSTRG.12391	NA	hSV.MSTRG.12391.2	chr3:11267590..11267617,-	NA	NA	NA	NA	FANTOM Enhancer
CATG00000063734.1	MSTRG.12391	NA	hSV.MSTRG.12391.1	chr3:11267590..11267617,-	NA	NA	NA	NA	FANTOM Enhancer
CATG00000060759.1	MSTRG.12826	NA	hSV.MSTRG.12826.1	chr3:81265656..81265677,+	NA	NA	NA	NA	FANTOM Enhancer
ENSG00000120708.12	MSTRG.12914	NA	SS.MSTRG.12914.1	chr5:135329160..135329178,+	GH05J135992	Enhancer	327	ENCODE(Z-Lab),Ensembl,FANTOM5,dbSUPER	NA
CATG00000088696.1	MSTRG.13683	VSMClnc3	SS.MSTRG.13683.1	chr6:57127802..57127808,-	GH06J057261	Enhancer	222	ENCODE(Z-Lab),Ensembl,dbSUPER	FANTOM Enhancer
CATG00000089018.1	MSTRG.13735	NA	SS.MSTRG.13735.1	chr6:81258450..81258471,-	NA	NA	NA	NA	FANTOM Enhancer
CATG00000072794.1	MSTRG.13896	VSMClnc6	hSV.MSTRG.13896.1	chr4:74586784..74586789,-	GH04J073720	Enhancer	325	ENCODE(Z-Lab),Ensembl,FANTOM5,dbSUPER	NA
CATG00000072794.1	MSTRG.13896	VSMClnc6	hSV.MSTRG.13896.1	chr4:74586784..74586789,-	GH04J073723	Enhancer	261	ENCODE(Z-Lab),FANTOM5,dbSUPER	NA
CATG00000073509.1	MSTRG.14130	VSMClnc2	hSV.MSTRG.14130.2	chr4:115286059..115286076,-	NA	NA	NA	NA	FANTOM Enhancer
CATG00000073509.1	MSTRG.14130	VSMClnc2	hSV.MSTRG.14130.1	chr4:115286059..115286076,-	NA	NA	NA	NA	FANTOM Enhancer
ENSG00000261083.1	MSTRG.14179	NA	hSV.MSTRG.14179.1	chr4:125563283..125563289,-	GH04J124641	Enhancer	153	ENCODE(Z-Lab),Ensembl	FANTOM Enhancer
CATG00000095695.1	MSTRG.14252	NA	SS.MSTRG.14252.1	chr7:39642067..39642093,-	GH07J039604	Enhancer	218	ENCODE(Z-Lab),FANTOM5,dbSUPER	FANTOM Enhancer
CATG00000095695.1	MSTRG.14252	NA	SS.MSTRG.14252.2	chr7:39642067..39642093,-	GH07J039604	Enhancer	218	ENCODE(Z-Lab),FANTOM5,dbSUPER	FANTOM Enhancer
CATG00000079760.1	MSTRG.14665	NA	hSV.MSTRG.14665.1	chr5:52786654..52786665,-	NA	NA	NA	NA	FANTOM Enhancer
CATG00000075893.1	MSTRG.14683	NA	hSV.MSTRG.14683.1	chr5:55419944..55419964,+	GH05J056122	Enhancer	348	ENCODE(Z-Lab),Ensembl	FANTOM Enhancer
ENSG00000235862.2	MSTRG.1488	NA	ath.MSTRG.1488.1	chr1:212811839..212811867,-	NA	NA	NA	NA	FANTOM Enhancer
CATG00000077543.1	MSTRG.15096	NA	hSV.MSTRG.15096.1	chr5:131440386..131440426,+	GH05J132100	Enhancer	435	ENCODE(Z-Lab),Ensembl,FANTOM5,dbSUPER	FANTOM Enhancer
CATG00000099945.1	MSTRG.15239	NA	SS.MSTRG.15239.1	chr8:99479017..99479048,+	NA	NA	NA	NA	FANTOM Enhancer
ENSG00000253628.1	MSTRG.15395	NA	hSV.MSTRG.15395.1	chr5:172229862..172229865,+	GH05J172787	Enhancer	512	ENCODE(Z-Lab),Ensembl,FANTOM5,dbSUPER	NA
CATG00000105517.1	MSTRG.15662	NA	SS.MSTRG.15662.2	chr9:73216356..73216367,+	GH09J070599	Enhancer	451	ENCODE(Z-Lab),Ensembl,FANTOM5,dbSUPER	NA
CATG00000105517.1	MSTRG.15662	NA	SS.MSTRG.15662.1	chr9:73216326..73216336,+	GH09J070599	Enhancer	451	ENCODE(Z-Lab),Ensembl,FANTOM5,dbSUPER	NA
CATG00000106133.1	MSTRG.15724	NA	SS.MSTRG.15724.1	chr9:93950405..93950456,+	GH09J091186	Enhancer	327	ENCODE(Z-Lab),Ensembl,FANTOM5,dbSUPER	FANTOM Enhancer
CATG00000088696.1	MSTRG.16043	VSMClnc3	hSV.MSTRG.16043.1	chr6:57127802..57127808,-	GH06J057261	Enhancer	222	ENCODE(Z-Lab),Ensembl,dbSUPER	FANTOM Enhancer
ENSG00000261039.1	MSTRG.16616	NA	hSV.MSTRG.16616.2	chr6:169582924..169582941,-	NA	NA	NA	NA	FANTOM Enhancer
CATG00000098840.1	MSTRG.1663	NA	SS.MSTRG.1663.1	chr1:234858988..234859002,-	GH01J234714	Enhancer	526	ENCODE(Z-Lab),Ensembl,FANTOM5,dbSUPER	FANTOM Enhancer
CATG00000103597.1	MSTRG.1733	NA	SS.MSTRG.1733.1	chr10:4289506..4289519,+	GH10J004239	Enhancer	364	ENCODE(Z-Lab),Ensembl,FANTOM5,dbSUPER	NA
CATG00000093705.1	MSTRG.17416	NA	hSV.MSTRG.17416.1	chr7:121090011..121090047,+	NA	NA	NA	NA	FANTOM Enhancer
NA	MSTRG.17740	NA	hSV.MSTRG.17740.1	chr8:22343137..22343158,-	GH08J022484	Enhancer	280	ENCODE(Z-Lab),Ensembl,dbSUPER	NA
ENSG00000234840.1	MSTRG.18548	NA	hSV.MSTRG.18548.1	chr9:22238174..22238210,+	GH09J022237	Promoter/Enhancer	503	ENCODE(Z-Lab),EPDnew,Ensembl,FANTOM5	FANTOM Enhancer
CATG00000108559.1	MSTRG.18761	NA	hSV.MSTRG.18761.1	chr9:75192153..75192181,-	GH09J072575	Enhancer	285	ENCODE(Z-Lab),Ensembl	FANTOM Enhancer
CATG00000106837.1	MSTRG.19034	NA	hSV.MSTRG.19034.2	chr9:118358874..118358932,+	NA	NA	NA	NA	FANTOM Enhancer
CATG00000106837.1	MSTRG.19034	NA	hSV.MSTRG.19034.1	chr9:118358874..118358932,+	NA	NA	NA	NA	FANTOM Enhancer
CATG00000118017.1	MSTRG.1912	NA	SS.MSTRG.1912.2	chr10:48601574..48601591,-	NA	NA	NA	NA	FANTOM Enhancer
CATG00000118017.1	MSTRG.1912	NA	SS.MSTRG.1912.1	chr10:48601574..48601591,-	NA	NA	NA	NA	FANTOM Enhancer
CATG00000103397.1	MSTRG.1994	NA	hSV.MSTRG.1994.1	chr10:3985125..3985162,+	NA	NA	NA	NA	FANTOM Enhancer
NA	MSTRG.3181	NA	SS.MSTRG.3181.1	chr11:111664931..111664944,+	GH11J111793	Enhancer	314	ENCODE(Z-Lab),FANTOM5,dbSUPER	NA
ENSG00000258077.2	MSTRG.3582	NA	ath.MSTRG.3582.1	chr12:76056397..76056405,-	NA	NA	NA	NA	FANTOM Enhancer
CATG00000011013.1	MSTRG.3864	NA	hSV.MSTRG.3864.2	chr12:2365201..2365202,-	GH12J002256	Enhancer	280	ENCODE(Z-Lab),dbSUPER	NA
NA	MSTRG.4050	NA	ath.MSTRG.4050.1	chr13:45906172..45906179,-	GH13J045324	Enhancer	304	ENCODE(Z-Lab),Ensembl	NA
CATG00000116828.1	MSTRG.489	NA	ath.MSTRG.489.1	chr1:41898864..41898890,+	GH01J041432	Enhancer	363	ENCODE(Z-Lab),Ensembl,dbSUPER	FANTOM Enhancer
CATG00000116828.1	MSTRG.489	NA	ath.MSTRG.489.2	chr1:41898864..41898890,+	GH01J041432	Enhancer	363	ENCODE(Z-Lab),Ensembl,dbSUPER	FANTOM Enhancer
CATG00000025698.1	MSTRG.5099	NA	ath.MSTRG.5099.2	chr15:80842610..80842647,-	GH15J080548	Enhancer	167	ENCODE(Z-Lab),Ensembl	FANTOM Enhancer
ENSG00000259372.1	MSTRG.5110	NA	ath.MSTRG.5110.1	chr15:81702903..81702920,+	NA	NA	NA	NA	FANTOM Enhancer
CATG00000022481.1	MSTRG.5132	NA	SS.MSTRG.5132.1	chr15:33131318..33131346,+	NA	NA	NA	NA	FANTOM Enhancer
ENSG00000258902.1	MSTRG.5817	NA	hSV.MSTRG.5817.1	chr14:85983232..85983249,-	NA	NA	NA	NA	FANTOM Enhancer
ENSG00000176678.4	MSTRG.5866	NA	ath.MSTRG.5866.3	chr16:86716077..86716100,+	GH16J086679	Enhancer	325	ENCODE(Z-Lab),Ensembl,FANTOM5,dbSUPER	NA
ENSG00000102935.7	MSTRG.6087	NA	SS.MSTRG.6087.2	chr16:49733031..49733072,-	GH16J049695	Enhancer	588	ENCODE(Z-Lab),Ensembl,UCNEbase,VISTA,dbSUPER	NA
ENSG00000102935.7	MSTRG.6087	NA	SS.MSTRG.6087.1	chr16:49733031..49733072,-	GH16J049695	Enhancer	588	ENCODE(Z-Lab),Ensembl,UCNEbase,VISTA,dbSUPER	NA
CATG00000025460.1	MSTRG.6381	NA	hSV.MSTRG.6381.1	chr15:71587723..71587746,-	NA	NA	NA	NA	FANTOM Enhancer
CATG00000030853.1	MSTRG.6630	NA	SS.MSTRG.6630.1	chr17:17655777..17655804,+	GH17J017748	Enhancer	481	ENCODE(Z-Lab),Ensembl,FANTOM5,dbSUPER	FANTOM Enhancer
CATG00000061804.1	MSTRG.668	NA	ath.MSTRG.668.2	chr1:68849935..68849943,-	NA	NA	NA	NA	FANTOM Enhancer
CATG00000061804.1	MSTRG.674	NA	SS.MSTRG.674.1	chr1:68849935..68849943,-	NA	NA	NA	NA	FANTOM Enhancer
CATG00000061804.1	MSTRG.674	NA	SS.MSTRG.674.2	chr1:68849935..68849943,-	NA	NA	NA	NA	FANTOM Enhancer
ENSG00000265980.1	MSTRG.6917	NA	ath.MSTRG.6917.1	chr18:26744101..26744119,-	NA	NA	NA	NA	FANTOM Enhancer
CATG00000031446.1	MSTRG.6957	NA	SS.MSTRG.6957.1	chr17:41393263..41393278,+	GH17J043314	Enhancer	393	ENCODE(Z-Lab),Ensembl,dbSUPER	NA
CATG00000030217.1	MSTRG.7315	NA	hSV.MSTRG.7315.1	chr16:86797638..86797653,-	NA	NA	NA	NA	FANTOM Enhancer
NA	MSTRG.7336	NA	SS.MSTRG.7336.1	chr17:78808278..78808309,-	GH17J080831	Enhancer	480	ENCODE(Z-Lab),Ensembl,FANTOM5,dbSUPER	NA
NA	MSTRG.7653	NA	SS.MSTRG.7653.1	chr18:74815623..74815668,+	GH18J077094	Enhancer	475	ENCODE(Z-Lab),Ensembl,FANTOM5,dbSUPER	NA
ENSG00000171119.2	MSTRG.7798	NA	SS.MSTRG.7798.1	chr19:5828338..5828354,+	GH19J005826	Enhancer	407	ENCODE(Z-Lab),Ensembl,dbSUPER	NA
CATG00000066419.1	MSTRG.815	NA	hSV.MSTRG.815.2	chr1:92035468..92035485,-	NA	NA	NA	NA	FANTOM Enhancer
CATG00000066419.1	MSTRG.815	NA	hSV.MSTRG.815.1	chr1:92035468..92035485,-	NA	NA	NA	NA	FANTOM Enhancer
CATG00000051936.1	MSTRG.8996	NA	ath.MSTRG.8996.1	chr2:235198548..235198573,-	GH02J234288	Enhancer	454	ENCODE(Z-Lab),Ensembl,FANTOM5,dbSUPER	FANTOM Enhancer
CATG00000054118.1	MSTRG.9081	NA	ath.MSTRG.9081.1	chr20:4006744..4006745,-	GH20J004025	Enhancer	308	ENCODE(Z-Lab),Ensembl,dbSUPER	NA
CATG00000044402.1	MSTRG.9336	NA	SS.MSTRG.9336.2	chr2:121480592..121480601,+	GH02J120722	Enhancer	257	ENCODE(Z-Lab),Ensembl,dbSUPER	FANTOM Enhancer
ENSG00000230387.1	MSTRG.9970	NA	SS.MSTRG.9970.1	chr20:23140308..23140317,+	GH20J023141	Enhancer	505	ENCODE(Z-Lab),Ensembl,FANTOM5,dbSUPER	FANTOM Enhancer
CATG00000063734.1	MSTRG.9977	NA	ath.MSTRG.9977.1	chr3:11267590..11267617,-	NA	NA	NA	NA	FANTOM Enhancer
CATG00000063734.1	MSTRG.9977	NA	ath.MSTRG.9977.3	chr3:11267590..11267617,-	NA	NA	NA	NA	FANTOM Enhancer
ENSG00000236213.1	MSTRG.9999	NA	hSV.MSTRG.9999.1	chr2:37998271..37998273,+	NA	NA	NA	NA	FANTOM Enhancer
