# Supplementary material for: Novel Transcript Discovery Expands the Repertoire of Pathologically-Associated, Long Non-Coding RNAs in Vascular Smooth Muscle Cells
Source: Int J Mol Sci. 2021 Feb 2;22(3):1484. doi: 10.3390/ijms22031484 (PMC7867340; doi:10.3390/ijms22031484)
Supplement: Supplementary file 1 [file ijms-22-01484-s001.zip › ijms-1092837-supplementary/S19 VSMC elncRNA-PCG predictions.xlsx]

## Sheet: S17 Info
Column Name				Explanation
elncRNA/PCG Pair				Pairing of elncRNA and PCG suggested by interaction data
elncRNA ID (Ensembl/Stringtie)				ID of the gene within Ensembl (GENCODEv26) or assigned by StringTie if newly-assembled
elncRNA ID (This Study)				IDs for genes given a "VSMClnc" designation in this study (see methods)
elncRNA name				Name of the gene within Ensembl (GENCODEv26) if available
LncRNA Annotation				Indicates whether the lncRNA is annotated within GENCODEv26 or not
VSMC Dataset				Indicates dataset in which elncRNA-PCG pairing may be present
PCG ID				ID of the protein coding gene in Ensembl (GENCODEv26)
PCG name				Name of the protein coding gene in Ensembl (GENCODEv26)
Genehancer overlap - location				Indicates whether the PCG-linked Genehancer annotation is within the promoter or gene body region
PCG/Genehancer interaction - ID				PCG-linked Genehancer annotation and PCG IDs
PCG/Genehancer interaction - score				PCG-linked Genehancer annotation and PCG interaction score
PCG/Genehancer interaction - type				PCG-linked Genehancer annotation and PCG interaction type
FANTOM eQTL link				Indicates whether elncRNA is linked to a PCG via FANTOM eQTLs
FANTOM eQTLs - SNP no.				Indicates no. of FANTOM eQTLs used to link to PCG
FANTOM eQTLs - correlation strength				Indicates correlation strength of FANTOM eQTL-containing gene and linked PCG
FANTOM eQTLs - FDR				Indicates FDR for association of FANTOM eQTL-containing gene and linked PCG
FANTOM eQTLs - Binomial p value				Indicates binomial p value for association of FANTOM eQTL-containing gene and linked PCG
LogFC_BO				LncRNA fold change in response to both IL-1a and PDGF-BB
padj_BO				LncRNA BH-corrected p value for response to both IL-1a and PDGF-BB
Paired PCG - LogFC Il1a_PDGF				Protein coding gene fold change in response to both IL-1a and PDGF-BB
Paired PCG - p Il1a_PDGF				Protein coding gene BH-corrected p value for response to both IL-1a and PDGF-BB
LogFC_ao				LncRNA fold change in response to stiff-culturing in aoSMC
padj_ao				LncRNA BH-corrected p value for response to stiff culturing in aoSMC
Paired PCG - LogFC aoSMC_Stiff				Protein coding gene fold change in response to stiff-culturing in aoSMC
Paired PCG - p aoSMC_Stiff				Protein coding gene BH-corrected p value for response to stiff culturing in aoSMC
LogFC_ca				LncRNA fold change in response to stiff culturing in caSMC
padj_ca				LncRNA BH-corrected p value for response to stiff culturing in caSMC
Paired PCG - LogFC caSMC_Stiff				Protein coding gene fold change in response to stiff culturing in caSMC
Paired PCG - p caSMC_Stiff				Protein coding gene BH-corrected p value for response to stiff culturing in caSMC

## Sheet: S17 VSMC elncRNA-PCG prediction
elncRNA/PCG Pair	elncRNA ID (Ensembl/Stringtie)	elncRNA ID (This Study)	elncRNA name	LncRNA Annotation	VSMC Dataset	PCG ID	PCG name	Genehancer overlap - location	PCG/Genehancer interaction - ID	PCG/Genehancer interaction - score	PCG/Genehancer interaction - type	FANTOM eQTL link	FANTOM eQTLs - SNP no.	FANTOM eQTLs - correlation strength	FANTOM eQTLs - FDR	FANTOM eQTLs - Binomial p value	LogFC_BO	padj_BO	Paired PCG - LogFC Il1a_PDGF	Paired PCG - p Il1a_PDGF	LogFC_ao	padj_ao	Paired PCG - LogFC aoSMC_Stiff	Paired PCG - p aoSMC_Stiff	LogFC_ca	padj_ca	Paired PCG - LogFC caSMC_Stiff	Paired PCG - p caSMC_Stiff
AC002480.3/IL6	ENSG00000232759.1	NA	AC002480.3	GENCODE	svSMC	ENSG00000136244.11	IL6	GH in Genebody	IL6/GH07J022575	25	C-HiC,eRNA_co-expression	NA	NA	NA	NA	NA	2.75	2.81e-07	5.28	2.12e-42	NA	NA	-0.838	1.43e-06	NA	NA	-1.6	1.25e-08
AC002480.3/IL6	ENSG00000232759.1	NA	AC002480.3	GENCODE	svSMC	ENSG00000136244.11	IL6	GH in Genebody	IL6/GH07J022569	16	C-HiC,eRNA_co-expression	NA	NA	NA	NA	NA	2.75	2.81e-07	5.28	2.12e-42	NA	NA	-0.838	1.43e-06	NA	NA	-1.6	1.25e-08
AC002480.3/IL6	ENSG00000232759.1	NA	AC002480.3	GENCODE	svSMC	ENSG00000136244.11	IL6	GH in Genebody	IL6/GH07J022600	22	C-HiC,eRNA_co-expression	NA	NA	NA	NA	NA	2.75	2.81e-07	5.28	2.12e-42	NA	NA	-0.838	1.43e-06	NA	NA	-1.6	1.25e-08
AC002480.3/STEAP1B	ENSG00000232759.1	NA	AC002480.3	GENCODE	svSMC	ENSG00000105889.14	STEAP1B	GH in Genebody	STEAP1B/GH07J022569	6	C-HiC,Distance	NA	NA	NA	NA	NA	2.75	2.81e-07	1.66	4.41e-06	NA	NA	1.85	6.02e-18	NA	NA	2.2	6.63e-15
AC002480.3/STEAP1B	ENSG00000232759.1	NA	AC002480.3	GENCODE	svSMC	ENSG00000105889.14	STEAP1B	GH in Genebody	STEAP1B/GH07J022600	7	C-HiC,Distance	NA	NA	NA	NA	NA	2.75	2.81e-07	1.66	4.41e-06	NA	NA	1.85	6.02e-18	NA	NA	2.2	6.63e-15
AC002480.3/STEAP1B	ENSG00000232759.1	NA	AC002480.3	GENCODE	svSMC	ENSG00000105889.14	STEAP1B	GH in Genebody	STEAP1B/GH07J022575	12	eQTLs,C-HiC,Distance	NA	NA	NA	NA	NA	2.75	2.81e-07	1.66	4.41e-06	NA	NA	1.85	6.02e-18	NA	NA	2.2	6.63e-15
AC009229.5/CYP1B1	ENSG00000227292.1	NA	AC009229.5	GENCODE	aoSMC	ENSG00000138061.11	CYP1B1	NA	none	NA	NA	Linked via FANTOM eQTLs	11	0.36	0.21	1.87e-10	NA	NA	NA	NA	-2.03	0.0022	-0.758	1.58e-05	NA	NA	NA	NA
LINC00973/DCBLD2	ENSG00000240476.1	NA	LINC00973	GENCODE	svSMC	ENSG00000057019.15	DCBLD2	NA	none	NA	NA	Linked via FANTOM eQTLs	13	0.73	0.49	3.21e-13	3.96	1.59e-09	2.06	9.86e-32	-1.61	1.06e-13	-0.653	0.0016	-0.691	0.0244	-0.829	9.42e-06
LINC00973/DCBLD2	ENSG00000240476.1	NA	LINC00973	GENCODE	aoSMC	ENSG00000057019.15	DCBLD2	NA	none	NA	NA	Linked via FANTOM eQTLs	13	0.73	0.49	3.21e-13	3.96	1.59e-09	2.06	9.86e-32	-1.61	1.06e-13	-0.653	0.0016	-0.691	0.0244	-0.829	9.42e-06
LINC00973/DCBLD2	ENSG00000240476.1	NA	LINC00973	GENCODE	caSMC	ENSG00000057019.15	DCBLD2	NA	none	NA	NA	Linked via FANTOM eQTLs	13	0.73	0.49	3.21e-13	3.96	1.59e-09	2.06	9.86e-32	-1.61	1.06e-13	-0.653	0.0016	-0.691	0.0244	-0.829	9.42e-06
MSTRG.10510/PAX8	MSTRG.10510	NA	MSTRG.10510	Newly-assembled	svSMC	ENSG00000125618.16	PAX8	GH TSS	PAX8/GH02J113323	7	C-HiC,Distance	NA	NA	NA	NA	NA	4.02	0.00138	1.69	0.0353	NA	NA	NA	NA	NA	NA	NA	NA
MSTRG.10933/GLS	MSTRG.10933	NA	MSTRG.10933	Newly-assembled	svSMC	ENSG00000115419.12	GLS	GH TSS	GLS/GH02J190807	8	eQTLs,Distance	NA	NA	NA	NA	NA	-5.65	1.52e-09	-1.55	1.07e-13	NA	NA	NA	NA	NA	NA	NA	NA
MSTRG.13896/CXCL8	MSTRG.13896	VSMClnc6	MSTRG.13896	Newly-assembled	svSMC	ENSG00000169429.10	CXCL8	GH in TSS + Genebody	CXCL8/GH04J073720	23	eRNA_co-expression,Distance	NA	NA	NA	NA	NA	8.6	1.36e-16	9.05	1.2e-35	NA	NA	NA	NA	NA	NA	0.49	0.00399
MSTRG.13896/CXCL8	MSTRG.13896	VSMClnc6	MSTRG.13896	Newly-assembled	svSMC	ENSG00000169429.10	CXCL8	GH in TSS + Genebody	CXCL8/GH04J073702	48	eQTLs,eRNA_co-expression	NA	NA	NA	NA	NA	8.6	1.36e-16	9.05	1.2e-35	NA	NA	NA	NA	NA	NA	0.49	0.00399
MSTRG.13896/CXCL8	MSTRG.13896	VSMClnc6	MSTRG.13896	Newly-assembled	svSMC	ENSG00000169429.10	CXCL8	GH in TSS + Genebody	CXCL8/GH04J073706	17	C-HiC,eRNA_co-expression	NA	NA	NA	NA	NA	8.6	1.36e-16	9.05	1.2e-35	NA	NA	NA	NA	NA	NA	0.49	0.00399
MSTRG.13896/CXCL8	MSTRG.13896	VSMClnc6	MSTRG.13896	Newly-assembled	svSMC	ENSG00000169429.10	CXCL8	GH in TSS + Genebody	CXCL8/GH04J073718	29	C-HiC,eRNA_co-expression,Distance	NA	NA	NA	NA	NA	8.6	1.36e-16	9.05	1.2e-35	NA	NA	NA	NA	NA	NA	0.49	0.00399
MSTRG.14179/ANKRD50	MSTRG.14179	NA	MSTRG.14179	Newly-assembled	svSMC	ENSG00000151458.11	ANKRD50	GH in Genebody	ANKRD50/GH04J124631	4	eQTLs,Distance	NA	NA	NA	NA	NA	-0.878	1.39e-05	-0.876	0.000198	NA	NA	NA	NA	NA	NA	NA	NA
MSTRG.15662/KLF9	MSTRG.15662	NA	MSTRG.15662	Newly-assembled	aoSMC	ENSG00000119138.4	KLF9	GH TSS	KLF9/GH09J070599	10	C-HiC,eRNA_co-expression	NA	NA	NA	NA	NA	NA	NA	NA	NA	-1.35	1.24e-12	-1.49	8.79e-16	-1.6	2.3e-16	-1.9	6.95e-15
MSTRG.15662/KLF9	MSTRG.15662	NA	MSTRG.15662	Newly-assembled	aoSMC	ENSG00000119138.4	KLF9	GH TSS	KLF9/GH09J070599	10	C-HiC,eRNA_co-expression	NA	NA	NA	NA	NA	NA	NA	NA	NA	-1.35	1.24e-12	-1.49	8.79e-16	-1.6	2.3e-16	-1.9	6.95e-15
MSTRG.15662/KLF9	MSTRG.15662	NA	MSTRG.15662	Newly-assembled	caSMC	ENSG00000119138.4	KLF9	GH TSS	KLF9/GH09J070599	10	C-HiC,eRNA_co-expression	NA	NA	NA	NA	NA	NA	NA	NA	NA	-1.35	1.24e-12	-1.49	8.79e-16	-1.6	2.3e-16	-1.9	6.95e-15
MSTRG.15662/KLF9	MSTRG.15662	NA	MSTRG.15662	Newly-assembled	caSMC	ENSG00000119138.4	KLF9	GH TSS	KLF9/GH09J070599	10	C-HiC,eRNA_co-expression	NA	NA	NA	NA	NA	NA	NA	NA	NA	-1.35	1.24e-12	-1.49	8.79e-16	-1.6	2.3e-16	-1.9	6.95e-15
MSTRG.15724/NFIL3	MSTRG.15724	NA	MSTRG.15724	Newly-assembled	caSMC	ENSG00000165030.3	NFIL3	GH in TSS + Genebody	NFIL3/GH09J091191	16	eQTLs,C-HiC,eRNA_co-expression	Linked via FANTOM eQTLs	NA	NA	NA	NA	NA	NA	NA	NA	-1.55	7.79e-09	-1.24	5.78e-09	-1.01	0.00868	-1.76	1.31e-08
MSTRG.15724/NFIL3	MSTRG.15724	NA	MSTRG.15724	Newly-assembled	caSMC	ENSG00000165030.3	NFIL3	GH in TSS + Genebody	NFIL3/GH09J091186	4	eQTLs,eRNA_co-expression	Linked via FANTOM eQTLs	3	0.48	0.14	1.87e-10	NA	NA	NA	NA	-1.55	7.79e-09	-1.24	5.78e-09	-1.01	0.00868	-1.76	1.31e-08
MSTRG.15724/NFIL3	MSTRG.15724	NA	MSTRG.15724	Newly-assembled	caSMC	ENSG00000165030.3	NFIL3	GH in TSS + Genebody	NFIL3/GH09J091191	16	eQTLs,C-HiC,eRNA_co-expression	Linked via FANTOM eQTLs	3	0.48	0.14	1.87e-10	NA	NA	NA	NA	-1.55	7.79e-09	-1.24	5.78e-09	-1.01	0.00868	-1.76	1.31e-08
MSTRG.15724/NFIL3	MSTRG.15724	NA	MSTRG.15724	Newly-assembled	caSMC	ENSG00000165030.3	NFIL3	GH in TSS + Genebody	NFIL3/GH09J091186	4	eQTLs,eRNA_co-expression	Linked via FANTOM eQTLs	NA	NA	NA	NA	NA	NA	NA	NA	-1.55	7.79e-09	-1.24	5.78e-09	-1.01	0.00868	-1.76	1.31e-08
MSTRG.15724/NFIL3	MSTRG.15724	NA	MSTRG.15724	Newly-assembled	aoSMC	ENSG00000165030.3	NFIL3	GH in TSS + Genebody	NFIL3/GH09J091191	16	eQTLs,C-HiC,eRNA_co-expression	Linked via FANTOM eQTLs	NA	NA	NA	NA	NA	NA	NA	NA	-1.55	7.79e-09	-1.24	5.78e-09	-1.01	0.00868	-1.76	1.31e-08
MSTRG.15724/NFIL3	MSTRG.15724	NA	MSTRG.15724	Newly-assembled	aoSMC	ENSG00000165030.3	NFIL3	GH in TSS + Genebody	NFIL3/GH09J091186	4	eQTLs,eRNA_co-expression	Linked via FANTOM eQTLs	3	0.48	0.14	1.87e-10	NA	NA	NA	NA	-1.55	7.79e-09	-1.24	5.78e-09	-1.01	0.00868	-1.76	1.31e-08
MSTRG.15724/NFIL3	MSTRG.15724	NA	MSTRG.15724	Newly-assembled	aoSMC	ENSG00000165030.3	NFIL3	GH in TSS + Genebody	NFIL3/GH09J091191	16	eQTLs,C-HiC,eRNA_co-expression	Linked via FANTOM eQTLs	3	0.48	0.14	1.87e-10	NA	NA	NA	NA	-1.55	7.79e-09	-1.24	5.78e-09	-1.01	0.00868	-1.76	1.31e-08
MSTRG.15724/NFIL3	MSTRG.15724	NA	MSTRG.15724	Newly-assembled	aoSMC	ENSG00000165030.3	NFIL3	GH in TSS + Genebody	NFIL3/GH09J091186	4	eQTLs,eRNA_co-expression	Linked via FANTOM eQTLs	NA	NA	NA	NA	NA	NA	NA	NA	-1.55	7.79e-09	-1.24	5.78e-09	-1.01	0.00868	-1.76	1.31e-08
NR2F2-AS1/NR2F2	ENSG00000247809.7	NA	NR2F2-AS1	GENCODE	svSMC	ENSG00000185551.14	NR2F2	GH in TSS + Genebody	NR2F2/GH15J096272	11	eQTLs,C-HiC	NA	NA	NA	NA	NA	-1.24	0.0127	-0.893	0.000467	NA	NA	NA	NA	NA	NA	NA	NA
NR2F2-AS1/NR2F2	ENSG00000247809.7	NA	NR2F2-AS1	GENCODE	svSMC	ENSG00000185551.14	NR2F2	GH in TSS + Genebody	NR2F2/GH15J096284	8	eQTLs,C-HiC	NA	NA	NA	NA	NA	-1.24	0.0127	-0.893	0.000467	NA	NA	NA	NA	NA	NA	NA	NA
NR2F2-AS1/NR2F2	ENSG00000247809.7	NA	NR2F2-AS1	GENCODE	svSMC	ENSG00000185551.14	NR2F2	GH in TSS + Genebody	NR2F2/GH15J096284	8	eQTLs,C-HiC	NA	NA	NA	NA	NA	-1.24	0.0127	-0.893	0.000467	NA	NA	NA	NA	NA	NA	NA	NA
NR2F2-AS1/NR2F2	ENSG00000247809.7	NA	NR2F2-AS1	GENCODE	svSMC	ENSG00000185551.14	NR2F2	GH in TSS + Genebody	NR2F2/GH15J096319	884	eRNA_co-expression,TF_co-expression,Distance	NA	NA	NA	NA	NA	-1.24	0.0127	-0.893	0.000467	NA	NA	NA	NA	NA	NA	NA	NA
NR2F2-AS1/NR2F2	ENSG00000247809.7	NA	NR2F2-AS1	GENCODE	svSMC	ENSG00000185551.14	NR2F2	GH in TSS + Genebody	NR2F2/GH15J096272	11	eQTLs,C-HiC	NA	NA	NA	NA	NA	-1.24	0.0127	-0.893	0.000467	NA	NA	NA	NA	NA	NA	NA	NA
RP11-145A3.1/ENAH	ENSG00000227496.1	NA	RP11-145A3.1	GENCODE	caSMC	ENSG00000154380.17	ENAH	NA	none	NA	NA	Linked via FANTOM eQTLs	5	0.45	0.3	1.76e-08	NA	NA	NA	NA	-0.119	0.802	NA	NA	-1.1	0.01	-1.11	4.84e-08
RP5-940J5.9/TAPBPL	ENSG00000269968.1	NA	RP5-940J5.9	GENCODE	svSMC	ENSG00000139192.11	TAPBPL	GH TSS	TAPBPL/GH12J006530	24	eQTLs,C-HiC	NA	NA	NA	NA	NA	1.13	0.000232	0.886	0.0198	0.186	0.794	NA	NA	0.758	0.155	NA	NA
SPATA20P1/KCNJ15	ENSG00000231123.1	NA	SPATA20P1	GENCODE	svSMC	ENSG00000157551.17	KCNJ15	GH in Genebody	KCNJ15/GH21J038285	7	eQTLs,eRNA_co-expression,Distance	Linked via FANTOM eQTLs	NA	NA	NA	NA	2.4	6.7e-07	2.83	3.4e-21	NA	NA	NA	NA	NA	NA	NA	NA
SPATA20P1/KCNJ15	ENSG00000231123.1	NA	SPATA20P1	GENCODE	svSMC	ENSG00000157551.17	KCNJ15	GH in Genebody	KCNJ15/GH21J038275	7	eQTLs,eRNA_co-expression,Distance	Linked via FANTOM eQTLs	NA	NA	NA	NA	2.4	6.7e-07	2.83	3.4e-21	NA	NA	NA	NA	NA	NA	NA	NA
SPATA20P1/KCNJ15	ENSG00000231123.1	NA	SPATA20P1	GENCODE	svSMC	ENSG00000157551.17	KCNJ15	GH in Genebody	KCNJ15/GH21J038256	457	eQTLs,eRNA_co-expression,Distance	Linked via FANTOM eQTLs	52	0.51	0.09	3.21e-13	2.4	6.7e-07	2.83	3.4e-21	NA	NA	NA	NA	NA	NA	NA	NA
SPATA20P1/KCNJ15	ENSG00000231123.1	NA	SPATA20P1	GENCODE	svSMC	ENSG00000157551.17	KCNJ15	GH in Genebody	KCNJ15/GH21J038266	4	eQTLs,Distance	Linked via FANTOM eQTLs	NA	NA	NA	NA	2.4	6.7e-07	2.83	3.4e-21	NA	NA	NA	NA	NA	NA	NA	NA
SPATA20P1/KCNJ15	ENSG00000231123.1	NA	SPATA20P1	GENCODE	svSMC	ENSG00000157551.17	KCNJ15	GH in Genebody	KCNJ15/GH21J038272	241	eQTLs,Distance	Linked via FANTOM eQTLs	52	0.51	0.09	3.21e-13	2.4	6.7e-07	2.83	3.4e-21	NA	NA	NA	NA	NA	NA	NA	NA
SPATA20P1/KCNJ15	ENSG00000231123.1	NA	SPATA20P1	GENCODE	svSMC	ENSG00000157551.17	KCNJ15	GH in Genebody	KCNJ15/GH21J038272	241	eQTLs,Distance	Linked via FANTOM eQTLs	NA	NA	NA	NA	2.4	6.7e-07	2.83	3.4e-21	NA	NA	NA	NA	NA	NA	NA	NA
SPATA20P1/KCNJ15	ENSG00000231123.1	NA	SPATA20P1	GENCODE	svSMC	ENSG00000157551.17	KCNJ15	GH in Genebody	KCNJ15/GH21J038282	4	eRNA_co-expression,Distance	Linked via FANTOM eQTLs	52	0.51	0.09	3.21e-13	2.4	6.7e-07	2.83	3.4e-21	NA	NA	NA	NA	NA	NA	NA	NA
SPATA20P1/KCNJ15	ENSG00000231123.1	NA	SPATA20P1	GENCODE	svSMC	ENSG00000157551.17	KCNJ15	GH in Genebody	KCNJ15/GH21J038244	8	eQTLs,eRNA_co-expression,Distance	Linked via FANTOM eQTLs	52	0.51	0.09	3.21e-13	2.4	6.7e-07	2.83	3.4e-21	NA	NA	NA	NA	NA	NA	NA	NA
SPATA20P1/KCNJ15	ENSG00000231123.1	NA	SPATA20P1	GENCODE	svSMC	ENSG00000157551.17	KCNJ15	GH in Genebody	KCNJ15/GH21J038244	8	eQTLs,eRNA_co-expression,Distance	Linked via FANTOM eQTLs	NA	NA	NA	NA	2.4	6.7e-07	2.83	3.4e-21	NA	NA	NA	NA	NA	NA	NA	NA
SPATA20P1/KCNJ15	ENSG00000231123.1	NA	SPATA20P1	GENCODE	svSMC	ENSG00000157551.17	KCNJ15	GH in Genebody	KCNJ15/GH21J038296	4	eQTLs,Distance	Linked via FANTOM eQTLs	NA	NA	NA	NA	2.4	6.7e-07	2.83	3.4e-21	NA	NA	NA	NA	NA	NA	NA	NA
SPATA20P1/KCNJ15	ENSG00000231123.1	NA	SPATA20P1	GENCODE	svSMC	ENSG00000157551.17	KCNJ15	GH in Genebody	KCNJ15/GH21J038266	4	eQTLs,Distance	Linked via FANTOM eQTLs	52	0.51	0.09	3.21e-13	2.4	6.7e-07	2.83	3.4e-21	NA	NA	NA	NA	NA	NA	NA	NA
SPATA20P1/KCNJ15	ENSG00000231123.1	NA	SPATA20P1	GENCODE	svSMC	ENSG00000157551.17	KCNJ15	GH in Genebody	KCNJ15/GH21J038296	4	eQTLs,Distance	Linked via FANTOM eQTLs	52	0.51	0.09	3.21e-13	2.4	6.7e-07	2.83	3.4e-21	NA	NA	NA	NA	NA	NA	NA	NA
SPATA20P1/KCNJ15	ENSG00000231123.1	NA	SPATA20P1	GENCODE	svSMC	ENSG00000157551.17	KCNJ15	GH in Genebody	KCNJ15/GH21J038256	457	eQTLs,eRNA_co-expression,Distance	Linked via FANTOM eQTLs	NA	NA	NA	NA	2.4	6.7e-07	2.83	3.4e-21	NA	NA	NA	NA	NA	NA	NA	NA
SPATA20P1/KCNJ15	ENSG00000231123.1	NA	SPATA20P1	GENCODE	svSMC	ENSG00000157551.17	KCNJ15	GH in Genebody	KCNJ15/GH21J038275	7	eQTLs,eRNA_co-expression,Distance	Linked via FANTOM eQTLs	52	0.51	0.09	3.21e-13	2.4	6.7e-07	2.83	3.4e-21	NA	NA	NA	NA	NA	NA	NA	NA
SPATA20P1/KCNJ15	ENSG00000231123.1	NA	SPATA20P1	GENCODE	svSMC	ENSG00000157551.17	KCNJ15	GH in Genebody	KCNJ15/GH21J038282	4	eRNA_co-expression,Distance	Linked via FANTOM eQTLs	NA	NA	NA	NA	2.4	6.7e-07	2.83	3.4e-21	NA	NA	NA	NA	NA	NA	NA	NA
SPATA20P1/KCNJ15	ENSG00000231123.1	NA	SPATA20P1	GENCODE	svSMC	ENSG00000157551.17	KCNJ15	GH in Genebody	KCNJ15/GH21J038285	7	eQTLs,eRNA_co-expression,Distance	Linked via FANTOM eQTLs	52	0.51	0.09	3.21e-13	2.4	6.7e-07	2.83	3.4e-21	NA	NA	NA	NA	NA	NA	NA	NA
