# Supplementary material for: Novel Transcript Discovery Expands the Repertoire of Pathologically-Associated, Long Non-Coding RNAs in Vascular Smooth Muscle Cells
Source: Int J Mol Sci. 2021 Feb 2;22(3):1484. doi: 10.3390/ijms22031484 (PMC7867340; doi:10.3390/ijms22031484)
Supplement: Supplementary file 1 [file ijms-22-01484-s001.zip › ijms-1092837-supplementary/S2 Primers.xlsx]

## Sheet: Sheet1
MSTRG.743_F	tccaagactaccaaggtgttac
MSTRG.743_R	aggccaatgaaaattgagtgtc
MSTRG.13896_F	GTCACAGTAATCATGGCACTTG
MSTRG.13896_R	agatatgacttgctcctccttg
AC002480_F	gcaggggacacatttattgatg
AC002480_R	TTCATCCACCCATCCAGTAAtc
LINC02015a_F	gcattcaagggagtaagaagaac
LINC02015a_R	ctgctgaagggagtctatcttg
RP11-1E6_F	TCATCACCCTTGTTATCCCATG
RP11-1E6_R	TGGCACTTATAGGAAAGGACAG
MSTRG.10933ii_F	tgatgtgtttgagtgtggattc
MSTRG.10933ii_R	cctgaagaaataatggcccaac
LINC01013_hg38_4if	CTCCAATCTGCTGCCCCTAA
LINC01013_hg38_4ir	AGATTTCCCTGGGGCTTTTGG
AC003092_hg38_6if	TGAGATTTCAGCTCTCCTGATCC
AC003092_hg38_6ir	GCCTCCACTGTGAGTAAAGACA
AC018647_hg38_3f	GGACTCTGCCACCTTTCGTA
AC018647_hg38_3r	TAGGCACTGCCACAGAGTAAC
PLCE-AS1_hg38_4f	CAGTGGAATGGTCCGAGTGT
PLCE-AS1_hg38_4r	AGGCTGGCATGTCCTTCATT
