# Supplementary material for: Novel Transcript Discovery Expands the Repertoire of Pathologically-Associated, Long Non-Coding RNAs in Vascular Smooth Muscle Cells
Source: Int J Mol Sci. 2021 Feb 2;22(3):1484. doi: 10.3390/ijms22031484 (PMC7867340; doi:10.3390/ijms22031484)
Supplement: Supplementary file 1 [file ijms-22-01484-s001.zip › ijms-1092837-supplementary/S3 qPCR_validation_Il1aPDGF_FC.xlsx]

## Sheet: SIII qPCR_validation_Il1aPDGF_F
Name	Log2FC.qPCR.	LncRNA_Annotation	LogFC_BO
MSTRG.10933	-5.09653	Newly-assembled	-5.64964
MSTRG.13896	10.9569	Newly-assembled	8.59833
MSTRG.743	10.3372	Newly-assembled	9.08638
AC002480.4	3.55003	GENCODE	5.56118
AC003092.1	6.38683	GENCODE	6.0204
AC018647.3	-8.09799	GENCODE	-10.6004
LINC01013	-6.96351	GENCODE	-4.49211
LINC02015	5.59386	GENCODE	3.41141
PLCE1-AS1	-5.64765	GENCODE	-6.79688
RP11-1E6.1	11.223	GENCODE	8.01489
