# Supplementary material for: Novel Transcript Discovery Expands the Repertoire of Pathologically-Associated, Long Non-Coding RNAs in Vascular Smooth Muscle Cells
Source: Int J Mol Sci. 2021 Feb 2;22(3):1484. doi: 10.3390/ijms22031484 (PMC7867340; doi:10.3390/ijms22031484)
Supplement: Supplementary file 1 [file ijms-22-01484-s001.zip › ijms-1092837-supplementary/S4 Diff Express PCGs 3 VSMC RNAseqs.xlsx]

## Sheet: Sheet1
Differentially expressed PCGs activity in the 3 VSMC RNAseq datasets
Dataset	VSMC type	Comparison	Expressed PCGs	Differentially expressed PCGs (% expressed PCGs)
Ballantyne et al. 2016	Saphenous vein	0.2% FBS vs. IL-1α + PDGF-BB	10856	2292 (21.1%)
Yu et al. 2018	Aortic	Soft culture (2-4kPa) vs. Stiff culture (25kPa)	11067	2952 (26.7%)
Yu et al. 2018	Coronary	Soft culture (2-4kPa) vs. Stiff culture (25kPa)	11059	3796 (34.3%)
Alloza et al. 2017	Plaque-isolated	Symptomatic Plaques vs. Asymptomatic Plaques	10543	46 (0.4%)
