# Supplementary material for: Novel Transcript Discovery Expands the Repertoire of Pathologically-Associated, Long Non-Coding RNAs in Vascular Smooth Muscle Cells
Source: Int J Mol Sci. 2021 Feb 2;22(3):1484. doi: 10.3390/ijms22031484 (PMC7867340; doi:10.3390/ijms22031484)
Supplement: Supplementary file 1 [file ijms-22-01484-s001.zip › ijms-1092837-supplementary/S5 svSMC_IP_numOne.genes.xlsx]

## Sheet: SV svSMC_IP_numOne.genes
term_ID	description	frequency	plot_X	plot_Y	plot_size	log10 p-value	uniqueness	dispensability	representative	eliminated
GO:0003008	system process	0.0066	-7.643	1.606	4.928	-4.0691	0.535	0	3008	0
GO:0007155	cell adhesion	0.0054	5.567	-1.445	4.844	-6.2255	0.979	0	7155	0
GO:0022610	biological adhesion	0.0055	3.714	-1.586	4.849	-6.1831	0.979	0	22610	0
GO:0023052	signaling	0.0677	0.296	-3.135	5.939	-4.9066	0.98	0	23052	0
GO:0032501	multicellular organismal process	0.0237	0.74	-5.752	5.483	-6.9626	0.98	0	32501	0
GO:0032502	developmental process	0.0281	-6.688	-4.184	5.557	-9.2976	0.98	0	32502	0
GO:0040011	locomotion	0.01	5.364	1.103	5.107	-6.2503	0.979	0	40011	0
GO:0042127	regulation of cell proliferation	0.0031	-0.248	8.725	4.603	-7.0726	0.762	0	42127	0
GO:0001935	endothelial cell proliferation	0.0002	null	null	3.457	-3.5361	0.861	0.854	42127	1
GO:0001936	regulation of endothelial cell proliferation	0.0002	null	null	3.368	-4.0429	0.795	0.767	42127	1
GO:0008284	positive regulation of cell proliferation	0.0015	null	null	4.288	-4.2434	0.76	0.899	42127	1
GO:0048856	anatomical structure development	0.0254	-5.437	4.718	5.513	-10.821	0.385	0	48856	0
GO:0050793	regulation of developmental process	0.0121	null	null	5.189	-4.6216	0.353	0.858	48856	1
GO:0007507	heart development	0.0013	null	null	4.211	-8	0.336	0.764	48856	1
GO:0048513	animal organ development	0.0078	null	null	5	-11.4342	0.308	0.814	48856	1
GO:0048514	blood vessel morphogenesis	0.0012	null	null	4.175	-3.7306	0.347	0.978	48856	1
GO:0007399	nervous system development	0.0058	null	null	4.873	-4.6126	0.32	0.863	48856	1
GO:0007275	multicellular organism development	0.0156	null	null	5.301	-10.5884	0.304	0.921	48856	1
GO:0009888	tissue development	0.0049	null	null	4.799	-10.2676	0.438	0.772	48856	1
GO:0009887	animal organ morphogenesis	0.0026	null	null	4.53	-8.3401	0.329	0.722	48856	1
GO:0003007	heart morphogenesis	0.0006	null	null	3.858	-3.5634	0.356	0.869	48856	1
GO:0072358	cardiovascular system development	0.0015	null	null	4.278	-3.9615	0.344	0.921	48856	1
GO:0072359	circulatory system development	0.0024	null	null	4.48	-8.9101	0.355	0.714	48856	1
GO:0055006	cardiac cell development	0.0001	null	null	3.152	-3.721	0.384	0.936	48856	1
GO:0055007	cardiac muscle cell differentiation	0.0002	null	null	3.393	-4.1549	0.354	0.873	48856	1
GO:0001944	vasculature development	0.0015	null	null	4.27	-4.0429	0.343	0.991	48856	1
GO:0043010	camera-type eye development	0.0007	null	null	3.962	-4.0737	0.375	0.913	48856	1
GO:0048468	cell development	0.0057	null	null	4.866	-5.6882	0.376	0.786	48856	1
GO:0000902	cell morphogenesis	0.0095	null	null	5.085	-4.9957	0.349	0.833	48856	1
GO:0030154	cell differentiation	0.0113	null	null	5.162	-6.3372	0.365	0.851	48856	1
GO:0001568	blood vessel development	0.0014	null	null	4.243	-4.426	0.345	0.91	48856	1
GO:0007423	sensory organ development	0.0016	null	null	4.309	-5.0137	0.351	0.778	48856	1
GO:0009653	anatomical structure morphogenesis	0.0154	null	null	5.296	-10.6556	0.394	0.885	48856	1
GO:0048731	system development	0.0126	null	null	5.21	-9.8125	0.302	0.888	48856	1
GO:0048738	cardiac muscle tissue development	0.0004	null	null	3.697	-4.5498	0.356	0.831	48856	1
GO:0035051	cardiocyte differentiation	0.0003	null	null	3.518	-5.4855	0.365	0.808	48856	1
GO:0022603	regulation of anatomical structure morphogenesis	0.0083	null	null	5.027	-3.9286	0.343	0.869	48856	1
GO:0001654	eye development	0.0011	null	null	4.131	-5.0804	0.362	0.753	48856	1
GO:0048869	cellular developmental process	0.019	null	null	5.386	-6.1379	0.354	0.909	48856	1
GO:0050896	response to stimulus	0.1221	6.41	1.177	6.195	-4.8665	0.982	0	50896	0
GO:0051385	response to mineralocorticoid	0	4.558	5.04	2.207	-4.0195	0.937	0	51385	0
GO:0065007	biological regulation	0.205	2.203	-3.173	6.42	-5.5986	0.983	0	65007	0
GO:0006468	protein phosphorylation	0.0414	4.41	-3.117	5.725	-3.5507	0.952	0.036	6468	0
GO:0007154	cell communication	0.0722	-5.292	-5.154	5.967	-4.5143	0.951	0.056	7154	0
GO:0008283	cell proliferation	0.0039	3.308	0.07	4.704	-6.7932	0.887	0.072	8283	0
GO:0006928	movement of cell or subcellular component	0.0097	-3.68	-3.708	5.097	-6.7305	0.834	0.08	6928	0
GO:0034330	cell junction organization	0.0006	-2.186	-4.318	3.855	-5.4045	0.842	0.154	34330	0
GO:0048870	cell motility	0.0063	-1.489	-3.611	4.91	-6.04	0.772	0.193	48870	0
GO:2000146	negative regulation of cell motility	0.0005	null	null	3.772	-3.9584	0.704	0.789	48870	1
GO:0010596	negative regulation of endothelial cell migration	0.0001	null	null	3.016	-3.6189	0.459	0.89	48870	1
GO:0040013	negative regulation of locomotion	0.0005	null	null	3.827	-4.0991	0.793	0.826	48870	1
GO:0051271	negative regulation of cellular component movement	0.0005	null	null	3.801	-4.0079	0.713	0.833	48870	1
GO:0016477	cell migration	0.0029	null	null	4.575	-5.821	0.783	0.923	48870	1
GO:0051674	localization of cell	0.0063	1.984	-4.78	4.91	-6.04	0.955	0.272	51674	0
GO:1901888	regulation of cell junction assembly	0.0001	0.722	2.691	3.261	-4.9245	0.777	0.298	1901888	0
GO:0034329	cell junction assembly	0.0004	null	null	3.754	-3.6068	0.83	0.903	1901888	1
GO:0035556	intracellular signal transduction	0.04	2.015	6.56	5.71	-4.9626	0.702	0.301	35556	0
GO:0007165	signal transduction	0.0662	null	null	5.929	-5.4584	0.688	0.847	35556	1
GO:0031032	actomyosin structure organization	0.0006	-2.701	-3.868	3.881	-3.8004	0.834	0.326	31032	0
GO:0009611	response to wounding	0.0013	4.022	6.16	4.212	-3.5646	0.927	0.373	9611	0
GO:0009636	response to toxic substance	0.0083	4.041	5.705	5.029	-3.9733	0.914	0.461	9636	0
GO:0048015	phosphatidylinositol-mediated signaling	0.0006	2.06	7.228	3.891	-3.6386	0.781	0.477	48015	0
GO:0048017	inositol lipid-mediated signaling	0.0007	2.299	6.832	3.93	-3.5533	0.779	0.481	48017	0
GO:0048880	sensory system development	0.0001	-5.858	3.043	2.859	-4.9957	0.469	0.516	48880	0
GO:0050794	regulation of cellular process	0.1884	0.14	8.116	6.383	-5.7825	0.79	0.541	50794	0
GO:0050789	regulation of biological process	0.1937	null	null	6.395	-5.6216	0.816	0.761	50794	1
GO:0048864	stem cell development	0.0002	-4.761	3.728	3.377	-4.2684	0.472	0.566	48864	0
GO:0030282	bone mineralization	0.0002	-5.963	3.693	3.432	-6.757	0.377	0.572	30282	0
GO:0070169	positive regulation of biomineral tissue development	0.0001	null	null	3.06	-4.1409	0.364	0.932	30282	1
GO:0070167	regulation of biomineral tissue development	0.0002	null	null	3.334	-5.8827	0.351	0.966	30282	1
GO:0030501	positive regulation of bone mineralization	0.0001	null	null	3.023	-4.4202	0.363	0.928	30282	1
GO:0030278	regulation of ossification	0.0004	null	null	3.694	-3.9608	0.484	0.882	30282	1
GO:0030500	regulation of bone mineralization	0.0002	null	null	3.294	-5.5003	0.349	0.961	30282	1
GO:0001503	ossification	0.0007	-7.555	1.299	3.979	-3.8697	0.541	0.598	1503	0
GO:1902531	regulation of intracellular signal transduction	0.0055	1.909	6.913	4.846	-3.8196	0.745	0.602	1902531	0
GO:0072001	renal system development	0.0007	-5.974	4.002	3.928	-4.857	0.393	0.631	72001	0
GO:0001822	kidney development	0.0006	null	null	3.87	-4.025	0.38	0.976	72001	1
GO:0031214	biomineral tissue development	0.0003	-6.462	3.661	3.507	-5.4622	0.395	0.631	31214	0
GO:0001655	urogenital system development	0.0007	-6.119	3.114	3.974	-5.2668	0.395	0.637	1655	0
GO:0048762	mesenchymal cell differentiation	0.0004	-5.686	2.475	3.742	-5.2168	0.351	0.66	48762	0
GO:0014032	neural crest cell development	0.0002	null	null	3.335	-4.3936	0.372	0.911	48762	1
GO:0014031	mesenchymal cell development	0.0002	null	null	3.356	-4.2782	0.375	0.913	48762	1
GO:0014033	neural crest cell differentiation	0.0002	null	null	3.386	-4.9101	0.37	0.917	48762	1
GO:0001501	skeletal system development	0.0011	-6.212	3.945	4.139	-4.2426	0.383	0.66	1501	0
GO:0051716	cellular response to stimulus	0.0956	3.654	6.368	6.089	-4.6021	0.878	0.663	51716	0
GO:0045596	negative regulation of cell differentiation	0.0013	-3.614	4.475	4.214	-3.6255	0.359	0.672	45596	0
GO:0061061	muscle structure development	0.0014	-5.498	5.045	4.261	-3.8867	0.459	0.679	61061	0
GO:0030239	myofibril assembly	0.0002	-4.284	2.274	3.373	-3.6982	0.451	0.692	30239	0
GO:0035295	tube development	0.0018	-6.327	3.086	4.359	-6.8477	0.378	0.694	35295	0
GO:0060485	mesenchyme development	0.0006	-6.392	3.371	3.856	-5.5622	0.37	0.694	60485	0
GO:0060429	epithelium development	0.003	null	null	4.585	-5.0381	0.409	0.796	60485	1
GO:0030855	epithelial cell differentiation	0.0014	null	null	4.252	-4.0985	0.391	0.854	60485	1
GO:0051093	negative regulation of developmental process	0.0019	-3.759	5.286	4.381	-4.6216	0.384	0.698	51093	0
GO:0048523	negative regulation of cellular process	0.0183	null	null	5.371	-3.7775	0.771	0.748	51093	1
GO:0051241	negative regulation of multicellular organismal process	0.0021	null	null	4.432	-3.7299	0.414	0.756	51093	1
GO:0007417	central nervous system development	0.0019	-6.056	3.517	4.388	-4.4949	0.363	0.699	7417	0
