# Supplementary material for: Novel Transcript Discovery Expands the Repertoire of Pathologically-Associated, Long Non-Coding RNAs in Vascular Smooth Muscle Cells
Source: Int J Mol Sci. 2021 Feb 2;22(3):1484. doi: 10.3390/ijms22031484 (PMC7867340; doi:10.3390/ijms22031484)
Supplement: Supplementary file 1 [file ijms-22-01484-s001.zip › ijms-1092837-supplementary/S6 svSMC_IP_numTwo.genes.xlsx]

## Sheet: SVI svSMC_IP_numTwo.genes
category	over_represented_pvalue	under_represented_pvalue	numDEInCat	numInCat	term	ontology
GO:0031012	2.63376e-12	1	53	314	extracellular matrix	CC
GO:0062023	3.87263e-12	1	47	260	collagen-containing extracellular matrix	CC
GO:0005886	5.75832e-08	1	216	2666	plasma membrane	CC
GO:0071944	1.30999e-07	1	219	2740	cell periphery	CC
GO:0014066	6.81944e-07	1	19	88	regulation of phosphatidylinositol 3-kinase signaling	BP
GO:0043548	8.32877e-07	1	9	20	phosphatidylinositol 3-kinase binding	MF
GO:0003008	1.55283e-06	0.999999	87	887	system process	BP
GO:0034762	1.60787e-06	0.999999	38	281	regulation of transmembrane transport	BP
GO:0061061	1.68903e-06	0.999999	51	431	muscle structure development	BP
GO:0005539	2.14176e-06	0.999999	23	130	glycosaminoglycan binding	MF
GO:0014065	3.25542e-06	0.999999	20	106	phosphatidylinositol 3-kinase signaling	BP
GO:0005201	3.69635e-06	0.999999	21	115	extracellular matrix structural constituent	MF
GO:0008201	4.84873e-06	0.999999	19	99	heparin binding	MF
GO:0034765	5.68656e-06	0.999998	31	219	regulation of ion transmembrane transport	BP
GO:0048017	7.76713e-06	0.999998	22	131	inositol lipid-mediated signaling	BP
GO:0043269	8.6628e-06	0.999996	39	313	regulation of ion transport	BP
GO:0048659	8.99895e-06	0.999998	19	103	smooth muscle cell proliferation	BP
GO:0005244	9.81886e-06	0.999998	14	61	voltage-gated ion channel activity	MF
GO:0022832	9.81886e-06	0.999998	14	61	voltage-gated channel activity	MF
GO:0003012	1.03195e-05	0.999996	34	258	muscle system process	BP
GO:0009653	1.20092e-05	0.999993	144	1740	anatomical structure morphogenesis	BP
GO:0015271	1.39463e-05	1	5	7	outward rectifier potassium channel activity	MF
GO:0004888	1.63626e-05	0.999993	35	275	transmembrane signaling receptor activity	MF
GO:0048015	1.80132e-05	0.999995	21	128	phosphatidylinositol-mediated signaling	BP
GO:0043583	2.44668e-05	0.999993	20	120	ear development	BP
GO:0048660	2.50745e-05	0.999993	18	101	regulation of smooth muscle cell proliferation	BP
GO:0007423	3.15137e-05	0.999986	38	318	sensory organ development	BP
GO:0065009	3.84315e-05	0.999975	159	2001	regulation of molecular function	BP
GO:0033002	4.03503e-05	0.999987	22	144	muscle cell proliferation	BP
GO:0005518	4.10264e-05	0.999992	12	52	collagen binding	MF
GO:0035556	4.88474e-05	0.999968	154	1936	intracellular signal transduction	BP
GO:0007165	5.26879e-05	0.999963	255	3500	signal transduction	BP
GO:0022843	5.31638e-05	0.999992	10	38	voltage-gated cation channel activity	MF
GO:0034703	5.60293e-05	0.999986	15	79	cation channel complex	CC
GO:0031226	5.76879e-05	0.999968	67	697	intrinsic component of plasma membrane	CC
GO:0004714	5.79402e-05	0.999991	10	38	transmembrane receptor protein tyrosine kinase activity	MF
GO:0072050	6.14347e-05	0.999999	4	5	S-shaped body morphogenesis	BP
GO:0034374	6.56695e-05	0.999999	4	5	low-density lipoprotein particle remodeling	BP
GO:0023052	7.43103e-05	0.999947	271	3771	signaling	BP
GO:1904062	8.90186e-05	0.999968	24	173	regulation of cation transmembrane transport	BP
GO:0019199	9.78083e-05	0.999981	11	48	transmembrane receptor protein kinase activity	MF
GO:0030198	0.000100831	0.999958	31	253	extracellular matrix organization	BP
GO:0043062	0.000100831	0.999958	31	253	extracellular structure organization	BP
GO:0005887	0.000103812	0.999943	63	657	integral component of plasma membrane	CC
GO:0044057	0.000106047	0.999953	35	301	regulation of system process	BP
