# Supplementary material for: Novel Transcript Discovery Expands the Repertoire of Pathologically-Associated, Long Non-Coding RNAs in Vascular Smooth Muscle Cells
Source: Int J Mol Sci. 2021 Feb 2;22(3):1484. doi: 10.3390/ijms22031484 (PMC7867340; doi:10.3390/ijms22031484)
Supplement: Supplementary file 1 [file ijms-22-01484-s001.zip › ijms-1092837-supplementary/S7 svSMC_IP_numThree.genes.xlsx]

## Sheet: SVII svSMC_IP_numThree.genes
category	over_represented_pvalue	under_represented_pvalue	numDEInCat	numInCat	term	ontology
GO:0010033	3.41905e-19	1	114	2202	response to organic substance	BP
GO:0071310	1.03003e-18	1	101	1825	cellular response to organic substance	BP
GO:0034340	1.63777e-15	1	19	72	response to type I interferon	BP
GO:0070887	3.31138e-15	1	105	2181	cellular response to chemical stimulus	BP
GO:0060337	8.43362e-15	1	18	68	type I interferon signaling pathway	BP
GO:0071357	8.43362e-15	1	18	68	cellular response to type I interferon	BP
GO:0045087	1.92799e-14	1	43	487	innate immune response	BP
GO:0034097	2.20508e-14	1	57	818	response to cytokine	BP
GO:0042221	3.4166e-14	1	121	2807	response to chemical	BP
GO:0009607	9.53249e-14	1	57	846	response to biotic stimulus	BP
GO:0043207	3.71318e-13	1	55	822	response to external biotic stimulus	BP
GO:0051707	3.71318e-13	1	55	822	response to other organism	BP
GO:0019221	7.74004e-13	1	42	520	cytokine-mediated signaling pathway	BP
GO:0098542	8.20482e-13	1	45	590	defense response to other organism	BP
GO:0006955	1.26839e-12	1	66	1151	immune response	BP
GO:0071345	2.06516e-12	1	51	755	cellular response to cytokine stimulus	BP
GO:0051607	8.14614e-12	1	23	171	defense response to virus	BP
GO:0002376	1.08709e-11	1	86	1826	immune system process	BP
GO:0006952	6.61368e-11	1	53	884	defense response	BP
GO:0002252	7.21649e-11	1	48	752	immune effector process	BP
GO:0009605	1.09124e-10	1	77	1612	response to external stimulus	BP
GO:0019882	2.26803e-10	1	21	165	antigen processing and presentation	BP
GO:0044419	4.46421e-10	1	67	1345	interspecies interaction between organisms	BP
GO:0009615	6.36859e-10	1	24	231	response to virus	BP
GO:0002474	3.14428e-09	1	14	79	antigen processing and presentation of peptide antigen via MHC class I	BP
GO:0005576	3.91807e-09	1	96	2396	extracellular region	CC
GO:0048002	5.38067e-09	1	18	143	antigen processing and presentation of peptide antigen	BP
GO:1901532	6.18645e-09	1	13	70	regulation of hematopoietic progenitor cell differentiation	BP
GO:0045071	7.15598e-09	1	11	47	negative regulation of viral genome replication	BP
GO:0002479	8.62041e-09	1	12	59	antigen processing and presentation of exogenous peptide antigen via MHC class I, TAP-dependent	BP
GO:0002478	1.27146e-08	1	17	134	antigen processing and presentation of exogenous peptide antigen	BP
GO:1902036	1.50329e-08	1	12	62	regulation of hematopoietic stem cell differentiation	BP
GO:0042590	1.5271e-08	1	12	62	antigen processing and presentation of exogenous peptide antigen via MHC class I	BP
GO:0019884	1.60628e-08	1	17	136	antigen processing and presentation of exogenous antigen	BP
GO:1903901	1.73636e-08	1	12	63	negative regulation of viral life cycle	BP
GO:0005615	1.98829e-08	1	81	1944	extracellular space	CC
GO:0050896	4.13934e-08	1	168	5376	response to stimulus	BP
GO:0060218	6.45649e-08	1	12	70	hematopoietic stem cell differentiation	BP
GO:0048525	1.13803e-07	1	12	74	negative regulation of viral process	BP
GO:0007166	1.25551e-07	1	76	1858	cell surface receptor signaling pathway	BP
GO:0002220	1.30185e-07	1	12	75	innate immune response activating cell surface receptor signaling pathway	BP
GO:0002223	1.30185e-07	1	12	75	stimulatory C-type lectin receptor signaling pathway	BP
GO:0002758	1.30185e-07	1	12	75	innate immune response-activating signal transduction	BP
GO:0061418	3.0532e-07	1	11	66	regulation of transcription from RNA polymerase II promoter in response to hypoxia	BP
GO:0043618	3.98547e-07	1	13	98	regulation of transcription from RNA polymerase II promoter in response to stress	BP
GO:0007154	4.32276e-07	1	126	3792	cell communication	BP
GO:0038093	5.61043e-07	1	15	136	Fc receptor signaling pathway	BP
GO:0043620	7.04667e-07	1	13	103	regulation of DNA-templated transcription in response to stress	BP
GO:0051716	8.42182e-07	1	143	4530	cellular response to stimulus	BP
GO:0043487	8.98232e-07	1	16	159	regulation of RNA stability	BP
GO:0038095	1.03748e-06	1	12	90	Fc-epsilon receptor signaling pathway	BP
GO:0070498	1.20605e-06	1	12	91	interleukin-1-mediated signaling pathway	BP
GO:0002244	1.41538e-06	1	14	127	hematopoietic progenitor cell differentiation	BP
GO:0002218	1.51016e-06	1	12	93	activation of innate immune response	BP
GO:0023052	1.6127e-06	0.999999	124	3771	signaling	BP
GO:0043230	1.8779e-06	0.999999	62	1480	extracellular organelle	CC
GO:0045069	1.92944e-06	1	11	79	regulation of viral genome replication	BP
GO:2000736	1.93161e-06	1	12	95	regulation of stem cell differentiation	BP
GO:1903900	2.02565e-06	1	13	113	regulation of viral life cycle	BP
GO:0006521	2.60591e-06	1	9	52	regulation of cellular amino acid metabolic process	BP
GO:0001738	2.61222e-06	1	13	115	morphogenesis of a polarized epithelium	BP
GO:0006950	2.64912e-06	0.999999	95	2683	response to stress	BP
GO:0043488	2.74882e-06	0.999999	15	153	regulation of mRNA stability	BP
GO:0009719	2.77812e-06	0.999999	50	1105	response to endogenous stimulus	BP
GO:0070062	3.03478e-06	0.999999	61	1468	extracellular exosome	CC
GO:0071495	3.06293e-06	0.999999	45	951	cellular response to endogenous stimulus	BP
GO:0007165	3.10998e-06	0.999999	116	3500	signal transduction	BP
GO:1903561	3.91567e-06	0.999998	61	1477	extracellular vesicle	CC
GO:0045089	4.11517e-06	0.999999	14	139	positive regulation of innate immune response	BP
GO:0001736	4.70226e-06	0.999999	12	103	establishment of planar polarity	BP
GO:0007164	4.70226e-06	0.999999	12	103	establishment of tissue polarity	BP
GO:0042470	6.13418e-06	0.999999	11	88	melanosome	CC
GO:0048770	6.13418e-06	0.999999	11	88	pigment granule	CC
GO:0034976	6.2476e-06	0.999998	19	251	response to endoplasmic reticulum stress	BP
GO:0050792	6.29484e-06	0.999999	15	164	regulation of viral process	BP
GO:0034341	6.31252e-06	0.999999	13	125	response to interferon-gamma	BP
GO:0060071	6.60404e-06	0.999999	11	89	Wnt signaling pathway, planar cell polarity pathway	BP
GO:0090175	7.33913e-06	0.999999	11	90	regulation of establishment of planar polarity	BP
GO:0033238	7.64155e-06	0.999999	9	59	regulation of cellular amine metabolic process	BP
GO:0000502	7.9642e-06	0.999999	9	59	proteasome complex	CC
GO:1905369	9.24517e-06	0.999999	9	60	endopeptidase complex	CC
GO:0032593	9.38648e-06	1	4	7	insulin-responsive compartment	CC
GO:0031145	9.76025e-06	0.999999	10	76	anaphase-promoting complex-dependent catabolic process	BP
GO:0061013	1.06712e-05	0.999998	15	171	regulation of mRNA catabolic process	BP
GO:0003723	1.15891e-05	0.999994	59	1459	RNA binding	MF
GO:0001730	1.27509e-05	1	3	3	2'-5'-oligoadenylate synthetase activity	MF
GO:0043903	1.29939e-05	0.999997	15	174	regulation of interspecies interactions between organisms	BP
GO:0010972	1.3886e-05	0.999998	10	79	negative regulation of G2/M transition of mitotic cell cycle	BP
GO:1903706	1.38946e-05	0.999996	21	315	regulation of hemopoiesis	BP
GO:0016032	1.49174e-05	0.999994	35	702	viral process	BP
GO:0035567	1.90206e-05	0.999996	12	118	non-canonical Wnt signaling pathway	BP
GO:0031982	2.02633e-05	0.999989	89	2565	vesicle	CC
GO:0019079	2.17148e-05	0.999996	11	101	viral genome replication	BP
GO:0002833	2.40749e-05	0.999995	14	162	positive regulation of response to biotic stimulus	BP
GO:0031349	2.41828e-05	0.999994	17	229	positive regulation of defense response	BP
GO:0048863	2.54708e-05	0.999994	15	184	stem cell differentiation	BP
GO:0044403	3.46662e-05	0.999986	35	731	symbiotic process	BP
GO:0030968	3.97918e-05	0.999993	11	108	endoplasmic reticulum unfolded protein response	BP
GO:0038061	4.28271e-05	0.999991	12	128	NIK/NF-kappaB signaling	BP
GO:1902750	4.48861e-05	0.999993	10	90	negative regulation of cell cycle G2/M phase transition	BP
GO:0032103	4.59088e-05	0.999986	20	315	positive regulation of response to external stimulus	BP
GO:0042824	5.01368e-05	1	3	4	MHC class I peptide loading complex	CC
GO:0035455	5.25205e-05	0.999997	5	19	response to interferon-alpha	BP
GO:0033018	5.32865e-05	1	3	4	sarcoplasmic reticulum lumen	CC
GO:0005789	5.91335e-05	0.999974	36	780	endoplasmic reticulum membrane	CC
GO:0045088	6.09982e-05	0.999984	15	199	regulation of innate immune response	BP
GO:0002684	6.37995e-05	0.999975	29	573	positive regulation of immune system process	BP
GO:0035966	6.55424e-05	0.999984	14	177	response to topologically incorrect protein	BP
GO:1903311	6.67883e-05	0.99998	18	272	regulation of mRNA metabolic process	BP
GO:0006986	7.47234e-05	0.999983	13	157	response to unfolded protein	BP
GO:0042175	8.68024e-05	0.999962	36	795	nuclear outer membrane-endoplasmic reticulum membrane network	CC
GO:0097367	9.03141e-05	0.999952	60	1599	carbohydrate derivative binding	MF
GO:0019058	9.27783e-05	0.999973	17	255	viral life cycle	BP
GO:0030097	9.31539e-05	0.999962	29	585	hemopoiesis	BP
GO:1905368	9.80552e-05	0.999984	9	80	peptidase complex	CC
GO:0030177	9.84008e-05	0.999978	12	140	positive regulation of Wnt signaling pathway	BP
GO:0071347	9.8688e-05	0.999978	12	140	cellular response to interleukin-1	BP
GO:0035967	0.000114671	0.999974	12	142	cellular response to topologically incorrect protein	BP
GO:0002768	0.000118845	0.999966	16	236	immune response-regulating cell surface receptor signaling pathway	BP
GO:0002764	0.000125197	0.999964	16	237	immune response-regulating signaling pathway	BP
GO:0003725	0.000128857	0.999981	8	66	double-stranded RNA binding	MF
GO:0031146	0.000131734	0.999978	9	83	SCF-dependent proteasomal ubiquitin-dependent protein catabolic process	BP
GO:0034620	0.000132342	0.999972	11	123	cellular response to unfolded protein	BP
GO:0002429	0.000141966	0.999961	15	215	immune response-activating cell surface receptor signaling pathway	BP
GO:0002757	0.000141966	0.999961	15	215	immune response-activating signal transduction	BP
GO:0005788	0.000143121	0.99996	15	215	endoplasmic reticulum lumen	CC
GO:0034655	0.000143629	0.999946	24	452	nucleobase-containing compound catabolic process	BP
GO:0002444	0.000151311	0.999947	21	371	myeloid leukocyte mediated immunity	BP
GO:0030176	0.000156946	0.999966	11	125	integral component of endoplasmic reticulum membrane	CC
GO:0002443	0.000159773	0.999938	25	486	leukocyte mediated immunity	BP
GO:0065008	0.000175897	0.999897	84	2520	regulation of biological quality	BP
GO:0019439	0.000181649	0.999929	25	488	aromatic compound catabolic process	BP
GO:0010389	0.000188331	0.999952	13	172	regulation of G2/M transition of mitotic cell cycle	BP
GO:0022624	0.00018967	0.999986	5	24	proteasome accessory complex	CC
GO:0050851	0.000198705	0.999952	12	151	antigen receptor-mediated signaling pathway	BP
GO:0070566	0.000201689	0.999985	5	24	adenylyltransferase activity	MF
GO:0006508	0.000209169	0.999893	48	1228	proteolysis	BP
GO:0002682	0.000211326	0.9999	38	899	regulation of immune system process	BP
GO:0048534	0.000219302	0.999907	29	615	hematopoietic or lymphoid organ development	BP
GO:0043299	0.000223913	0.999921	20	354	leukocyte degranulation	BP
GO:1902074	0.000230967	0.999989	4	14	response to salt	BP
GO:0031227	0.000235929	0.999947	11	131	intrinsic component of endoplasmic reticulum membrane	CC
GO:0055085	0.000239155	0.999887	37	869	transmembrane transport	BP
GO:0030178	0.000243013	0.999941	12	154	negative regulation of Wnt signaling pathway	BP
GO:0070555	0.000257194	0.999937	12	155	response to interleukin-1	BP
GO:0090090	0.000266648	0.999939	11	133	negative regulation of canonical Wnt signaling pathway	BP
GO:0032870	0.000269881	0.999894	24	472	cellular response to hormone stimulus	BP
GO:0043687	0.000272314	0.999912	17	278	post-translational protein modification	BP
GO:0012505	0.000272849	0.999834	98	3093	endomembrane system	CC
GO:0030141	0.000277719	0.999888	25	503	secretory granule	CC
GO:0002275	0.000278381	0.9999	20	360	myeloid cell activation involved in immune response	BP
GO:0044106	0.000281492	0.999947	9	92	cellular amine metabolic process	BP
GO:0050852	0.000296463	0.999931	11	135	T cell receptor signaling pathway	BP
GO:0048519	0.000299459	0.999814	114	3738	negative regulation of biological process	BP
GO:0046700	0.000300176	0.999881	24	475	heterocycle catabolic process	BP
GO:1901361	0.000303501	0.999877	25	505	organic cyclic compound catabolic process	BP
GO:0002520	0.000308506	0.999864	30	659	immune system development	BP
GO:0002274	0.000312627	0.999881	22	420	myeloid leukocyte activation	BP
GO:0002366	0.000313423	0.999878	23	449	leukocyte activation involved in immune response	BP
GO:0070848	0.000321821	0.999869	25	508	response to growth factor	BP
GO:0034975	0.00032212	0.999984	4	15	protein folding in endoplasmic reticulum	BP
GO:0071346	0.000332419	0.999929	10	115	cellular response to interferon-gamma	BP
GO:0044270	0.000340459	0.999864	24	479	cellular nitrogen compound catabolic process	BP
GO:0045055	0.000351304	0.999856	25	511	regulated exocytosis	BP
GO:0002263	0.000354866	0.99986	23	453	cell activation involved in immune response	BP
GO:0009308	0.000355966	0.999931	9	95	amine metabolic process	BP
GO:0036498	0.000361829	0.999948	7	58	IRE1-mediated unfolded protein response	BP
GO:0035639	0.000365286	0.999804	51	1362	purine ribonucleoside triphosphate binding	MF
GO:0010647	0.000382493	0.999799	47	1227	positive regulation of cell communication	BP
GO:1901698	0.000390021	0.999818	33	762	response to nitrogen compound	BP
GO:0048584	0.000390172	0.999787	54	1473	positive regulation of response to stimulus	BP
GO:0006810	0.000410697	0.999744	104	3363	transport	BP
GO:0051179	0.000419088	0.999734	128	4337	localization	BP
GO:0005793	0.000419896	0.999916	9	96	endoplasmic reticulum-Golgi intermediate compartment	CC
GO:0023056	0.000426529	0.999775	47	1233	positive regulation of signaling	BP
GO:0070161	0.000428502	0.999816	27	577	anchoring junction	CC
GO:0005839	0.000429635	0.999976	4	16	proteasome core complex	CC
