# Supplementary material for: Novel Transcript Discovery Expands the Repertoire of Pathologically-Associated, Long Non-Coding RNAs in Vascular Smooth Muscle Cells
Source: Int J Mol Sci. 2021 Feb 2;22(3):1484. doi: 10.3390/ijms22031484 (PMC7867340; doi:10.3390/ijms22031484)
Supplement: Supplementary file 1 [file ijms-22-01484-s001.zip › ijms-1092837-supplementary/S8 svSMC_IP_numFour.genes.xlsx]

## Sheet: SVIII svSMC_IP_numFour.genes
category	over_represented_pvalue	under_represented_pvalue	numDEInCat	numInCat	term	ontology
GO:0006952	1.8764e-22	1	82	884	defense response	BP
GO:0043207	7.61457e-19	1	73	822	response to external biotic stimulus	BP
GO:0051707	7.61457e-19	1	73	822	response to other organism	BP
GO:0009605	1.12589e-18	1	108	1612	response to external stimulus	BP
GO:0006955	1.53209e-18	1	88	1151	immune response	BP
GO:0009607	3.80538e-18	1	73	846	response to biotic stimulus	BP
GO:0034097	1.23613e-16	1	69	818	response to cytokine	BP
GO:0098542	9.30772e-16	1	56	590	defense response to other organism	BP
GO:0002376	3.24276e-15	1	109	1826	immune system process	BP
GO:0071345	5.48714e-15	1	63	755	cellular response to cytokine stimulus	BP
GO:0031347	5.82853e-15	1	45	413	regulation of defense response	BP
GO:0006954	2.31803e-14	1	43	394	inflammatory response	BP
GO:0019221	2.32053e-14	1	50	520	cytokine-mediated signaling pathway	BP
GO:0045087	1.31378e-13	1	47	487	innate immune response	BP
GO:0032101	1.13355e-12	1	52	616	regulation of response to external stimulus	BP
GO:0032496	1.86379e-12	1	29	212	response to lipopolysaccharide	BP
GO:0080134	2.81864e-12	1	69	1004	regulation of response to stress	BP
GO:0044419	3.36124e-12	1	83	1345	interspecies interaction between organisms	BP
GO:0002237	3.77082e-12	1	29	218	response to molecule of bacterial origin	BP
GO:0007166	3.81318e-11	1	100	1858	cell surface receptor signaling pathway	BP
GO:0071222	3.95402e-11	1	22	137	cellular response to lipopolysaccharide	BP
GO:0006950	4.25192e-11	1	129	2683	response to stress	BP
GO:0002252	6.35043e-11	1	55	752	immune effector process	BP
GO:0009617	7.87772e-11	1	34	332	response to bacterium	BP
GO:0071219	8.10068e-11	1	22	142	cellular response to molecule of bacterial origin	BP
GO:0033993	1.29799e-10	1	47	593	response to lipid	BP
GO:0071396	1.44566e-10	1	38	414	cellular response to lipid	BP
GO:0034612	8.30639e-10	1	26	222	response to tumor necrosis factor	BP
GO:0071216	9.96567e-10	1	22	160	cellular response to biotic stimulus	BP
GO:0001775	2.44444e-09	1	56	855	cell activation	BP
GO:0010033	2.4666e-09	1	107	2202	response to organic substance	BP
GO:0071347	2.97335e-09	1	20	140	cellular response to interleukin-1	BP
GO:0045321	4.34663e-09	1	51	752	leukocyte activation	BP
GO:0002697	4.43389e-09	1	26	238	regulation of immune effector process	BP
GO:0071356	5.48134e-09	1	24	207	cellular response to tumor necrosis factor	BP
GO:0042221	7.12366e-09	1	126	2807	response to chemical	BP
GO:1901700	9.26864e-09	1	64	1085	response to oxygen-containing compound	BP
GO:0050727	1.04528e-08	1	23	197	regulation of inflammatory response	BP
GO:0042379	1.226e-08	1	10	32	chemokine receptor binding	MF
GO:0002682	1.40499e-08	1	56	899	regulation of immune system process	BP
GO:0002831	1.56122e-08	1	27	270	regulation of response to biotic stimulus	BP
GO:0008009	1.62386e-08	1	9	25	chemokine activity	MF
GO:0070555	1.78168e-08	1	20	155	response to interleukin-1	BP
GO:0016021	2.44745e-08	1	115	2533	integral component of membrane	CC
GO:0070887	2.48037e-08	1	103	2181	cellular response to chemical stimulus	BP
GO:0051240	2.83074e-08	1	64	1118	positive regulation of multicellular organismal process	BP
GO:0031224	3.06056e-08	1	117	2603	intrinsic component of membrane	CC
GO:0005126	3.07788e-08	1	20	160	cytokine receptor binding	MF
GO:0071310	3.57058e-08	1	90	1825	cellular response to organic substance	BP
GO:0048584	4.2217e-08	1	77	1473	positive regulation of response to stimulus	BP
GO:1901701	4.69414e-08	1	50	786	cellular response to oxygen-containing compound	BP
GO:0050896	7.14919e-08	1	201	5376	response to stimulus	BP
GO:0050776	8.70274e-08	1	38	517	regulation of immune response	BP
GO:0051239	9.56385e-08	1	94	1979	regulation of multicellular organismal process	BP
GO:0034341	9.79402e-08	1	17	125	response to interferon-gamma	BP
GO:0030593	1.2742e-07	1	11	50	neutrophil chemotaxis	BP
GO:0009967	1.32648e-07	1	62	1115	positive regulation of signal transduction	BP
GO:0023052	1.36343e-07	1	152	3771	signaling	BP
GO:0009986	1.41339e-07	1	32	399	cell surface	CC
GO:0001934	1.60375e-07	1	43	644	positive regulation of protein phosphorylation	BP
GO:0002443	1.65015e-07	1	36	486	leukocyte mediated immunity	BP
GO:0031349	1.75232e-07	1	23	229	positive regulation of defense response	BP
GO:0007154	1.96866e-07	1	152	3792	cell communication	BP
GO:0009615	2.05209e-07	1	23	231	response to virus	BP
GO:0042327	2.51114e-07	1	44	678	positive regulation of phosphorylation	BP
GO:0010647	3.54138e-07	1	65	1227	positive regulation of cell communication	BP
GO:0001817	4.03007e-07	1	33	439	regulation of cytokine production	BP
GO:0023056	4.19032e-07	1	65	1233	positive regulation of signaling	BP
GO:0007165	5.6831e-07	1	141	3500	signal transduction	BP
GO:0005615	5.88713e-07	1	90	1944	extracellular space	CC
GO:1990266	6.32466e-07	1	11	58	neutrophil migration	BP
GO:1990868	6.70732e-07	1	10	47	response to chemokine	BP
GO:1990869	6.70732e-07	1	10	47	cellular response to chemokine	BP
GO:0005576	7.16811e-07	1	105	2396	extracellular region	CC
GO:0007249	7.6511e-07	1	21	212	I-kappaB kinase/NF-kappaB signaling	BP
GO:0042493	9.01981e-07	1	41	636	response to drug	BP
GO:0071346	9.68761e-07	1	15	115	cellular response to interferon-gamma	BP
GO:0001816	1.10032e-06	1	34	481	cytokine production	BP
GO:0048020	1.3249e-06	1	6	14	CCR chemokine receptor binding	MF
GO:0002274	1.36515e-06	1	31	420	myeloid leukocyte activation	BP
GO:0010562	1.36709e-06	0.999999	44	718	positive regulation of phosphorus metabolic process	BP
GO:0045937	1.36709e-06	0.999999	44	718	positive regulation of phosphate metabolic process	BP
GO:0070098	1.48546e-06	1	9	40	chemokine-mediated signaling pathway	BP
GO:0071621	1.50455e-06	1	11	63	granulocyte chemotaxis	BP
GO:0005125	1.52048e-06	1	14	104	cytokine activity	MF
GO:0010035	1.64271e-06	0.999999	29	381	response to inorganic substance	BP
GO:0043122	1.76956e-06	1	19	187	regulation of I-kappaB kinase/NF-kappaB signaling	BP
GO:0002250	1.78792e-06	1	20	205	adaptive immune response	BP
GO:0016477	1.83888e-06	0.999999	53	952	cell migration	BP
GO:0030595	2.07483e-06	1	15	122	leukocyte chemotaxis	BP
GO:0005887	2.08994e-06	0.999999	41	657	integral component of plasma membrane	CC
GO:0060326	2.17031e-06	1	18	172	cell chemotaxis	BP
GO:1902533	2.17884e-06	0.999999	42	682	positive regulation of intracellular signal transduction	BP
GO:0007159	2.63013e-06	0.999999	19	192	leukocyte cell-cell adhesion	BP
GO:0009636	2.65179e-06	0.999999	27	348	response to toxic substance	BP
GO:0050900	3.06265e-06	0.999999	22	250	leukocyte migration	BP
GO:1903039	3.12547e-06	0.999999	15	126	positive regulation of leukocyte cell-cell adhesion	BP
GO:0002684	3.13844e-06	0.999999	37	573	positive regulation of immune system process	BP
GO:0014070	3.14494e-06	0.999999	39	620	response to organic cyclic compound	BP
GO:0001664	3.34827e-06	0.999999	16	143	G protein-coupled receptor binding	MF
GO:0030198	3.72434e-06	0.999999	22	253	extracellular matrix organization	BP
GO:0043062	3.72434e-06	0.999999	22	253	extracellular structure organization	BP
GO:0005102	3.80295e-06	0.999998	50	897	signaling receptor binding	MF
GO:0032103	4.21301e-06	0.999999	25	315	positive regulation of response to external stimulus	BP
GO:0042119	4.28672e-06	0.999999	26	336	neutrophil activation	BP
GO:0022409	4.39825e-06	0.999999	16	146	positive regulation of cell-cell adhesion	BP
GO:0045088	4.47336e-06	0.999999	19	199	regulation of innate immune response	BP
GO:0031401	4.54527e-06	0.999998	47	826	positive regulation of protein modification process	BP
GO:0002446	4.77563e-06	0.999998	26	338	neutrophil mediated immunity	BP
GO:0036230	5.03876e-06	0.999998	26	339	granulocyte activation	BP
GO:1905954	5.1416e-06	0.999999	9	46	positive regulation of lipid localization	BP
GO:0002366	5.46764e-06	0.999998	31	449	leukocyte activation involved in immune response	BP
GO:0097530	5.86305e-06	0.999999	11	72	granulocyte migration	BP
GO:0043410	6.23001e-06	0.999998	26	343	positive regulation of MAPK cascade	BP
GO:0002263	6.54557e-06	0.999998	31	453	cell activation involved in immune response	BP
GO:0046903	6.78298e-06	0.999997	54	1020	secretion	BP
GO:0048245	7.59177e-06	1	5	11	eosinophil chemotaxis	BP
GO:0010884	7.59177e-06	1	5	11	positive regulation of lipid storage	BP
GO:0048870	7.5948e-06	0.999997	54	1024	cell motility	BP
GO:0051674	7.5948e-06	0.999997	54	1024	localization of cell	BP
GO:0140352	7.8745e-06	0.999996	52	972	export from cell	BP
GO:0051607	8.34768e-06	0.999998	17	171	defense response to virus	BP
GO:0002444	8.73574e-06	0.999997	27	371	myeloid leukocyte mediated immunity	BP
GO:0031226	9.00907e-06	0.999996	41	697	intrinsic component of plasma membrane	CC
GO:0048518	9.02198e-06	0.999995	153	4014	positive regulation of biological process	BP
GO:0032940	9.38875e-06	0.999996	51	952	secretion by cell	BP
GO:0043299	1.09491e-05	0.999996	26	354	leukocyte degranulation	BP
GO:0031410	1.20646e-05	0.999994	73	1562	cytoplasmic vesicle	CC
GO:1903037	1.22548e-05	0.999997	17	176	regulation of leukocyte cell-cell adhesion	BP
GO:0097708	1.26128e-05	0.999994	73	1564	intracellular vesicle	CC
GO:0072677	1.27087e-05	1	5	12	eosinophil migration	BP
GO:0006887	1.57126e-05	0.999994	36	591	exocytosis	BP
GO:0040011	1.5944e-05	0.999992	57	1130	locomotion	BP
GO:0048583	1.61547e-05	0.999991	111	2705	regulation of response to stimulus	BP
GO:0050863	1.64805e-05	0.999996	17	180	regulation of T cell activation	BP
GO:0030545	1.66877e-05	0.999995	19	218	receptor regulator activity	MF
GO:0048018	1.68523e-05	0.999996	18	199	receptor ligand activity	MF
GO:0032270	1.78876e-05	0.999991	56	1108	positive regulation of cellular protein metabolic process	BP
GO:0038023	1.8725e-05	0.999993	27	387	signaling receptor activity	MF
GO:0060089	1.8725e-05	0.999993	27	387	molecular transducer activity	MF
GO:0023014	2.00608e-05	0.999992	37	622	signal transduction by protein phosphorylation	BP
GO:0022603	2.00926e-05	0.999991	42	746	regulation of anatomical structure morphogenesis	BP
GO:0022407	2.05707e-05	0.999994	20	241	regulation of cell-cell adhesion	BP
GO:0001959	2.13252e-05	0.999995	14	130	regulation of cytokine-mediated signaling pathway	BP
GO:0021957	2.18236e-05	1	4	7	corticospinal tract morphogenesis	BP
GO:0060337	2.20558e-05	0.999997	10	68	type I interferon signaling pathway	BP
GO:0071357	2.20558e-05	0.999997	10	68	cellular response to type I interferon	BP
GO:0001906	2.20558e-05	0.999997	10	68	cell killing	BP
GO:0030546	2.20781e-05	0.999994	18	203	signaling receptor activator activity	MF
GO:0002819	2.28493e-05	0.999996	12	98	regulation of adaptive immune response	BP
GO:0051249	2.31921e-05	0.999993	20	243	regulation of lymphocyte activation	BP
GO:2000501	2.34668e-05	1	3	3	regulation of natural killer cell chemotaxis	BP
GO:0043312	2.43056e-05	0.999992	24	327	neutrophil degranulation	BP
GO:0051247	2.5059e-05	0.999988	58	1175	positive regulation of protein metabolic process	BP
GO:0002283	2.55474e-05	0.999991	24	328	neutrophil activation involved in immune response	BP
GO:0001819	2.60715e-05	0.999992	22	286	positive regulation of cytokine production	BP
GO:0010883	2.73935e-05	0.999998	7	32	regulation of lipid storage	BP
GO:0045055	2.78909e-05	0.999989	32	511	regulated exocytosis	BP
GO:0002460	2.86345e-05	0.999993	15	151	adaptive immune response based on somatic recombination of immune receptors built from immunoglobulin superfamily domains	BP
GO:0071944	2.90949e-05	0.999983	111	2740	cell periphery	CC
GO:0050870	3.00641e-05	0.999994	13	117	positive regulation of T cell activation	BP
GO:0001932	3.03643e-05	0.999985	50	967	regulation of protein phosphorylation	BP
GO:0097529	3.29268e-05	0.999993	13	118	myeloid leukocyte migration	BP
GO:0002224	3.42915e-05	0.999993	12	102	toll-like receptor signaling pathway	BP
GO:0000165	3.43048e-05	0.999985	36	613	MAPK cascade	BP
GO:0002221	3.5503e-05	0.999992	14	136	pattern recognition receptor signaling pathway	BP
GO:0050688	3.67e-05	0.999995	9	58	regulation of defense response to virus	BP
GO:0034340	3.67433e-05	0.999994	10	72	response to type I interferon	BP
GO:0051179	3.78975e-05	0.999977	160	4337	localization	BP
GO:0050865	3.89856e-05	0.999987	23	315	regulation of cell activation	BP
GO:0042325	3.92512e-05	0.99998	54	1084	regulation of phosphorylation	BP
GO:0005886	4.04999e-05	0.999976	108	2666	plasma membrane	CC
GO:0002822	4.12343e-05	0.999993	11	88	regulation of adaptive immune response based on somatic recombination of immune receptors built from immunoglobulin superfamily domains	BP
GO:0002275	4.14465e-05	0.999985	25	360	myeloid cell activation involved in immune response	BP
GO:0060759	4.1792e-05	0.99999	14	138	regulation of response to cytokine stimulus	BP
GO:0048525	4.67894e-05	0.999992	10	74	negative regulation of viral process	BP
GO:0000302	4.99255e-05	0.999987	16	177	response to reactive oxygen species	BP
GO:0045071	5.02705e-05	0.999994	8	47	negative regulation of viral genome replication	BP
GO:0019915	5.88365e-05	0.999993	8	48	lipid storage	BP
GO:0006638	6.62064e-05	0.999989	10	77	neutral lipid metabolic process	BP
GO:0006639	6.62064e-05	0.999989	10	77	acylglycerol metabolic process	BP
GO:1903901	7.19069e-05	0.999989	9	63	negative regulation of viral life cycle	BP
GO:0006468	7.22793e-05	0.999961	62	1331	protein phosphorylation	BP
GO:0001910	7.40619e-05	0.999992	7	37	regulation of leukocyte mediated cytotoxicity	BP
GO:0031983	8.10046e-05	0.999976	18	224	vesicle lumen	CC
GO:0045069	8.2646e-05	0.999985	10	79	regulation of viral genome replication	BP
GO:0043123	9.01485e-05	0.999977	14	148	positive regulation of I-kappaB kinase/NF-kappaB signaling	BP
GO:2000147	9.13586e-05	0.999966	25	378	positive regulation of cell motility	BP
GO:0035747	9.18633e-05	0.999999	3	4	natural killer cell chemotaxis	BP
GO:0033256	9.18633e-05	0.999999	3	4	I-kappaB/NF-kappaB complex	CC
GO:0070427	9.18633e-05	0.999999	3	4	nucleotide-binding oligomerization domain containing 1 signaling pathway	BP
GO:0032494	9.18633e-05	0.999999	3	4	response to peptidoglycan	BP
GO:0001909	9.21207e-05	0.999987	8	51	leukocyte mediated cytotoxicity	BP
GO:0007267	9.46219e-05	0.999952	51	1038	cell-cell signaling	BP
GO:0050867	9.64389e-05	0.999973	16	187	positive regulation of cell activation	BP
GO:0031982	9.82003e-05	0.999941	103	2565	vesicle	CC
GO:2000026	0.000102034	0.999945	62	1347	regulation of multicellular organismal development	BP
GO:0002694	0.000104933	0.999964	21	292	regulation of leukocyte activation	BP
GO:0032879	0.000107629	0.999939	76	1754	regulation of localization	BP
GO:0050778	0.000107986	0.999959	25	382	positive regulation of immune response	BP
GO:0097237	0.000112527	0.99997	15	170	cellular response to toxic substance	BP
GO:1905952	0.00011373	0.999979	10	82	regulation of lipid localization	BP
GO:0046677	0.000120072	0.999963	18	231	response to antibiotic	BP
GO:0070663	0.000121919	0.999973	12	116	regulation of leukocyte proliferation	BP
GO:0004888	0.0001315	0.999956	20	275	transmembrane signaling receptor activity	MF
GO:0040017	0.000132544	0.999949	25	387	positive regulation of locomotion	BP
GO:0051272	0.000143685	0.999945	25	389	positive regulation of cellular component movement	BP
GO:0035690	0.000145043	0.999951	20	277	cellular response to drug	BP
GO:0043408	0.000145313	0.99994	29	484	regulation of MAPK cascade	BP
GO:0019079	0.000146955	0.999969	11	101	viral genome replication	BP
GO:0048660	0.000146955	0.999969	11	101	regulation of smooth muscle cell proliferation	BP
GO:0035456	0.000158051	0.999989	5	19	response to interferon-beta	BP
GO:0070661	0.000158477	0.999958	14	156	leukocyte proliferation	BP
GO:0048522	0.000162538	0.999896	138	3715	positive regulation of cellular process	BP
GO:0031663	0.000171579	0.999979	7	42	lipopolysaccharide-mediated signaling pathway	BP
GO:0048659	0.00017525	0.999962	11	103	smooth muscle cell proliferation	BP
GO:0048247	0.000177569	0.999983	6	30	lymphocyte chemotaxis	BP
GO:0002548	0.000177569	0.999983	6	30	monocyte chemotaxis	BP
GO:0051251	0.000181312	0.999951	14	158	positive regulation of lymphocyte activation	BP
GO:0030335	0.000184055	0.999929	24	372	positive regulation of cell migration	BP
GO:0002367	0.000184999	0.999968	9	71	cytokine production involved in immune response	BP
GO:0006959	0.000187379	0.999963	10	87	humoral immune response	BP
GO:0002544	0.000187776	0.999992	4	11	chronic inflammatory response	BP
GO:0042110	0.000190736	0.999936	19	261	T cell activation	BP
GO:0006811	0.000195023	0.999902	44	878	ion transport	BP
GO:0051716	0.00020539	0.999866	162	4530	cellular response to stimulus	BP
GO:0034774	0.000215634	0.999932	17	221	secretory granule lumen	CC
GO:0050793	0.000222153	0.999871	73	1705	regulation of developmental process	BP
GO:0032501	0.000226293	0.999853	153	4236	multicellular organismal process	BP
GO:0031341	0.000232013	0.999969	7	44	regulation of cell killing	BP
GO:0019220	0.000236789	0.999871	56	1217	regulation of phosphate metabolic process	BP
GO:0060205	0.000240001	0.999924	17	223	cytoplasmic vesicle lumen	CC
GO:0051174	0.000246977	0.999865	56	1219	regulation of phosphorus metabolic process	BP
GO:0006935	0.000252914	0.999901	24	380	chemotaxis	BP
GO:0002696	0.000254386	0.999925	15	183	positive regulation of leukocyte activation	BP
GO:0033002	0.000255113	0.999933	13	144	muscle cell proliferation	BP
GO:0003013	0.000255263	0.999909	20	289	circulatory system process	BP
GO:1904645	0.000258196	0.999973	6	32	response to amyloid-beta	BP
GO:0022610	0.00026149	0.999869	42	836	biological adhesion	BP
GO:0008283	0.000264519	0.999854	58	1279	cell population proliferation	BP
GO:0034614	0.000267178	0.999934	12	126	cellular response to reactive oxygen species	BP
GO:0042102	0.000268079	0.999964	7	45	positive regulation of T cell proliferation	BP
GO:0070498	0.000272022	0.999944	10	91	interleukin-1-mediated signaling pathway	BP
GO:0042330	0.000273342	0.999892	24	382	taxis	BP
GO:0010876	0.000276628	0.999907	18	247	lipid localization	BP
GO:0030141	0.000278957	0.999879	29	503	secretory granule	CC
GO:0046649	0.000295212	0.999883	24	384	lymphocyte activation	BP
GO:0002718	0.000295802	0.999952	8	60	regulation of cytokine production involved in immune response	BP
GO:0006641	0.000295802	0.999952	8	60	triglyceride metabolic process	BP
GO:0009893	0.000297899	0.999814	101	2575	positive regulation of metabolic process	BP
GO:0051094	0.000304526	0.999844	44	896	positive regulation of developmental process	BP
GO:0150076	0.000308035	0.999966	6	33	neuroinflammatory response	BP
GO:1904894	0.000308519	0.999957	7	46	positive regulation of receptor signaling pathway via STAT	BP
GO:0062197	0.0003227	0.999887	19	272	cellular response to chemical stress	BP
GO:0050731	0.000339187	0.999921	11	111	positive regulation of peptidyl-tyrosine phosphorylation	BP
GO:0071236	0.000339187	0.999921	11	111	cellular response to antibiotic	BP
GO:0098609	0.00034217	0.999855	27	460	cell-cell adhesion	BP
GO:1900407	0.000371922	0.999937	8	62	regulation of cellular response to oxidative stress	BP
GO:0009628	0.000379344	0.999805	43	878	response to abiotic stimulus	BP
GO:0034599	0.000381708	0.999873	17	232	cellular response to oxidative stress	BP
GO:0046330	0.000386542	0.999916	10	95	positive regulation of JNK cascade	BP
GO:0017085	0.000388706	0.99998	4	13	response to insecticide	BP
GO:1903900	0.000396023	0.999905	11	113	regulation of viral life cycle	BP
GO:0048661	0.00041556	0.999928	8	63	positive regulation of smooth muscle cell proliferation	BP
GO:0002020	0.000420719	0.999907	10	96	protease binding	MF
GO:0016310	0.000428774	0.999746	71	1683	phosphorylation	BP
GO:0043331	0.000430139	0.999949	6	35	response to dsRNA	BP
GO:1903935	0.000439954	0.99999	3	6	response to sodium arsenite	BP
GO:0050729	0.000459526	0.999908	9	80	positive regulation of inflammatory response	BP
GO:0002440	0.00047124	0.999876	12	134	production of molecular mediator of immune response	BP
GO:0007155	0.000473165	0.999758	41	833	cell adhesion	BP
GO:0043903	0.000490079	0.999854	14	174	regulation of interspecies interactions between organisms	BP
GO:0002703	0.000496133	0.999878	11	116	regulation of leukocyte mediated immunity	BP
GO:0042531	0.000503857	0.999938	6	36	positive regulation of tyrosine phosphorylation of STAT protein	BP
GO:0097300	0.000503857	0.999938	6	36	programmed necrotic cell death	BP
GO:0002449	0.000504172	0.999866	12	135	lymphocyte mediated immunity	BP
GO:0002456	0.000515329	0.999908	8	65	T cell mediated immunity	BP
GO:0045785	0.000537122	0.999809	18	261	positive regulation of cell adhesion	BP
GO:0008201	0.000538659	0.999877	10	99	heparin binding	MF
GO:0006796	0.00056942	0.999642	91	2308	phosphate-containing compound metabolic process	BP
GO:0006928	0.000570509	0.999674	58	1318	movement of cell or subcellular component	BP
GO:0032874	0.000573991	0.999856	11	118	positive regulation of stress-activated MAPK cascade	BP
GO:0007254	0.000589501	0.99983	13	157	JNK cascade	BP
GO:0009612	0.00061482	0.999833	12	138	response to mechanical stimulus	BP
GO:0070304	0.000616589	0.999844	11	119	positive regulation of stress-activated protein kinase signaling cascade	BP
GO:0050730	0.000626097	0.999819	13	158	regulation of peptidyl-tyrosine phosphorylation	BP
GO:0071354	0.000626782	0.99994	5	25	cellular response to interleukin-6	BP
GO:0034142	0.000626782	0.99994	5	25	toll-like receptor 4 signaling pathway	BP
GO:0002821	0.000633663	0.999883	8	67	positive regulation of adaptive immune response	BP
GO:0001944	0.000639573	0.999712	28	504	vasculature development	BP
GO:0042129	0.00065989	0.99986	9	84	regulation of T cell proliferation	BP
GO:0097696	0.00065989	0.99986	9	84	receptor signaling pathway via STAT	BP
GO:0048646	0.000671143	0.999665	36	713	anatomical structure formation involved in morphogenesis	BP
GO:0032102	0.000674763	0.999772	16	222	negative regulation of response to external stimulus	BP
GO:0009653	0.000677842	0.999589	72	1740	anatomical structure morphogenesis	BP
GO:0070838	0.000679382	0.999762	17	244	divalent metal ion transport	BP
GO:0032479	0.00068276	0.999839	10	102	regulation of type I interferon production	BP
GO:0046651	0.000699374	0.999807	12	140	lymphocyte proliferation	BP
