# Supplementary material for: Novel Transcript Discovery Expands the Repertoire of Pathologically-Associated, Long Non-Coding RNAs in Vascular Smooth Muscle Cells
Source: Int J Mol Sci. 2021 Feb 2;22(3):1484. doi: 10.3390/ijms22031484 (PMC7867340; doi:10.3390/ijms22031484)
Supplement: Supplementary file 1 [file ijms-22-01484-s001.zip › ijms-1092837-supplementary/S9 svSMC_IP_numFive.genes.xlsx]

## Sheet: SIX svSMC_IP_numFive.genes
category	over_represented_pvalue	under_represented_pvalue	numDEInCat	numInCat	term	ontology
